# Supplementary material for: The intracellular bacterium Orientia tsutsugamushi uses the autotransporter ScaC to activate BICD adaptors for dynein-based motility
Source: Nat Commun. 2025 Jul 3;16:6122. doi: 10.1038/s41467-025-61105-5 (PMC12229497; doi:10.1038/s41467-025-61105-5)
Supplement: Supplementary file 3 — Supplementary Dataset 1 [file 41467_2025_61105_MOESM3_ESM.xlsx]

## Sheet: Sheet1
Supplementary Data 1. Mass spectrometry hits for GFP-ScaA co-IP.
List of proteins specifically co-precipitating with GFP-ScaA. MW = molecular weight, FC = log2(Fold Change), P-Value = -log10(p-value). P-values were calculated from triplicate runs using a two-sided t-test. Peptide identifications were filtered for high confidence using the Percolator node (FDR < 1%, rank 1 peptides).
UNIPROT ID	GENE NAME	MW (kDa)	P-VALUE	FC
Q04917	YWHAH	28	3.79	2.07
P61981	YWHAG	28	3.95	1.96
P31946	YWHAB	28	5.56	1.95
P27348	YWHAQ	27	2.85	1.94
P62258	YWHAE	29	5.55	1.94
Q9C0I4	THSD7B	179.1	0.86	1.61
P63104	YWHAZ	27	3.56	1.57
P17655	CAPN2	80	2.75	1.21
P57088	TMEM33	28	7.06	1.06
P62910	RPL32	16	4.32	1.05
