# Supplementary material for: The intracellular bacterium Orientia tsutsugamushi uses the autotransporter ScaC to activate BICD adaptors for dynein-based motility
Source: Nat Commun. 2025 Jul 3;16:6122. doi: 10.1038/s41467-025-61105-5 (PMC12229497; doi:10.1038/s41467-025-61105-5)
Supplement: Supplementary file 4 — Supplementary Dataset 2 [file 41467_2025_61105_MOESM4_ESM.xlsx]

## Sheet: Sheet1
Supplementary Data 2. Mass spectrometry hits for GFP-ScaD co-IP.
List of proteins specifically co-precipitating with GFP-ScaD. MW = molecular weight, FC = log2(Fold Change), P-Value = -log10(p-value). P-values were calculated from triplicate runs using a two-sided t-test. Peptide identifications were filtered for high confidence using the Percolator node (FDR < 1%, rank 1 peptides).
UNIPROT ID	GENE NAME	MW (kDa)	P-VALUE	FC
Q04695	KRT17	48	1.57	3.05
Q9HCM7	FBRSL1	111	2.63	2.74
Q01130	SRSF2	26	2.17	2.6
P60660	MYL6	17	3.71	2.42
Q15149	PLEC	532	4.59	2.39
O14950	MYL12B	20	3.22	2.28
P35579	MYH9	226	3.08	2.28
O75832	PSMD10	24	5.7	2.22
P15085	CPA1	47	1.4	2.22
P31153	MAT2A	44	2.42	2.19
Q8WWI1	LMO7	193	2.52	2.17
P42166	TMPO	75	2.74	2.12
Q9ULV4	CORO1C	53	3.23	2.1
P02545	LMNA	74	1.81	2.05
P62280	RPS11	18	2.74	2.01
Q7Z406	MYH14	228	7.59	1.94
P08729	KRT7	51	4.75	1.92
P05783	KRT18	48	3.5	1.91
P42677	RPS27	10	2.67	1.86
P05787	KRT8	54	3.16	1.86
P35580	MYH10	229	5.03	1.84
Q9UHB6	LIMA1	85	2.09	1.79
P62910	RPL32	16	1.84	1.71
P67936	TPM4	29	1.55	1.69
P50402	EMD	29	7.47	1.66
P06753	TPM3	33	3.34	1.65
P62266	RPS23	16	1.51	1.61
P26599	PTBP1	57	2.96	1.6
P08174	CD55	41	3.76	1.59
P07951	TPM2	33	2.52	1.58
Q9UPQ0	LIMCH1	122	4.33	1.55
P62244	RPS15A	15	3.83	1.55
Q15233	NONO	54	3.96	1.54
Q6KB66	KRT80	51	3.55	1.54
P58107	EPPK1	555	2.31	1.54
P15924	DSP	332	3.29	1.52
Q9BUF5	TUBB6	50	2.05	1.51
P08670	VIM	54	2.23	1.48
P09382	LGALS1	15	2.62	1.47
P46777	RPL5	34	2.01	1.47
O95816	BAG2	24	2.48	1.45
O75083	WDR1	66	5.83	1.45
A6NHL2	TUBAL3	50	1.7	1.4
Q14257	RCN2	37	2.5	1.4
O00159	MYO1C	122	1.59	1.37
Q5H8A4	PIGG	108	2.02	1.37
Q9BQE3	TUBA1C	50	1.46	1.35
Q16643	DBN1	71	2.22	1.34
Q08380	LGALS3BP	65	2.71	1.32
Q9Y608	LRRFIP2	82	2.92	1.31
P09874	PARP1	113	1.67	1.3
Q15293	RCN1	39	3.61	1.29
P32969	RPL9; RPL9P7; RPL9P8; RPL9P9	22	2.24	1.29
P20042	EIF2S2	38	3.33	1.29
Q12965	MYO1E	127	3.83	1.29
P17844	DDX5	69	3.18	1.28
P05198	EIF2S1	36	2.99	1.27
P78527	PRKDC	469	2.87	1.27
P62879	GNB2	37	3.5	1.26
Q9Y4I1	MYO5A	215	4.97	1.26
Q14134	TRIM29	66	4.85	1.26
P61513	RPL37A	10	2.63	1.25
Q6ZRV2	FAM83H	127	3.37	1.25
P09012	SNRPA	31	3.18	1.24
P0CG38	POTEI	121	2.99	1.23
Q14498	RBM39	59	2.32	1.22
P35637	FUS	53	3.33	1.2
P57088	TMEM33	28	3.19	1.19
Q9Y5L4	TIMM13	11	2.68	1.19
O15027	SEC16A	252	2.2	1.19
Q14152	EIF3A	167	1.56	1.18
Q9BR76	CORO1B	54	1.57	1.17
P13646	KRT13	50	1.58	1.16
O43795	MYO1B	132	2.37	1.16
P83881	RPL36A	12	3.16	1.16
Q15645	TRIP13	49	5.33	1.15
Q13283	G3BP1	52	1.65	1.15
P14373	TRIM27	59	3.2	1.13
P08754	GNAI3	41	2.33	1.13
P60866	RPS20	13	2.28	1.12
Q9NZI8	IGF2BP1	63	2.32	1.12
Q92974	ARHGEF2	112	1.87	1.11
Q71U36	TUBA1A	50	3.85	1.1
Q12906	ILF3	95	3.82	1.1
O75534	CSDE1	89	1.96	1.09
P62829	RPL23	15	4.49	1.09
Q9ULX6	AKAP8L	72	1.87	1.08
P39748	FEN1	43	2.63	1.08
P49207	RPL34	13	4.66	1.08
Q96EY1	DNAJA3	53	1.54	1.08
Q5T0W9	FAM83B	115	2.38	1.08
Q13045	FLII	145	1.56	1.08
P11142	HSPA8	71	2.92	1.08
Q07666	KHDRBS1	48	3.1	1.08
P46779	RPL28	16	3.4	1.07
Q92841	DDX17	80	1.91	1.06
P61619	SEC61A1	52	3.07	1.06
Q9Y3U8	RPL36	12	1.75	1.06
P07355	ANXA2	39	1.37	1.06
O43615	TIMM44	51	6.02	1.06
P17931	LGALS3	26	4.34	1.06
Q9BZK7	TBL1XR1	56	1.4	1.05
P52272	HNRNPM	78	2.14	1.04
Q13885	TUBB2A	50	1.41	1.04
P62906	RPL10A	25	3.95	1.04
Q15003	NCAPH	83	1.36	1.03
P0CW18	PRSS56	65	2.85	1.03
P61313	RPL15	24	3.19	1.03
P14866	HNRNPL	64	4.08	1.02
O43852	CALU	37	1.55	1.02
P07947	YES1	61	1.36	1.01
Q96AG4	LRRC59	35	3.59	1.01
P27708	CAD	243	2.21	1.01
Q8NE71	ABCF1	96	2.91	1.01
P62917	RPL8	28	2.62	1.01
P49458	SRP9	10	2.08	1.01
P62081	RPS7	22	3.05	1
Q7Z2W4	ZC3HAV1	101	1.84	1
