# Supplementary material for: The intracellular bacterium Orientia tsutsugamushi uses the autotransporter ScaC to activate BICD adaptors for dynein-based motility
Source: Nat Commun. 2025 Jul 3;16:6122. doi: 10.1038/s41467-025-61105-5 (PMC12229497; doi:10.1038/s41467-025-61105-5)
Supplement: Supplementary file 5 — Supplementary Dataset 3 [file 41467_2025_61105_MOESM5_ESM.xlsx]

## Sheet: Sheet1
Supplementary Data 3. Mass spectrometry hits for GFP-ScaE co-IP.
List of proteins specifically co-precipitating with GFP-ScaE. MW = molecular weight, FC = log2(Fold Change), P-Value = -log10(p-value). P-values were calculated from triplicate runs using a two-sided t-test. Peptide identifications were filtered for high confidence using the Percolator node (FDR < 1%, rank 1 peptides).
UNIPROT ID	GENE NAME	MW (kDa)	P-VALUE	FC
Q06481	APLP2	87	4.91	9.28
E9PK54	HSPA8	20	4.16	8.53
P28288	ABCD3	75	2.69	8.48
E9PG40	APP	81	5.17	8.04
Q53Z42	HLA-A	41	4.33	6.96
Q5QT33	HLA-C;HLA-Cw	42	3.95	6.18
H0YJT4	SAV1	11	2.38	5.78
Q5SPM2	HLA-A	34	3.43	5.7
P78347	GTF2I	112	2.78	5.64
P10124	SRGN	18	3.1	5.57
Q5VZU9	TPP2	130	2.38	5.56
P55084	HADHB	50	2.33	5.55
Q9BZF1	OSBPL8	101	3.71	4.74
Q9H252	KCNH6	106	2.69	4.43
P0DMV9	HSPA1B;HSPA1A	70	4.05	4.04
Q03167	TGFBR3	93	2.66	3.95
Q04721	NOTCH2	265	3.1	3.87
P18031	PTPN1	41	1.96	3.68
Q12933	TRAF2	56	2.07	3.56
J3KR73	RAB6B;RAB6A;RAB39A	6	1.34	3.39
P62917	RPL8	18	1.49	3.32
P61313	RPL15	20	1.38	3.04
H0Y8K0	HSPA9	72	2.5	3.03
Q8NBU5	ATAD1	41	2.11	2.91
P11142	HSPA8	71	3.52	2.88
O95672	ECEL1	88	3.22	2.75
P11021	HSPA5	72	4.19	2.56
Q8TEM1	NUP210	205	5.3	2.53
P46777	RPL5	34	1.33	2.41
P13747	HLA-E	40	2.3	2.34
G3XAI2	LAMB1	183	1.96	2.25
H0YFD6	HADHA	86	2.68	1.88
P00390	GSR	56	1.48	1.88
O14763	TNFRSF10B	48	2.15	1.7
Q00610	CLTC	192	1.35	1.68
Q9UKJ3	GPATCH8	164	2.36	1.54
H0YDX6	CD44	20	3.58	1.26
