# Supplementary material for: The intracellular bacterium Orientia tsutsugamushi uses the autotransporter ScaC to activate BICD adaptors for dynein-based motility
Source: Nat Commun. 2025 Jul 3;16:6122. doi: 10.1038/s41467-025-61105-5 (PMC12229497; doi:10.1038/s41467-025-61105-5)
Supplement: Supplementary file 6 — Supplementary Dataset 4 [file 41467_2025_61105_MOESM6_ESM.xlsx]

## Sheet: Sheet1
Supplementary Data 4. Mass spectrometry hits for GFP-ScaC co-IP.
List of proteins specifically co-precipitating with GFP-ScaC. BICD1 and BICD2 are highlighted. MW = molecular weight, FC = log2(Fold Change), P-Value = -log10(p-value). P-values were calculated from triplicate runs using a two-sided t-test. Peptide identifications were filtered for high confidence using the Percolator node (FDR < 1%, rank 1 peptides).
UNIPROT ID	GENE NAME	MW (kDa)	P-VALUE	FC
O00411	POLRMT	139	3.05	11.86
P46063	RECQL	73	5.4	11.39
Q8TD16	BICD2	94	4.06	10.24
E9PK54	HSPA8	20	4.16	8.93
Q2M3G4	SHROOM1	91	3.35	8.16
P37198	NUP62	53	3.29	7.34
Q1MSJ5	CSPP1	146	4.05	7
Q96CP6	GRAMD1A	90	3.71	6.58
O75665;	OFD1	117	3.35	6.29
Q96G01	BICD1	95	3.45	6.28
P08670	VIM	54	2.1	6.13
P41208	CETN2	20	2.73	5.56
Q9GZM8	NDEL1;NDE1	38	3.02	5.08
Q86X02	CDR2L	53	2.86	5
Q3KR37	GRAMD1B	81	2.43	4.92
Q6ZRV2	FAM83H	127	3.2	4.84
P14373	TRIM27	58	2.11	4.61
E9PMS6	LMO7	145	3	4.16
E9PJP2	SOGA3	103	2.88	4.03
O95816	BAG2	24	3.78	3.89
Q13573	SNW1	65	2.25	3.72
P0DMV9	HSPA1B;HSPA1A	70	3.82	3.59
Q14134	TRIM29	66	2.04	3.58
P11142	HSPA8	71	3.81	3.56
Q5HY57	EMD	29	1.98	3.45
Q96HH9	GRAMD3	48	2.17	3.39
A0A087WTS8	HSPA4	53	2.55	3.37
E5RGQ4	PCM1	210	2.04	3.35
Q14258	TRIM25	71	2.13	3.32
Q8TDB6	DTX3L	84	1.47	3.24
O95817	BAG3	62	1.64	3.11
P50991	CCT4	58	1.92	3.04
Q13751	LAMB3	130	2.5	2.89
Q9NZL4	HSPBP1	39	1.81	2.79
Q15438	CYTH2;CYTH1;CYTH3	47	2.94	2.68
Q9Y3C6	PPIL1	18	1.61	2.55
Q13185	CBX1;CBX3	16	2.36	2.52
Q9BWM7	SFXN3	36	1.49	2.35
E9PIQ7	HAX1	17	1.35	2.26
P31689	DNAJA1	45	2.24	2
P11021	HSPA5	72	4.13	1.99
Q01850	CDR2	52	4.33	1.98
D6RCD7	HSPA9	72	1.8	1.9
O94927	HAUS5	72	1.59	1.87
Q8IXQ6	PARP9	96	1.6	1.81
P33993	MCM7	81	1.41	1.67
F5H3X6	PHB2	24	1.44	1.55
P04792	HSPB1	24	2.88	1.53
P68366	TUBA4A	50	1.73	1.39
Q7L014	DDX46	117	1.43	1.02
P05787	KRT8	54	3.03	1
