# Supplementary material for: The intracellular bacterium Orientia tsutsugamushi uses the autotransporter ScaC to activate BICD adaptors for dynein-based motility
Source: Nat Commun. 2025 Jul 3;16:6122. doi: 10.1038/s41467-025-61105-5 (PMC12229497; doi:10.1038/s41467-025-61105-5)
Supplement: Supplementary file 7 — Supplementary Dataset 5 [file 41467_2025_61105_MOESM7_ESM.xlsx]

## Sheet: Sheet1
Supplementary Data 5. Crosslnking mass spectrometry results for the BICD2-ScaC complex.
Crosslinked residues for BICD2 and ScaC and their respective match scores are indicated. Crosslinks within the CC3 domain of BICD2 (residues 711-800) are highlighted.
BICD2 PEPTIDE POSITION	ScaC PEPTIDE POSITION	MATCH SCORE
E800	K136	151
K814	K136	123
K771	E119	108
K785	K136	104
E138	K39	86
E241	K84	86
K318	E160	79
E216	K39	78
K117	E175	78
K351	K136	68
K771	E119	67
D316	K136	64
K771	D122	59
E216	K39	57
D180	K210	57
E216	K39	56
D228	K39	54
