# Supplementary material for: The intracellular bacterium Orientia tsutsugamushi uses the autotransporter ScaC to activate BICD adaptors for dynein-based motility
Source: Nat Commun. 2025 Jul 3;16:6122. doi: 10.1038/s41467-025-61105-5 (PMC12229497; doi:10.1038/s41467-025-61105-5)
Supplement: Supplementary file 11 — Source Data [file 41467_2025_61105_MOESM11_ESM.xlsx]

## Sheet: Figure 1b
Figure 1b	GFP-ScaC IP-MS
	Protein IDs	Gene names	Protein names	LFQ intensity GFP-IP1	LFQ intensity GFP-IP2	LFQ intensity GFP-IP3	LFQ intensity ScaC-IP1	LFQ intensity ScaC-IP2	LFQ intensity ScaC-IP3	LFP_average_GFP	LFQ_average_ScaC	LOG(P-value)	Log2(FC)
	A0A024QZ42;O75340;H0Y9X3;A0A087WZ38	PDCD6	Programmed cell death protein 6	24.6329	24.8697	24.3604	24.6932	24.5064	24.6863	24.621	24.6286	0.015866	0.00762558
	A0A024R3M2;J3KNL5;A0A1B0GWG7;A0A1B0GUD6;Q3KR37;E9PRD6;A0A2R8Y5X2;A0A0J9YXF6;A0A0J9YY71;A0A0J9YXZ1	hCG_39893;GRAMD1B	GRAM domain-containing protein 1B	21.2036	18.4762	19.6941	24.3249	24.9504	24.8659	19.7913	24.7137	2.42575	4.92244
	A0A024R772;A0A087WXR5;A0A7I2V2W4;A0A087X1G1;H7BYD0;A0A7I2V3L8;Q16718	NDUFA5	NADH dehydrogenase [ubiquinone] 1 alpha subcomplex subunit 5	20.276	22.1187	19.1666	22.9242	22.0765	22.5016	20.5204	22.5008	1.03926	1.98034
	F6TC96;F6UR09;A0A0G2JK23;A0A024RCR6;A0A7P0MQS5;A0A0G2JL47;X6REW1;A0A0G2JJM1;F6S6P2;F6U341;F6X9W3;F6VEM6;F6WML8;A0A1B0GX79;A0A0G2JJR8;A0A7I2V3H1;F6XTU0;F6U1F2;A0A7I2V508;P46379	BAG6;BAT3	Large proline-rich protein BAG6	20.1881	19.5581	18.8084	19.4896	18.9021	19.5263	19.5182	19.306	0.180592	-0.212226
	H0Y7V4;A0A075B6F3;Q8IU65;Q96JB1	DNAH8	Dynein heavy chain 8, axonemal	20.6094	21.0004	20.6556	19.4384	17.7916	18.8692	20.7551	18.6998	1.83666	-2.05536
	H0YN88;A0A075B716;H3BNC9;P08708;H0YN73	RPS17	40S ribosomal protein S17	26.6501	26.614	26.2879	26.2904	25.9577	26.1594	26.5173	26.1358	1.19222	-0.381489
	A0A075B730;P58107	EPPK1	Epiplakin	27.107	27.4006	28.1878	27.5431	27.6551	27.2354	27.5651	27.4779	0.0896688	-0.087244
	A0A075B780;O14787	TNPO2	Transportin-2	21.5618	23.757	24.1796	23.3518	22.8717	23.1273	23.1661	23.1169	0.0199121	-0.0492223
	A0A075B7F0	IGHV3OR16-10		19.6914	17.7736	17.8319	18.3075	17.7607	17.8208	18.4323	17.963	0.29061	-0.469325
	E9PIR7;F8W809;A0A087WSW9;A0A182DWI3;A0A087WSY9;Q16881;E9PQI3;E9PLT3;E9PKI4;A0A0B4J225;E9PIZ5;E9PKD3;E2QRB9	TXNRD1	Thioredoxin reductase 1, cytoplasmic	20.6146	18.2297	22.0299	18.703	18.601	19.2293	20.2914	18.8444	0.571753	-1.44697
	A0A087WTS8;A0A087WYC1;P34932	HSPA4	Heat shock 70 kDa protein 4	20.6109	20.533	19.3547	23.7171	23.9707	22.9181	20.1662	23.5353	2.54791	3.36911
	P11940;A0A7I2YQ88;A0A7I2YQ90;E7ERJ7;H0YAR2;E7EQV3;A0A7I2V649;A0A087WTT1;A0A7I2YQE4;E5RGH3;H0YBN4;A0A7I2V4N4;H0YER0;H0YEU6;E5RHG7;H0Y6X6;H0YB75;H0YAS6;H0YAS7;B1ANR1;E5RJB9;E5RH24;A0A7I2V4V6	PABPC1	Polyadenylate-binding protein 1;Polyadenylate-binding protein	21.0443	23.4067	23.0282	18.2279	22.633	23.5442	22.493	21.4684	0.222474	-1.02466
	A0A7I2V4N0;A0A7I2V4S4;A0A087WUI2;A0A7I2V4N1;A0A7I2V3P1;A0A7I2V4I6;A0A7I2V3P7;A0A7I2V323;P22626;A0A7I2YQN4;A0A024RA28	HNRNPA2B1;HNRPA2B1	Heterogeneous nuclear ribonucleoproteins A2/B1	23.3134	23.1217	20.658	17.5639	21.1136	20.1301	22.3644	19.6026	0.950057	-2.7618
	A0A087WUJ2;E5RG29;E5RG56;Q12797	ASPH	Aspartyl/asparaginyl beta-hydroxylase	20.4336	18.6337	18.7706	25.1223	25.0678	18.7707	19.2793	22.9869	0.782188	3.70765
	A0A087WUV8;A0A7P0T8A7;A0A7P0TB04;A0A7P0TA85;P35613;R4GN83;R4GMX5;I3L192	BSG	Basigin	24.7089	24.8668	24.3337	24.4581	24.3389	24.0383	24.6365	24.2784	0.823471	-0.358051
	A0A087WVK5;A0A087WX95;A0A087WW20;Q9BVN2	RUSC1	RUN and SH3 domain-containing protein 1	19.7785	19.3171	19.2667	19.7716	17.8326	19.0202	19.4541	18.8748	0.420333	-0.579304
	A0A087WVQ6;Q00610;J3KS13;A0A087WX41;P53675	CLTC	Clathrin heavy chain;Clathrin heavy chain 1	20.3958	19.997	21.645	19.4274	21.874	21.1883	20.6793	20.8299	0.0591514	0.150596
	A0A7I2V659;A0A087WVQ9;P68104;Q5VTE0;A0A7I2V5N4;A0A7I2V3H3;A0A087WV01;A0A2U3TZH3;Q05639;Q5JR01;A0A2R8Y660;A0A2R8Y488;A6PW80;A0A6Q8PFK6;A0A2R8YDN5	EEF1A1;EEF1A1P5	Elongation factor 1-alpha 1;Putative elongation factor 1-alpha-like 3;Elongation factor 1-alpha	29.7819	30.0233	30.4737	29.7219	29.966	29.7355	30.093	29.8078	0.584586	-0.285182
	D6RAC5;U3KQ46;A0A087WVT6;A0A087X159;P81877;Q9BWG4;Q9BWW4	SSBP2;SSBP4;SSBP3	Single-stranded DNA-binding protein 2;Single-stranded DNA-binding protein 4;Single-stranded DNA-binding protein 3	22.589	23.3704	21.5372	22.1248	22.2751	21.942	22.4988	22.114	0.287993	-0.384864
	A0A7I2V4D7;A0A0G2JP90;A0A087WW46;A0A7I2V4T6;A0A7I2V2Z5;A0A7I2V6B0;J3KN36;A0A0G2JN29;A0A087X117;Q15155;P69849;Q5JPE7;A0A7I2V2V8;A0A7I2V686;A0A7I2V3P4	NOMO1;NOMO3;NOMO2	Nodal modulator 1;Nodal modulator 3;Nodal modulator 2	20.319	21.4849	21.2675	19.4359	21.4106	19.2145	21.0238	20.0203	0.568635	-1.00348
	A0A087WXX8;A0A087WWT1;P21912	SDHB	Succinate dehydrogenase [ubiquinone] iron-sulfur subunit, mitochondrial	21.1955	21.0925	19.3148	20.5424	20.7688	21.3461	20.5343	20.8858	0.207409	0.351535
	A0A087WX74;B7ZL31;Q9HAZ1	CLK4	Dual specificity protein kinase CLK4	20.0727	19.98	19.5636	19.163	19.6631	18.1522	19.8721	18.9928	0.868325	-0.879315
	A0A087WXM6;J3QQT2;J3KRX5;A0A0A6YYL6;P18621;J3KRB3;A0A087WWH0;J3QS96;J3QLC8;A0A0A0MRF8;A0A087WY81;J3KSJ0	RPL17;RPL17-C18orf32	60S ribosomal protein L17	26.3685	26.9764	25.5804	25.5476	26.1451	25.9534	26.3084	25.882	0.410963	-0.426406
	A0A499FIX8;H7BXI1;A0A087WXU3;A0FGR8	ESYT2	Extended synaptotagmin-2	21.2854	21.8217	22.4986	19.5795	22.6982	23.0126	21.8685	21.7634	0.0307721	-0.10512
	A0A0A0MS94;A0A087WYR8;Q9H251;R4GN92;Q8N5B3;B1AVV0	CDH23	Cadherin-23	20.8079	18.479	19.4838	19.1996	16.9393	20.2266	19.5902	18.7885	0.27177	-0.801775
	H0Y586;A0A087WYS6;O14818;Q8TAA3	PSMA7;PSMA8	Proteasome subunit alpha type-7;Proteasome subunit alpha type-7-like	21.6684	18.9749	19.678	22.2301	21.5101	22.2867	20.1071	22.009	1.05831	1.90191
	A0A087WZE5;P19087;A0A1W2PRE1;A2A2R6;A0A087WTB6;Q5JWD1;A0A1W2PRJ7;A0A6Q8PGR1;A0A1W2PS82;A0A3B3IUA8;A0A7I2V5R6;A0A1W2PQK2;Q5JWE9;H0Y7E8;P04899;P63092;P38405;P63096;P09471;P08754;A8MTJ3;P11488;Q5JWF2	GNAT2;GNAS;GNAO1;GNAI2;GNAL;GNAI1;GNAI3;GNAT3;GNAT1	Guanine nucleotide-binding protein G(t) subunit alpha-2;Guanine nucleotide-binding protein G(i) subunit alpha-2;Guanine nucleotide-binding protein G(s) subunit alpha isoforms short;Guanine nucleotide-binding protein G(olf) subunit alpha;Guanine nucleotide-binding protein G(i) subunit alpha-1;Guanine nucleotide-binding protein G(o) subunit alpha;Guanine nucleotide-binding protein G(k) subunit alph…	20.4328	22.8418	19.2032	19.3626	23.2154	17.4355	20.8259	20.0045	0.152842	-0.821425
	A0A087WZQ5	MERTK	Receptor protein-tyrosine kinase	19.533	18.996	18.2486	19.0117	18.5344	20.3531	18.9259	19.2998	0.22103	0.373873
	H0Y3R8;A0A0G2JNH2;A0A7I2V5U5;G5E9E7;A0A087X0K9;G3V1L9;Q07157	TJP1	Tight junction protein ZO-1	20.2475	18.3514	18.3811	18.5364	19.5004	19.1411	18.9933	19.0593	0.0323676	0.0659453
	C9JC63;E7EVY0;A0A087X0L7;J3KNA0;Q15070	OXA1L	Mitochondrial inner membrane protein OXA1L	20.4374	21.6279	21.9652	22.3864	20.3637	19.0497	21.3435	20.6	0.277902	-0.743523
	A0A087X0X3;P52272;M0R0N3;M0R019;M0R2T0;M0R0Y6;M0QY96;M0R2I7;M0QYQ7;M0QZM1	HNRNPM	Heterogeneous nuclear ribonucleoprotein M	21.8334	22.6686	21.936	22.8724	23.0921	22.6554	22.146	22.8733	1.17268	0.727301
	A0A0J9YX89;A0A087X1G7;O60613	2015-09-01	15 kDa selenoprotein	20.3777	22.0736	18.9306	21.775	18.4497	22.3992	20.4606	20.8746	0.0971663	0.414017
	A0A0U1RQT1;A0A087X1H5;Q15057	ACAP2	Arf-GAP with coiled-coil, ANK repeat and PH domain-containing protein 2	19.946	19.4446	19.8848	19.8426	20.8294	19.3832	19.7585	20.0184	0.223073	0.259932
	A0A087X1I3;D6RFM5;P31040;H0Y8X1;A0A494C1T6	SDHA	Succinate dehydrogenase [ubiquinone] flavoprotein subunit, mitochondrial	23.5337	19.8331	23.4769	18.7306	22.8597	22.3714	22.2812	21.3206	0.207971	-0.960691
	A0A087X208;A0A494C0G5;A0A494C1I6;O00468	AGRN	Agrin;Agrin N-terminal 110 kDa subunit;Agrin C-terminal 110 kDa subunit;Agrin C-terminal 90 kDa fragment;Agrin C-terminal 22 kDa fragment	21.2365	18.6476	20.5401	18.9239	19.9622	19.9792	20.1414	19.6218	0.241531	-0.519599
	A0A087X2D0;P84103;A0A0B4J1Z1;C9JAB2;Q16629	SRSF3;SRSF7	Serine/arginine-rich splicing factor 3;Serine/arginine-rich splicing factor 7	25.0795	25.4262	25.1413	24.6589	24.7109	24.2383	25.2157	24.5361	1.68025	-0.679609
	A0A0A0MR02;P45880;Q5JSD2;Q5JSD1	VDAC2	Voltage-dependent anion-selective channel protein 2	20.2762	22.7648	23.0182	23.5523	24.0798	23.4198	22.0197	23.684	0.862052	1.66423
	A0A0A0MR74;O75907	DGAT1	Diacylglycerol O-acyltransferase 1	20.7073	21.4657	18.2552	18.8708	19.1027	20.065	20.1427	19.3462	0.314573	-0.79656
	A0A0U1RRJ0;A0A0U1RQC5;A0A0A0MR89;Q9Y4C0	NRXN3	Neurexin-3	21.0509	18.9663	18.2936	20.2145	18.2597	19.4636	19.4369	19.3126	0.0420862	-0.124345
	A0A0A0MRA5;B7Z4B8;Q9BUJ2;M0R3F1;M0QYZ0;M0R203;M0QYM5;M0QZV6;M0R0K8;M0QYI8	HNRNPUL1	Heterogeneous nuclear ribonucleoprotein U-like protein 1	24.9859	24.1949	24.0376	24.075	24.6916	19.148	24.4061	22.6382	0.42426	-1.76789
	Q8NEY1;A0A0A0MRJ3;H0Y6F6	NAV1	Neuron navigator 1	20.5516	18.4425	20.3773	19.1287	21.1591	20.1442	19.7905	20.144	0.146984	0.353525
	A0A0A0MRM9;Q14978;S4R402;S4R341;S4R349	NOLC1	Nucleolar and coiled-body phosphoprotein 1	20.7524	22.0484	24.9632	22.0642	22.1447	22.0356	22.588	22.0815	0.151741	-0.506454
	A0A0A0MRQ5;A0A0A0MSI0;Q06830	PRDX1	Peroxiredoxin-1	21.0978	22.4782	22.1354	22.483	22.3881	22.5178	21.9038	22.463	0.600673	0.559192
	A0A0A0MRZ6;Q99698	LYST	Lysosomal-trafficking regulator	20.8604	17.9617	19.8357	18.2263	18.8553	20.1516	19.5526	19.0777	0.176595	-0.474899
	A0A0A0MSJ0;Q86XP3	DDX42	ATP-dependent RNA helicase DDX42	20.5751	22.3201	20.6841	21.6505	22.638	22.417	21.1931	22.2352	0.749218	1.04207
	A0A0A0MTC1;A0A0A0MTR7;Q63HN8	RNF213	E3 ubiquitin-protein ligase RNF213	24.5864	24.6426	25.1914	23.7074	23.8715	24.0812	24.8068	23.8867	1.84899	-0.920099
	A0A0A0MTI1;Q15392	DHCR24	Delta(24)-sterol reductase	21.9642	22.493	20.5131	23.602	23.1471	21.497	21.6568	22.7487	0.555315	1.09191
	A0A0A0MTI6;Q9NYP7	ELOVL5	Elongation of very long chain fatty acids protein;Elongation of very long chain fatty acids protein 5	24.1469	24.1789	24.9347	24.9495	24.509	24.7265	24.4201	24.7283	0.463978	0.308172
	E9PKX1;E9PKY2;A0A0C4DFM7;Q5TAX3;X6R5G7;E9PRG2;A0A0C4DFW3;X6R3Q3;Q5VYS8	ZCCHC11;ZCCHC6	Terminal uridylyltransferase 4;Terminal uridylyltransferase 7	20.8801	19.417	20.3461	20.3165	20.8079	25.1079	20.2144	22.0774	0.517287	1.86306
	P43490;A0A0C4DFS8;A0A7P0T9I9;A0A7P0T8L3;A0A7P0T973;B7Z8W6;A0A7P0TAS5;A0A7P0T931;A0A7P0T862;A0A7P0T8D2;A0A7P0T895;A0A7P0TBB7;A0A7P0T941;A0A7P0TA73;A0A7P0Z466;A0A7P0T8R4;A0A7P0Z4N0;A0A7P0T9F0;A0A7P0TB17;A0A7P0T8Z3;A0A7P0TAI8	NAMPT	Nicotinamide phosphoribosyltransferase	22.8516	23.1728	19.8619	22.9006	22.508	22.556	21.9621	22.6549	0.259973	0.692753
	A0A0C4DFZ9;Q58A45	PAN3	PAB-dependent poly(A)-specific ribonuclease subunit PAN3	21.7478	19.0875	21.1583	21.5072	18.0961	18.8226	20.6645	19.4753	0.380217	-1.18924
	C9J9K3;A0A0C4DG17;P08865;F8WD59	RPSA	40S ribosomal protein SA	23.8727	23.8607	23.2112	23.4492	23.5132	23.5147	23.6482	23.4924	0.28643	-0.155827
	F5GYV5;H7BZV4;A0A0C4DG62;F8WCT1;F5H7X4;Q66PJ3	ARL6IP4	ADP-ribosylation factor-like protein 6-interacting protein 4	20.3037	22.9949	22.7091	22.245	19.9606	20.4991	22.0026	20.9016	0.428993	-1.10097
	A0A0C4DG89;Q7L014;D6RJA6;H0Y9U3	DDX46	Probable ATP-dependent RNA helicase DDX46	24.5815	24.3939	25.2636	25.5203	26.1517	25.6129	24.7463	25.7617	1.43311	1.01533
	C9JKR2;H0YA55;D6RHD5;B7WNR0;A0A0C4DGB6;CON__P02768-1;P02768;A0A087WWT3	ALB	Serum albumin	20.6797	19.111	19.2032	19.2086	18.0201	18.9788	19.6646	18.7358	0.674608	-0.928767
	J3KRS1;A0A0C4DGQ8;Q6IAN0	DHRS7B	Dehydrogenase/reductase SDR family member 7B	21.5013	19.6708	20.8897	21.3725	21.3175	21.6394	20.6873	21.4431	0.621108	0.755859
	P39656;A0A0C4DGS1;U3KQ84	DDOST	Dolichyl-diphosphooligosaccharide--protein glycosyltransferase 48 kDa subunit	23.4756	22.8425	22.4257	22.8179	22.7781	22.7497	22.9146	22.7819	0.163148	-0.132661
	O00571;F6S8Q4;A0A0D9SF53;A0A2R8Y4A4;A0A2R8YFS5;A0A0D9SG12;A0A2R8YF78;A0A0D9SFB3;A0A2R8Y645;A0A2U3TZJ9;A0A2R8YFR4;A0A2R8YCW1;A0A2R8Y5G6;A0A2R8Y7T2;A0A2R8YDT5;A0A2R8YDH3;O15523;A0A0J9YVQ7;A0A087WVZ1;A0A2R8Y650;A0A2R8YCU0;A0A087WX09;C9J081;C9J8G5;A0A2R8Y770	DDX3X;DDX3Y	ATP-dependent RNA helicase DDX3X;ATP-dependent RNA helicase DDX3Y	27.1381	27.6152	27.721	26.7114	26.7028	26.7579	27.4914	26.724	1.88459	-0.767439
	Q9BZK7;A0A0D9SF63;C9IYU9;A0A1B0GUU2;C9JCW4;C9JLJ1;A0A2R8YFW3;A0A1B0GVH3;A0A0D9SF25;C9J7E1;A0A0D9SEW5;C9J903;C9J3H2;C9JEC9;C9JBN1;C9JCK0;C9JTW8;Q9BQ87;O60907	TBL1XR1	F-box-like/WD repeat-containing protein TBL1XR1	22.1139	22.1509	20.0902	18.0141	19.6759	18.8028	21.4517	18.8309	1.46044	-2.62076
	A0A0D9SFG6;Q15438;Q99418;O43739;M0R2J0;K7ENQ8;G5E9B7	CYTH2;CYTH1;CYTH3	Cytohesin-1;Cytohesin-2;Cytohesin-3	20.8183	20.664	20.0432	23.5805	23.1782	22.8168	20.5085	23.1918	2.93714	2.68332
	H7BY36;A0A0D9SFL3;B0QYK0;C9JGE3;Q01844	EWSR1	RNA-binding protein EWS	24.4827	24.1408	23.9702	21.8534	19.2414	23.1539	24.1979	21.4162	1.12751	-2.78165
	A0A0F3MD07			20.2608	19.1417	20.0243	22.8759	22.3256	22.4318	19.8089	22.5444	2.705	2.73553
	A0A0F3MEV5;A0A0F3MDE2;A0A0F3M9T8;A0A0F3M7D9;A0A0F3M4D8;A0A0F3M6E4;A0A0F3MAV1;A0A0F3MFB8;A0A0F3MED1;A0A0F3MC08;A0A0F3MBF1;A0A0F3M7L4;A0A0F3M4T3			20.8646	21.0723	19.5803	18.2398	19.5262	19.5364	20.5057	19.1008	1.03947	-1.40497
	A0A0G2JIW1;P0DMV9;P0DMV8;V9GZ37	HSPA1B;HSPA1A	Heat shock 70 kDa protein 1B;Heat shock 70 kDa protein 1A	27.6179	27.6133	26.8691	30.8706	31.0873	30.9188	27.3668	30.9589	3.81584	3.59207
	Q5SRQ3;A0A7I2YQ78;Q5SRQ6;N0E472;A0A0G2JM12;P67870;A0A7I2V500;N0E644;A0A0G2JM58;A0A7I2YQQ2	CSNK2B-LY6G5B-1181;CSNK2B;CSNK2B-LY6G5B--991;CSNK2B-LY6G5B-562	Casein kinase II subunit beta	24.6159	24.5535	23.6594	24.2694	24.5437	24.5069	24.2763	24.44	0.196232	0.163781
	A0A0G2JMB2;A0A286YEY5;A0A286YEY1;P01877;P01876	IGHA2;IGHA1	Ig alpha-2 chain C region;Ig alpha-1 chain C region	20.6814	18.4629	20.1222	23.9508	18.1698	19.0717	19.7555	20.3974	0.12244	0.641959
	A0A0G2JMS7;A0A0G2JNZ2;A0A0G2JPP5;A0A669KB89;Q14160;H0YCG0	SCRIB	Protein scribble homolog	21.4023	20.3147	18.9906	19.327	21.832	21.8443	20.2359	21.0011	0.283035	0.765237
	A0A140T8W8;A0A1W2PR61;A0A1W2PPF8;Q5SPM2;A0A140T8Y4;A0A0G2JPD3;A0A140TA13;A0A140T953;A0A140TA14;A0A140TA11;A0A140T9Y5;A0A140T997;A0A1W2PP29;A0A1W2PQZ3;A0A1W2PQE2	HLA-A		20.7726	19.9847	19.0217	21.0714	19.7789	18.7503	19.9264	19.8668	0.0236624	-0.0595201
	A0A0J9YYL3;A0A0J9YXJ8;A0A0J9YVP6;A0A0J9YXX5;Q9UHX1;A0A0J9YVR6;E9PQ56;A0A0J9YWM1;H0YEM1;E9PN18;H0YCP8;E9PL19;E9PMU7	PUF60	Poly(U)-binding-splicing factor PUF60	21.4448	19.0636	21.6439	20.887	21.9754	18.6675	20.7174	20.51	0.0560226	-0.207431
	A0A0J9YWI0;Q4VXZ8;Q9NUI1;G3V0I9;A0A0J9YXZ6;H7C078;A0A0J9YY83	DECR2	Peroxisomal 2,4-dienoyl-CoA reductase	21.024	21.7177	18.9371	18.5236	19.7644	18.9615	20.5596	19.0832	0.743576	-1.4764
	H0Y8D1;A6XMV8;CON__P07477;A0A0J9YYC8;E7EQ64;A6XMV9;Q8NHM4;P07478;P07477	PRSS1;PRSS3P2;PRSS2	Putative trypsin-6;Trypsin-2;Trypsin-1;Alpha-trypsin chain 1;Alpha-trypsin chain 2	19.8177	29.9679	29.233	29.3972	18.7417	18.209	26.3395	22.1159	0.359667	-4.22356
	A0A0U1RQF0;P49327;A0A0U1RRG3;A0A1B0GTR5	FASN	Fatty acid synthase;[Acyl-carrier-protein] S-acetyltransferase;[Acyl-carrier-protein] S-malonyltransferase;3-oxoacyl-[acyl-carrier-protein] synthase;3-oxoacyl-[acyl-carrier-protein] reductase;3-hydroxyacyl-[acyl-carrier-protein] dehydratase;Enoyl-[acyl-carrier-protein] reductase;Oleoyl-[acyl-carrier-protein] hydrolase	26.5579	26.8686	27.6055	27.0946	27.0784	27.0281	27.0107	27.067	0.0628959	0.0563431
	Q93077;Q99878;A0A0U1RR32;A0A0U1RRH7;P04908;P0C0S8;P20671;Q6FI13;Q7L7L0;Q96KK5;Q16777;Q9BTM1;A0A3B3IS11;A0A494C189;H0YFX9;Q71UI9;C9J0D1;Q96QV6;P0C0S5;P16104;Q8IUE6	HIST1H2AC;HIST1H2AJ;HIST1H2AB;HIST1H2AG;HIST1H2AD;HIST2H2AA3;HIST3H2A;HIST1H2AH;HIST2H2AC;H2AFJ;H2AFV;HIST1H2AA;H2AFZ;H2AFX;HIST2H2AB	Histone H2A type 1-C;Histone H2A type 1-J;Histone H2A type 1-B/E;Histone H2A type 1;Histone H2A type 1-D;Histone H2A type 2-A;Histone H2A type 3;Histone H2A type 1-H;Histone H2A type 2-C;Histone H2A.J;Histone H2A;Histone H2A.V;Histone H2A type 1-A;Histone H2A.Z;Histone H2AX;Histone H2A type 2-B	24.4545	24.0128	22.5071	19.2168	24.76	18.3166	23.6581	20.7645	0.619577	-2.89365
	A0A140T8Z6;Q29983	MICA	MHC class I polypeptide-related sequence A	20.9191	21.2691	20.5276	18.5324	18.2397	19.1861	20.9053	18.6527	2.51251	-2.25257
	Q53Z42;A0A140T9I0;A0A140T9X5;A0A140T913;A0A140T955;A0A140T933;A0A1W2PPQ2;A0A1W2PRT9;A0A140T975;A0A140T941;A0A1W2PQS8;Q9GJ45;A0A1W2PS39;A0A140T9Z6;Q5RJ27;B0UXQ0	HLA-A		19.5945	20.7612	19.9655	17.3622	17.8911	17.8047	20.1071	17.686	2.50213	-2.42105
	O19617;A0A140T921;A2AEA2;A0A140T9H5;A0A140T9U8;P10321	HLA-C	HLA class I histocompatibility antigen, Cw-7 alpha chain	21.4245	21.8113	19.8033	18.7909	19.1104	17.594	21.0131	18.4985	1.51162	-2.51461
	A0A140T9J9;Q5QT33;A0A1W2PRX1;A0A140T9B3;A0A0G2JH50;A0A140T962;A0A1W2PR11;Q5RIP0;A2BF26;A0A0G2JIF0;A0A1W2PP77;A0A1W2PS56;P01893;A0A140T9E1;A0A140T9L3;A0A140T942;A0A140TA05;A0A140T9Q4;A0A140T9S7;A0A140TA19;A0A0G2JNX1;A0A0G2JPA3;A0A0G2JH66;A0A140TA03;A0A140TA12;A0A140T9X6;A0A140T9C2;A0A140T939;A0A140T9D9;D0EV57;A0A0G2JPQ3;Q31611;Q5RJ85;Q8MH48;A0A140T8X0;A0A140T9V0;A0A140T9W3;F8W9Z8;A0A140T9B7;A0A0G2…	HLA-C;HLA-Cw		19.7109	19.9518	18.9625	19.0712	19.7016	19.7044	19.5417	19.4924	0.0462469	-0.0493177
	A0A140TA09;Q99942	RNF5	E3 ubiquitin-protein ligase RNF5	18.5821	19.5311	18.21	18.9117	19.5556	19.0748	18.7744	19.1807	0.391134	0.406311
	O76011;Q14525;O76009;A0A140TA62;CON__O76009;CON__Q14525;CON__Q6NTB9;A0A140TA69;CON__Q8IUT8;CON__O76011;CON__Q9UE12;Q15323;CON__Q15323;CON__Q92764;CON__Q497I4;CON__Q9D646;C4AM86;Q92764;CON__A2A5Y0;CON__REFSEQ:XP_986630;CON__Q14532;Q14532	KRT34;KRT33B;KRT33A;KRT31;KRT35	Keratin, type I cuticular Ha4;Keratin, type I cuticular Ha3-II;Keratin, type I cuticular Ha3-I;Keratin, type I cuticular Ha1;Keratin, type I cuticular Ha5	20.4427	17.9712	20.6436	19.1703	19.1166	18.7801	19.6858	19.0223	0.312307	-0.663518
	A0A1B0GTL5;Q9BXF6	RAB11FIP5	Rab11 family-interacting protein 5	20.0779	19.864	21.225	19.5381	20.7899	19.4376	20.3889	19.9219	0.314994	-0.467051
	CON__P13645;A0A1B0GVI3;P13645;CON__P02535-1;K7EMD9;CON__Q7Z3Z0;CON__Q7Z3Y8;CON__Q148H6;CON__Q7Z3Y7;Q7Z3Z0;Q7Z3Y8;Q7Z3Y7	KRT10	Keratin, type I cytoskeletal 10	23.8131	27.7986	26.8136	29.4021	28.9862	25.984	26.1418	28.1241	0.543666	1.9823
	A0A1B0GVU9;P47897;A0A0U1RQX9;A0A0U1RRC8;A0A0U1RQX5;A0A0U1RQM8;A0A0U1RQU2;A0A0U1RRI9;A0A0U1RQE9;A0A0U1RQL2;H7C0R3;C9J165;A0A0U1RQT0;B4DDN1	QARS	Glutamine--tRNA ligase	21.1117	21.7705	18.1318	18.4787	19.6273	19.423	20.338	19.1763	0.422037	-1.16167
	I3L276;I3L4P8;A0A1B0GXH0;I3L463;I3L159;I3L1F5;P30519	HMOX2	Heme oxygenase 2	21.8835	18.6168	19.6996	18.3177	19.0049	18.8376	20.0666	18.72	0.615322	-1.3466
	Q9BWM7;A0A1P0AYU5;S4R3N9	SFXN3	Sideroflexin-3	21.159	20.4184	19.2676	22.5901	23.4837	21.8171	20.2817	22.6303	1.48778	2.34864
	A0A1W2PP35;A0A1X7SBS1;A0A1W2PPS1;Q00839;A0A1W2PRZ7;A0A1W2PQ74;A0A1W2PQL0;A0A1W2PP34;A0A1W2PPL4;A0A1W2PPH7;Q5RI18;A0A1W2PQD4;A0A1W2PP22	HNRNPU	Heterogeneous nuclear ribonucleoprotein U	26.3757	26.4717	26.6874	25.7166	25.6273	25.9577	26.5116	25.7672	2.27713	-0.74439
	A0A1X7SBZ2;A0A5H1ZRQ2;Q92841;A0A0U1RQJ0	DDX17	Probable ATP-dependent RNA helicase DDX17	22.497	22.5321	21.773	18.5644	21.5798	20.5532	22.2674	20.2325	1.03999	-2.03491
	A0A286YF22;O43175;A0A286YFA2;A0A2C9F2M7;A0A286YFL2;A0A286YFM8;A0A286YF78;A0A286YER3;A0A286YFC8;A0A286YFB2;A0A286YF34;A0A286YFF3;A0A286YFK5;A0A286YFE1	PHGDH	D-3-phosphoglycerate dehydrogenase	30.0841	30.2005	29.916	29.8034	29.8564	29.8131	30.0669	29.8243	1.34741	-0.242545
	A0A2R8YCY2;A0A286YFA9;A0A2R8Y5V8;Q5TBA9	FRY	Protein furry homolog	22.7585	22.7075	19.5454	17.616	18.6653	22.3049	21.6705	19.5287	0.531834	-2.14171
	A0A2R8Y3X5;A0A2R8YE78;C9JMB8;E5KLJ9;O60313;A0A2R8Y4Q3;A0A2R8YD53;A0A2R8YFD1;A0A2R8YGE5;A0A2R8YDM2;A0A2R8Y4G4;A0A2R8YE54	OPA1	Dynamin-like 120 kDa protein, mitochondrial;Dynamin-like 120 kDa protein, form S1	23.2568	23.9303	23.2879	23.3023	23.5496	23.3203	23.4917	23.3907	0.162522	-0.100933
	A0A2R8Y5U2;A0A2R8Y4B7;A0A2R8YGC2			19.7885	18.9689	19.5141	18.9876	20.2653	19.8384	19.4238	19.6971	0.241561	0.273228
	A0A2R8Y5E4;A0A2R8YFK2;A0A2R8Y6M6;A0A2R8Y4C2;A0A2R8YFS8;A0A2R8Y8C4;A0A2R8Y5C9;A0A2R8Y596;P56945	BCAR1	Breast cancer anti-estrogen resistance protein 1	20.3916	19.4241	19.6381	18.222	19.0257	18.5198	19.818	18.5892	1.51204	-1.2288
	Q14204;A0A7P0T9C4;A0A7P0TA13;A0A2R8Y5T0;A0A2R8Y706;A0A7P0T9R4;A0A7P0TAW9;A0A2R8Y6H2;A0A7P0T7V5;A0A7P0T916;A0A7P0T8N2;A0A7P0TBJ7;A0A7P0TAF3;A0A7P0TB75;A0A7P0T9K2;A0A7P0T9F1;A0A7P0T8W5;A0A2R8YFZ7;A0A7P0TAM4;A0A7P0T825;A0A7P0T934;A0A7P0TB64;A0A7P0TAV5;A0A7P0T990;A0A7P0T942;A0A2R8YGC7;A0A7P0T9S3;A0A7P0T9Y3	DYNC1H1	Cytoplasmic dynein 1 heavy chain 1	20.3567	19.4409	18.2084	19.3566	22.6885	22.5314	19.3353	21.5255	0.809876	2.19017
	A0A2R8Y5Y7;P32969;H0Y9V9;D6RAN4	RPL9	60S ribosomal protein L9	21.2314	20.2753	20.2035	18.6493	19.897	18.5083	20.57	19.0182	1.31692	-1.55183
	A0A2R8Y661;A0A2R8YGD3;Q9Y4G8;H0Y8T6;H0Y8H7;D6RE77;B7Z7Y1;A0A5F9ZHG7;E9PCH4;Q8TEU7	RAPGEF2	Rap guanine nucleotide exchange factor 2	19.811	21.9877	21.5251	20.6492	20.3071	20.4801	21.1079	20.4788	0.397399	-0.629161
	P46777;A0A2R8Y6J3;Q5T7N0	RPL5	60S ribosomal protein L5	19.3571	19.4508	19.3364	20.6052	19.1139	18.0446	19.3814	19.2546	0.0590863	-0.12684
	P62263;A0A2R8Y811;E5RH77	RPS14	40S ribosomal protein S14	27.0239	27.7351	26.2448	26.1444	25.4872	25.7241	27.0013	25.7852	1.21239	-1.21606
	E7ETK0;A0A2R8Y849;A0A2R8YD14;P62847;A0A2R8Y8A0	RPS24	40S ribosomal protein S24	26.9988	26.5443	27.7553	26.222	26.1315	26.1367	27.0995	26.1634	1.24033	-0.936062
	A0A2R8Y851;P62273	RPS29	40S ribosomal protein S29	20.0733	23.1305	23.0662	21.2875	22.2802	19.0924	22.09	20.8867	0.364084	-1.20327
	F8VZI0;A0A2R8Y891;P08237;F8VX13;F8VZQ1;F8VP00	PFKM	ATP-dependent 6-phosphofructokinase, muscle type	19.7165	21.157	20.8505	21.816	21.8459	21.3276	20.5747	21.6632	1.09067	1.08852
	A0A2R8YD50;P51659;E7ET17;A0A2R8Y7L2;E7EPL9;E7ER27;A0A2R8YDT8;A0A2R8YF45;A0A2R8YEG2;A0A2R8Y7W2	HSD17B4	Peroxisomal multifunctional enzyme type 2;(3R)-hydroxyacyl-CoA dehydrogenase;Enoyl-CoA hydratase 2	28.222	28.4063	28.3375	28.1771	28.2224	28.123	28.3219	28.1742	1.1394	-0.147748
	P68400;Q8NEV1;E7EU96;A0A2R8YD58;A0A2R8YF43;A0A2R8Y5A0;A0A2R8Y4D6;A0A2R8YFU2;A0A2R8YDP2;A0A2R8Y4H0;V9GYA2;A0A2R8YEW1;A0A2R8YDY7;A0A2R8YCK2;A0A2R8Y3W6;A0A2R8Y7T1;A0A087WY74;A0A2R8YF47;V9GY80;A0A2R8YEL7;A0A2R8Y797;V9GYW6	CSNK2A1;CSNK2A3	Casein kinase II subunit alpha;Casein kinase II subunit alpha 3	24.7946	25.0774	24.7695	25.0139	24.9144	25.2617	24.8805	25.0633	0.56886	0.18281
	A0A2R8YDE6;Q9UBN7;A6NDI8;A0A2R8Y758;H7C0Z9;A0A2R8Y5Z4;A0A2R8YD35;C9J172;Q9BRX7;A0A2R8YCS4;E7EP63;E7ER52;A0A2R8Y559	HDAC6	Histone deacetylase 6	25.6235	26.6016	26.192	25.8374	25.505	25.8497	26.139	25.7307	0.598625	-0.408316
	A0A2R8YEM3;E7EQV9;E7ENU7;P61313;E7EX53;A0A2R8Y738	RPL15	Ribosomal protein L15;60S ribosomal protein L15	22.8625	20.0305	19.5704	23.061	22.0541	22.6812	20.8211	22.5987	0.76424	1.77761
	Q5QPE2;A0A2R8YFH5;Q15437;A0A2R8YF30;A0A2R8Y633;A0A2R8Y7S7;G3V4V1;G3V1W4;G3V3G5;G3V2R6	SEC23B;SEC23A	Protein transport protein Sec23B	21.2047	22.6853	19.3159	20.5768	23.5774	19.7856	21.0686	21.3133	0.0558846	0.244654
	A0A3B3IRI2;P17812;B4E1E0;A0A3B3IRQ8;A0A3B3ITF6;A0A3B3ITB8;A0A3B3ITH9	CTPS1	CTP synthase 1;CTP synthase	20.4896	24.0885	24.6992	23.8987	24.19	23.5731	23.0925	23.8873	0.235816	0.79483
	C9J3L8;C9J5W0;A0A3B3IRT8;E9PAL7;C9IZQ1;P43307	SSR1	Translocon-associated protein subunit alpha	23.0865	22.356	23.3788	23.5559	22.9106	23.0323	22.9404	23.1663	0.246091	0.225843
	A0A3B3IS06;E7ETY2;Q13428;H0Y8Y7;A0A2R8Y857;A0A6I8PRA0;A0A2R8Y4M7;H0YA99	TCOF1	Treacle protein	23.7473	24.2774	22.3595	23.0314	20.3658	19.4923	23.4614	20.9632	0.968512	-2.49825
	A0A3B3ISG8;Q16795	NDUFA9	NADH dehydrogenase [ubiquinone] 1 alpha subcomplex subunit 9, mitochondrial	19.5359	21.7818	21.4672	22.6161	22.6927	22.4033	20.9283	22.5707	1.09154	1.64239
	A0A3B3ISZ1;Q8NB66	UNC13C	Protein unc-13 homolog C	20.7848	18.2689	20.2181	19.2164	18.1835	18.9122	19.7573	18.7707	0.52885	-0.986574
	A0A3B3ITT5;P47914	RPL29	60S ribosomal protein L29	21.604	22.6579	22.1236	21.793	22.105	21.8227	22.1285	21.9069	0.278308	-0.221587
	A0A3B3ITW3;P28288	ABCD3	ATP-binding cassette sub-family D member 3	23.0472	23.4461	19.6942	22.599	21.027	22.821	22.0625	22.149	0.0219219	0.0865097
	A0A3B3IUC0;Q9Y287	ITM2B	Integral membrane protein 2B;BRI2, membrane form;BRI2 intracellular domain;BRI2C, soluble form;Bri23 peptide	19.2847	20.4143	19.5691	19.0428	19.9146	19.1317	19.756	19.363	0.376494	-0.392982
	A0A494BX18			20.8528	18.7185	20.9177	19.458	19.0104	17.287	20.163	18.5852	0.738478	-1.57784
	D6R9L5;H0Y8X0;A0A494C198;B4DFG0;H0Y993;A0A494C028;P35659	DEK	Protein DEK	21.5675	19.7994	18.6363	19.1438	19.8603	19.9948	20.0011	19.6663	0.138727	-0.334735
	A0A494C0K9;H7C0C1;P48047;H7C086	ATP5O	ATP synthase subunit O, mitochondrial	22.8581	18.3233	19.1588	19.2366	23.5772	20.7001	20.1134	21.1713	0.218037	1.05785
	A0A494C1B8;Q5VZU9;P29144;A0A494C0U1;A0A494C1S4;A0A494C1S6;A0A494C0A3	TPP2	Tripeptidyl-peptidase 2	19.5454	18.2593	20.8024	20.1526	19.1988	18.3939	19.5357	19.2484	0.117012	-0.287226
	P78347;A0A494C1K3;A0A494C0Q7	GTF2I	General transcription factor II-I	19.4305	21.0104	18.7477	19.699	20.309	20.2531	19.7295	20.087	0.196963	0.357526
	Q6ZRV2;A0A494C1T9;J3KPS2	FAM83H	Protein FAM83H	20.4447	19.1131	19.301	25.0011	24.2852	24.0999	19.6196	24.4621	3.20107	4.84249
	A0A4W8VX11;A0A5H1ZRS1;Q15154;E5RGQ4;E9PGW9;E7EV93;H0YBA1	PCM1	Pericentriolar material 1 protein	20.8101	19.0796	18.6638	22.4681	22.7582	23.3652	19.5179	22.8639	2.03876	3.346
	H0Y9X2;U3KQK7;U3KPX3;A0A590UJ43;P48729	CSNK1A1	Casein kinase I isoform alpha	20.2461	19.8266	18.4821	19.8106	18.4803	18.4036	19.5182	18.8982	0.370085	-0.620064
	H0YF16;A0A5F9UK94;Q01433;H0Y360;A0A590UK85;A0A7P0Z4H6;A0A590UJX5;E9PIJ1;E9PJF6;A0A7P0TB79	AMPD2	AMP deaminase 2	20.4692	19.2721	24.036	18.9278	18.9167	19.0837	21.2591	18.976	0.730383	-2.28307
	A0A5F9ZH43;A4UGR9	XIRP2	Xin actin-binding repeat-containing protein 2	34.3001	32.911	34.6684	33.4489	33.2036	33.418	33.9598	33.3568	0.485206	-0.602979
	Q12904;A0A5F9ZHC5;D6R937	AIMP1	Aminoacyl tRNA synthase complex-interacting multifunctional protein 1;Endothelial monocyte-activating polypeptide 2	25.9638	25.9856	25.8908	25.1022	25.6687	25.304	25.9467	25.3583	1.60308	-0.588431
	J3QRD1;A0A5F9ZHI5;A0A5F9ZHN9;P51648;I3L1M4;A0A5F9ZHZ9;A0A5K1VW72;A0A5F9ZI12;A0A5F9ZGX4;J3QKK9;K7EN73;J3QS00;J3KTG1;I3L0X1	ALDH3A2	Fatty aldehyde dehydrogenase	20.754	23.3669	23.1819	22.8487	23.2509	23.1071	22.4343	23.0689	0.303816	0.634613
	A0A5F9ZHM4;P07195	LDHB	L-lactate dehydrogenase B chain	20.3583	22.7304	19.6367	18.5715	19.948	17.9917	20.9085	18.8371	0.876866	-2.07142
	A0A669KAW8;A0A669KBC5;Q8N2C7	UNC80	Protein unc-80 homolog	19.6857	20.0732	20.9196	17.9812	19.7222	19.1804	20.2262	18.9612	0.938444	-1.26491
	A0A6I8PLB3;A0A6I8PS05;A0A6I8PRS0;A0A6I8PL42;B4DER1;A0A6I8PIT3;A0A6I8PIV1;Q9P2J5;A0A6I8PLB8;A0A6I8PIP7;A0A6I8PRU9;A0A6I8PTV8	LARS	Leucine--tRNA ligase, cytoplasmic	23.0013	23.15	23.0265	22.8667	22.3416	22.3108	23.0593	22.5063	1.38585	-0.552931
	A0A6I8PRN4;A0A6I8PTT9;Q06210	GFPT1	Glutamine--fructose-6-phosphate aminotransferase [isomerizing] 1	22.5515	21.2844	22.4085	22.4606	22.2587	22.247	22.0815	22.3221	0.232244	0.240646
	C9JTY3;C9JUE0;C9JJP5;A0A6Q8PF51;A0A6Q8PFC4;A0A6Q8PH89;A0A6Q8PH27;A0A6Q8PG00;A0A6Q8PG04;A0A6Q8PGS4;A0A6Q8PF40;A0A6Q8PFY7;Q92734	TFG	Protein TFG	20.2572	18.2066	22.4839	19.1964	23.3291	23.6092	20.3159	22.0449	0.385786	1.729
	Q1MSJ5;A0A7I2V4R5;A0A7I2PHE7;A0A7I2V5W3;A0A7I2V5N5;A0A6Q8PF61;A0A7I2V372;A0A6Q8PF96;A0A7I2V5L8;A0A7I2V3V5;A0A6Q8PHN8;A0A7I2V4L2;A0A7I2V3M9;A0A7I2V3Z9;A0A6Q8PGS3;A0A7I2YQH9;A0A7I2V398;A0A7I2V3F0;A0A7I2V5G7;A0A7I2V5J9;A0A7I2V5P5;A0A7I2V5A7;A0A7I2V2I3;A0A7I2V450;A0A7I2V3Q0;A0A7I2V3G6;A0A7I2V571;A0A7I2YQX1;A0A7I2V2P7;F2Z2M5;A0A7I2V425;A0A7I2V5U6;A0A7I2V5Y8;A0A7I2V5J7;A0A7I2V3F6;A0A7I2V2X5;A0A7I2V5F2;…	CSPP1	Centrosome and spindle pole-associated protein 1	20.5191	20.1932	19.7081	27.4439	27.5692	26.4023	20.1401	27.1385	4.04517	6.99834
	A0A6Q8PFW2;A0A6Q8PFA7;A0A6Q8PFQ8;A0A6Q8PFS4;A0A7I2PK44;A0A6Q8PG15;A0A6Q8PFM5;A0A6Q8PFE1;O95831;A0A7I2RLJ8;A0A6Q8PHJ9	AIFM1	Apoptosis-inducing factor 1, mitochondrial	21.7866	20.3324	19.0101	20.948	20.2996	21.2656	20.3764	20.8377	0.210132	0.461349
	C9J592;C9IZZ0;A0A6Q8PGE6;A0A6Q8PG52;A0A6Q8PH84;P51149;C9J8S3	RAB7A	Ras-related protein Rab-7a	22.9656	23.1265	19.249	22.98	23.0085	23.1846	21.7804	23.0577	0.430859	1.27735
	A0A6Q8PGB0;P24928	POLR2A	DNA-directed RNA polymerase II subunit RPB1	21.849	22.2266	24.1628	21.352	22.4416	21.5468	22.7461	21.7801	0.538782	-0.965986
	H3BP78;F8W7R3;A0A6Q8PGF4;A0A6Q8PH09;Q9NVI1	FANCI	Fanconi anemia group I protein	20.5426	18.2267	21.6105	20.8581	20.7812	21.7182	20.1266	21.1192	0.403276	0.992585
	A0A6Q8PGK1;P04792;A0A6Q8PFK8;A0A6Q8PFE7;A0A6Q8PF43;A0A6Q8PHJ6;A0A6Q8PHA6;A0A6Q8PH65;A0A6Q8PGY2;C9J3N8	HSPB1	Heat shock protein beta-1	27.6567	27.9634	27.9261	29.6955	29.1503	29.2828	27.8487	29.3762	2.88189	1.52748
	A0A6Q8PHC4			21.6633	19.9229	17.7133	20.1991	18.7779	17.6028	19.7665	18.8599	0.26474	-0.906609
	A0A7I2V4F6;A0A7I2V2T1;A0A7I2V395;A0A7I2YQD2;A0A7I2V4R2;A0A7I2V552;A0A7I2V4R3;A0A7I2V4C8;A0A7I2YQI1;A0A7I2YQR5;A0A7I2V444;A0A7I2V2G1;A0A7I2V5N9;A0A7I2V3V0;P40763;G8JLH9	STAT3	Signal transducer and activator of transcription 3;Signal transducer and activator of transcription	22.8026	22.5384	23.2212	22.732	22.7841	23.1949	22.854	22.9036	0.070306	0.0496101
	F8VTQ5;F8VZ49;A0A7I2V2L6;F8W6I7;A0A7I2V3R8;A0A7I2V3W0;Q32P51;P09651;A0A7I2V5U9;H0YH80;A0A7I2YQX9;A0A2R8Y4L2;A0A7I2YQ85;F8W646	HNRNPA1;HNRNPA1L2	Heterogeneous nuclear ribonucleoprotein A1-like 2;Heterogeneous nuclear ribonucleoprotein A1;Heterogeneous nuclear ribonucleoprotein A1, N-terminally processed	24.4079	24.0301	24.8149	22.397	22.3756	21.7804	24.4177	22.1843	2.74005	-2.23332
	A0A7I2V5L3;A0A7I2V2L9;P40429;M0QZU1;A0A096LPE0;Q8J015;M0QYS1;Q6NVV1	RPL13A;RPL13a;RPL13AP3	60S ribosomal protein L13a;Putative 60S ribosomal protein L13a protein RPL13AP3	22.5003	21.8105	23.0202	18.4702	18.7706	18.263	22.4436	18.5013	3.31179	-3.94238
	Q5T8D3;A0A7I2V347;A0A7I2YQE9;B7Z2R7;A0A7I2V560;A0A7I2YQD7;A0A7I2YQJ9;A0A7I2V5E1;A0A7I2V2Y9;A0A7I2V2M2;A0A7I2V420;A0A7I2V5L4;Q5T8E0;A0A7I2V5U2;A0A7I2V556;A0A7I2V690;A0A7I2YQS1;A0A7I2V462;X6RDD7	ACBD5	Acyl-CoA-binding domain-containing protein 5	21.4281	20.409	19.4014	18.7634	20.2311	17.6606	20.4129	18.885	0.740091	-1.52785
	Q13347;A0A7I2V685;A0A7I2V613;A0A7I2YQF8;A0A7I2V607;A0A7I2V3N2;A0A7I2V2M3;A0A7I2V3U3;A0A7P0MRT9;A0A7I2V640;A0A7I2YQC8;A0A7I2YQT9;A0A7I2YQU2;A0A7I2YQI2;A0A7I2V5V8;A0A7I2V4C2;A0A7I2V3K6;Q5TFK1;A0A7I2V4S8;A0A7I2YQI6	EIF3I	Eukaryotic translation initiation factor 3 subunit I	19.1761	22.4871	23.1771	22.0676	22.5304	22.3413	21.6134	22.3131	0.219455	0.699677
	A0A7I2V2R3;A0A7I2V5D8;A0A7I2V402;A0A7I2V4J6;A0A7I2V4G0;P51991	HNRNPA3	Heterogeneous nuclear ribonucleoprotein A3	21.9225	21.501	22.6344	18.9096	19.3709	20.5689	22.0193	19.6165	1.80637	-2.40283
	A0A7I2V346;O60506;A0A7I2YQN2;A0A7I2V4Z0;A0A7I2V5Q6;B7Z645;A0A7I2YQV8;A0A7I2V309;A0A7I2V2F2;O43390;A0A6Q8PH31;F6UXX1;A0A7I2V4J0;B4DT28;A0A6Q8PEX7;A0A6Q8PH35;A0A6Q8PHG0	SYNCRIP	Heterogeneous nuclear ribonucleoprotein Q	24.9665	26.1071	25.8798	24.0518	24.4546	24.5197	25.6512	24.342	1.58934	-1.30915
	A0A7I2V3Z3;A0A7I2V351;A0A7I2V487;A0A7I2YQE1;P52292;J3QLL0;J3KS65	KPNA2	Importin subunit alpha-1	19.73	21.6724	21.1618	22.1949	22.047	21.7362	20.8547	21.9927	0.888518	1.13794
	A0A7I2V5M5;A0A7I2V428;C9JLB1;A0A7I2V3F3;H7BY16;P19338;A0A7I2V699;A0A7I2V2U7;A0A7I2V349;A0A7I2V506;A0A7I2V2S8	NCL	Nucleolin	25.1744	25.0263	25.4495	24.5982	24.6689	24.716	25.2167	24.661	1.90507	-0.555722
	M0R001;M0R011;A0A7I2V4Z6;A0A7I2V3G8;A0A7I2V544;A0A7I2V5Z5;M0R0L2;Q96D53	ADCK4	AarF domain-containing protein kinase 4	19.9159	21.6092	18.525	21.373	22.6978	22.2156	20.0167	22.0955	1.00313	2.07875
	A0A7I2V4G8;A0A7I2V5J8;E5RI98;A0A7I2V5S2;A0A7I2YQC0;P06748	NPM1	Nucleophosmin	20.4757	22.8222	23.904	22.4679	21.8262	22.3472	22.4006	22.2138	0.0630044	-0.186875
	G3XAI2;A0A7I2V5X5;A0A7I2V4J9;P07942	LAMB1	Laminin subunit beta-1	20.433	18.7524	19.9121	17.7455	19.3984	18.5318	19.6992	18.5586	0.761678	-1.1406
	A0A7I2V584;G3V4F7;A0A7P0PJI2;G3V480;A0A7I2V5K0;P61011	SRP54	Signal recognition particle 54 kDa protein	20.2997	21.9488	21.4197	21.6849	21.9562	21.9952	21.2228	21.8788	0.591108	0.65603
	A0A7I2YQI0;C9J494;A0A7I2V5D2;Q9H000	MKRN2	Probable E3 ubiquitin-protein ligase makorin-2	20.676	19.9081	21.5493	19.1577	19.427	19.4377	20.7111	19.3408	1.32825	-1.37032
	A0A7I2V5F0;F5H3X6;J3KPX7;F5GY37;Q99623;F5GWA7;F5H2D2;A0A3G2KQ93;F5H0C5	PHB2	Prohibitin-2	24.4319	24.2861	24.0086	24.9384	25.8092	26.6207	24.2422	25.7894	1.43516	1.54722
	J3QR09;J3KTE4;A0A7I2YQG2;P84098;A0A7I2V638;A0A7I2V4U6;A0A7I2V2L0;A0A7I2V512	RPL19	Ribosomal protein L19;60S ribosomal protein L19	25.5518	26.2843	24.6111	24.6944	24.5391	25.0266	25.4824	24.7534	0.652781	-0.729043
	A0A7P0S5H5;P60866;E5RIP1;E5RJX2;G3XAN0	RPS20	40S ribosomal protein S20	26.8661	27.5394	26.3863	26.1631	26.3827	26.5616	26.9306	26.3691	0.726643	-0.561455
	A0A7P0TB30;A0A7P0T870;A0A7P0Z3Z5;A0A7P0TAK7;F5GY55;A0A7P0Z4B9;Q16531	DDB1	DNA damage-binding protein 1	19.6491	21.0684	21.2994	19.767	21.4653	21.4199	20.6723	20.8841	0.0999284	0.211764
	A0A7P0T8C6;Q7Z2W4;C9J6P4	ZC3HAV1	Zinc finger CCCH-type antiviral protein 1	20.8483	20.4788	18.7548	18.3733	18.5106	20.8358	20.0273	19.2399	0.313405	-0.787407
	A0A7P0Z4I9;A0A7P0TBA6;A0A7P0T8G7;A0A7P0TB94;A0A7P0T9T8;Q9UHI6	DDX20	Probable ATP-dependent RNA helicase DDX20	21.9986	20.4391	20.0413	19.841	19.1211	19.2471	20.8263	19.4031	1.04945	-1.42327
	A0A7P0Z4C6;A0A7P0TAQ1;A0A7P0T8Q5;A0A7P0TAW3;P55072;A0A7P0T8A3;C9JUP7;A0A7I2V540;A0A7I2V2Y2;A0A7P0TAY0;A0A7I2V5G8	VCP	Transitional endoplasmic reticulum ATPase	23.2309	22.588	22.9844	23.6669	23.3423	23.4967	22.9344	23.502	1.27151	0.567536
	A0A7P0TBF9;A0A7P0TB91;A0A7P0T8W2;R4GNG9;E9PS44;A0A7P0T9U8;Q01628	IFITM3	Interferon-induced transmembrane protein 3	21.2563	22.404	19.8914	18.9573	20.1545	19.7982	21.1839	19.6367	0.892332	-1.54722
	A0A7P0T9R7;P11387	TOP1	DNA topoisomerase 1	23.971	19.3829	23.4012	19.3649	23.5007	18.4846	22.2517	20.4501	0.354168	-1.80162
	A0A7P0T9U7;C9J792;Q15637	SF1	Splicing factor 1	21.222	19.2222	22.3373	20.3159	21.5691	18.2464	20.9272	20.0438	0.265286	-0.883397
	A0A7P0TBB1;A0A7P0TA76;O95573;A0A7P0TBL9;H7BYZ7;A0A7P0T905;A0A7P0T8L6;A0A7P0TB52	ACSL3	Long-chain-fatty-acid--CoA ligase 3	21.103	21.3964	20.8897	18.6343	22.7315	22.3626	21.1297	21.2428	0.0288664	0.113078
	A0A7P0TAE9;P27824;A0A7P0T937;A0A7P0TB65;A0A7P0T9L0;A0A7P0T840;A0A7P0T8G1;A0A7P0Z4D6;A0A7P0Z484;D6RGY2;A0A7P0TAR9;A0A7P0Z4H2;A0A7P0TAN9;A0A7P0T8N1;D6RAQ8;D6RAU8;D6RFL1;D6RD16	CANX	Calnexin	26.5494	26.8404	26.0348	26.4928	26.5832	26.3983	26.4749	26.4914	0.0229154	0.0165653
	P08195;A0A7P0Z4P5;J3KPF3;A0A7P0TAN7;A0A7P0Z4A0;F5GZS6;A0A7P0T9F7;A0A7P0TBF8;F5GZI0;F5H056;A0A7P0TAS6;A0A7P0T8U7;A0A7P0T8F1;H0YH36;A0A7P0TAT7;H0YFS2;F5H0E2;F5H867;A0A7P0T853;H0YFX4	SLC3A2	4F2 cell-surface antigen heavy chain	28.4489	28.7993	27.7484	28.2408	28.0654	28.2353	28.3322	28.1805	0.184068	-0.151696
	A0A7P0TAQ9;A0A7P0Z431;Q8IXB1;A0A7P0TB97;A0A7P0T8Y3;A0A7P0TB83;A0A7P0T9B7;A0A7P0TB22;E7EP04;A0A7P0Z4F2;A0A494C1G5;H7C1G0	DNAJC10	DnaJ homolog subfamily C member 10	27.2543	27.6045	27.1108	27.0831	27.0163	26.8854	27.3232	26.9949	0.975306	-0.328249
	A0A7P0Z497;P23284;A0A7P0TB45;A0A7P0T7U3	PPIB	Peptidyl-prolyl cis-trans isomerase B	25.9761	26.6326	25.5883	25.5816	25.4225	25.8545	26.0657	25.6195	0.606258	-0.446129
	A0A7P0Z4F6;A0A7P0T877;A0A7P0Z4N6;A0A7P0TBF5;A0A7P0TA05;A0A7P0T9X1;A0A7P0Z490;A0A7P0T9N1;A0A7P0T915;Q9NXA8	SIRT5	NAD-dependent protein deacylase sirtuin-5, mitochondrial	21.0643	20.2358	21.5031	19.3677	19.019	18.8428	20.9344	19.0765	2.00463	-1.85791
	M0R026;A1L0T0;M0R1B5;E9PJS0	ILVBL	Acetolactate synthase-like protein	20.4259	21.3079	20.4406	21.9775	21.3393	20.9121	20.7248	21.4096	0.738544	0.684853
	A3KMH1	VWA8	von Willebrand factor A domain-containing protein 8	22.655	21.6817	22.3753	20.3695	22.3247	22.4164	22.2373	21.7035	0.29771	-0.533779
	H3BUS3;A6NCI4	VWA3A	von Willebrand factor A domain-containing protein 3A	20.7334	19.8007	20.4061	19.5601	17.5179	18.8245	20.3134	18.6342	1.20181	-1.67921
	A6NGG8	C2orf71	Uncharacterized protein C2orf71	19.6242	18.302	19.7195	19.5123	19.4249	19.6749	19.2152	19.5374	0.279789	0.322179
	A6NHL2	TUBAL3	Tubulin alpha chain-like 3	23.3823	22.819	22.8773	24.6662	24.2157	22.6788	23.0262	23.8535	0.588618	0.82734
	Q9GZM8;A6NIZ0;J3QSD2;Q9NXR1;I3L522;A0A6Q8PEY3;A0A6Q8PGV6;I3L3G9;J3QRZ1;A0A6Q8PG46;I3L2S8;A0A0J9YYF5;A0A0J9YY14;J3QL85;I3L533;A0A6Q8PHH1;J3KRK9;I3L2T8;I3L2R3;I3L2R9	NDEL1;NDE1	Nuclear distribution protein nudE-like 1;Nuclear distribution protein nudE homolog 1	19.7994	17.8342	19.1045	23.9065	24.1996	23.8736	18.9127	23.9932	3.01543	5.08054
	A6QRG9;O15031	PLXNB2	Plexin-B2	21.2319	19.8434	20.4702	18.1274	19.0207	18.208	20.5152	18.452	1.85966	-2.06317
	A8MU21;Q9BVK8	TMEM147	Transmembrane protein 147	20.8799	16.3605	20.9716	20.4916	20.6853	17.3379	19.404	19.5049	0.0179445	0.100936
	A8MUD9;P18124	RPL7	60S ribosomal protein L7	23.9378	24.1212	24.1471	23.6707	24.1071	24.3922	24.0687	24.0567	0.0181876	-0.0120341
	H7BY10;K7EJV9;K7ERT8;A8MUS3;P62750;K7EMA7	RPL23A	60S ribosomal protein L23a	25.8781	25.1645	26.362	25.2628	25.8154	25.8596	25.8015	25.646	0.145505	-0.155574
	A8MVZ6;Q96G01;F8VZX7;F8W056	BICD1	Protein bicaudal D homolog 1	20.4001	18.9445	20.7346	26.4436	26.3594	26.1189	20.0264	26.3073	3.4498	6.28093
	B0QY90;B0QY89;Q9Y262	EIF3L	Eukaryotic translation initiation factor 3 subunit L	21.176	21.8552	21.9282	22.6764	23.0007	18.7407	21.6531	21.4726	0.0443458	-0.180524
	B0QYW5;F6RTR7;O43808;F8WE74	SLC25A17	Peroxisomal membrane protein PMP34	20.3627	24.4111	25.7263	24.549	24.6359	24.2897	23.5001	24.4915	0.241851	0.991475
	B0YIW6;P48444	ARCN1	Coatomer subunit delta	19.7297	18.1213	22.581	22.6857	23.0526	23.4448	20.144	23.061	1.0361	2.91702
	B1AK87;P47756;B1AK85;A0A6I8PIN8;B1AK88	CAPZB	F-actin-capping protein subunit beta	21.0033	21.9835	21.5692	19.2068	22.6814	19.1876	21.5186	20.3586	0.412429	-1.16004
	B1AKN6;S4R3K5;A0A590UJU2;A0A590UK38;B1AKN7;B1AKN5;A0A590UK09;B1AKN8;Q12857	NFIA	Nuclear factor 1;Nuclear factor 1 A-type	20.2096	19.5026	21.1537	20.7203	17.2039	18.6969	20.2886	18.8737	0.5573	-1.4149
	B1APM4;P35610	SOAT1	Sterol O-acyltransferase 1	20.2454	20.7565	21.0369	19.6564	20.2282	18.3655	20.6796	19.4167	0.990867	-1.26294
	B2WTI3;B2WTI4;K7EJU9;Q6NYC1	JMJD6	Bifunctional arginine demethylase and lysyl-hydroxylase JMJD6	20.7679	18.9766	21.6512	18.2386	17.6061	19.6563	20.4653	18.5003	0.924369	-1.96491
	B3KVL5;Q8TBK6	ZCCHC10	Zinc finger CCHC domain-containing protein 10	20.5604	22.5615	22.394	18.7236	21.836	19.3242	21.8386	19.9613	0.750716	-1.87732
	B4DR61;P61619;H7C1Q9;C9JXC6;H7C069;A6NK38;F2Z2C7;A6NIF9;C9JJV4;F8W776;Q8TC24;Q9H9S3	SEC61A1	Protein transport protein Sec61 subunit alpha isoform 1	24.3905	23.8657	24.612	23.6674	23.2549	23.2805	24.2894	23.401	1.57944	-0.888463
	B4DSN5;P18031	PTPN1	Tyrosine-protein phosphatase non-receptor type;Tyrosine-protein phosphatase non-receptor type 1	20.5362	17.9043	19.9916	17.9224	18.4604	21.4721	19.4774	19.285	0.0483042	-0.192378
	C9JM62;C9JAK9;C9JN47;C9JI44;C9JDV0;C9JAP5;C9JEN3;C9IYT2;F8WDY4;C9IZ27;C9JW19;C9JWV9;B4DUD2;Q969X1	TMBIM1	Protein lifeguard 3	23.1525	23.6579	23.0936	22.7423	24.4024	24.0388	23.3013	23.7278	0.328128	0.426493
	B4DUR8;P49368	CCT3	T-complex protein 1 subunit gamma	20.8405	19.4033	22.0816	18.0677	18.7463	19.8546	20.7752	18.8895	0.945785	-1.88562
	B4DY09;Q12905;X6R6Z1;A0A0A0MRL0	ILF2	Interleukin enhancer-binding factor 2	23.7625	24.0951	23.3635	22.3831	22.6169	22.6468	23.7404	22.5489	2.19807	-1.19143
	F8W1R9;B4DY26;P36897;F8VRH6;F8VVC4;H0YHS4;F8W0K6	TGFBR1	Receptor protein serine/threonine kinase;TGF-beta receptor type-1	20.8406	20.1246	19.2435	19.693	19.8925	18.4647	20.0696	19.35	0.487645	-0.719531
	B4DZG7;P40616;F8W1Z8;F8VYN9	ARL1	ADP-ribosylation factor-like protein 1	21.9217	18.3635	22.4027	22.3554	21.8214	22.4138	20.896	22.1969	0.432375	1.30092
	B4E1G1;Q9BUN8	DERL1	Derlin-1	21.0447	21.3923	19.8484	20.8273	19.6929	21.2158	20.7618	20.5787	0.100571	-0.183118
	K7ELA4;B5MD17;J3KS05;Q13185;P83916	CBX1;CBX3	Chromobox protein homolog 3;Chromobox protein homolog 1	20.0155	18.9703	20.3954	22.4226	22.1509	22.3667	19.7937	22.3134	2.35846	2.51966
	B5MDP7;G3V5P6;O95428	PAPLN	Papilin	20.4216	18.4991	20.1246	19.5485	16.8836	17.2413	19.6818	17.8911	0.806508	-1.79068
	B7WP74;Q9HCG8	CWC22	Pre-mRNA-splicing factor CWC22 homolog	20.6533	20.5719	18.1462	18.4979	19.3365	18.4513	19.7905	18.7619	0.518264	-1.02857
	B9A044;B8ZZ50;O60573;C9JEL3;B4E1E4;B9A023;B8ZZL3	EIF4E2	Eukaryotic translation initiation factor 4E type 2	20.7135	21.4474	22.3658	21.9761	22.3197	22.1406	21.5089	22.1454	0.581303	0.636529
	B8ZZ98;Q8WVK2	SNRNP27	U4/U6.U5 small nuclear ribonucleoprotein 27 kDa protein	24.3913	24.1972	24.0636	23.9971	23.681	23.4447	24.2174	23.7076	1.2841	-0.509799
	M0QZ16;X1WI24;B8ZZI7;Q6ZRH7	CATSPERG	Cation channel sperm-associated protein subunit gamma	19.5949	18.4855	20.5544	21.0344	21.3236	18.8961	19.5449	20.418	0.377266	0.873123
	B8ZZJ5;C9J4J4	MEF2B		19.9417	19.1438	19.908	18.8022	19.4273	19.6729	19.6645	19.3008	0.422066	-0.363682
	C9J2Y9;P30876	POLR2B	DNA-directed RNA polymerase;DNA-directed RNA polymerase II subunit RPB2	20.6411	18.5926	21.0288	19.4124	18.553	19.771	20.0875	19.2455	0.429801	-0.842035
	C9J4Z3;P61513	RPL37A	60S ribosomal protein L37a	23.2787	23.3827	22.5281	19.5356	22.4405	18.4575	23.0632	20.1445	1.12553	-2.91863
	F8WE65;C9J5S7;P62937;A0A7I2V5J5;E5RIZ5;A0A7P0S768;A0A7I2V4V1;P0DN26;A0A0H2UH34;A0A0B4J2A2;A0A075B767;A0A075B759;Q9Y536;F5H284	PPIA	Peptidyl-prolyl cis-trans isomerase;Peptidyl-prolyl cis-trans isomerase A;Peptidyl-prolyl cis-trans isomerase A, N-terminally processed	26.2067	26.9032	26.4196	25.8473	26.0944	25.9382	26.5098	25.9599	1.18407	-0.54991
	E9PKI2;E9PNW0;E9PJJ2;E9PS34;E9PNJ7;E9PP22;C9J6D1;Q99733;C9J1B1;A8MXH2;E9PKT8;C9JZI7	NAP1L4	Nucleosome assembly protein 1-like 4	20.3727	23.3355	19.4601	19.798	22.51	17.7021	21.0561	20.0034	0.226506	-1.05272
	Q9Y5L0;C9J7E5;E9PFH4	TNPO3	Transportin-3	23.1404	22.5923	24.2993	22.9085	24.5008	23.0211	23.344	23.4768	0.0643057	0.132804
	C9J7S3;C9JLC1;P14868;C9JQM9;H7C278	DARS	Aspartate--tRNA ligase, cytoplasmic	21.3897	22.5098	21.9937	22.2065	21.7372	18.3945	21.9644	20.7794	0.404047	-1.18496
	H7C0X4;C9J7S5;Q92685	ALG3	Dol-P-Man:Man(5)GlcNAc(2)-PP-Dol alpha-1,3-mannosyltransferase	21.6546	21.555	19.859	22.0695	21.2668	21.3543	21.0229	21.5635	0.353656	0.540688
	C9JA05;D6RHJ6;D6RD17;P01591	JCHAIN;IGJ	Immunoglobulin J chain	20.1048	18.8511	19.4968	19.4994	19.2892	18.1286	19.4842	18.9724	0.385285	-0.511818
	C9JAW5;C9JNU6;Q9Y241	HIGD1A	HIG1 domain family member 1A, mitochondrial	20.5308	19.0202	19.055	21.1713	21.8405	19.6003	19.5353	20.8707	0.737885	1.33535
	C9JB90;C9JU14;J3KR73;Q9NRW1;P20340;Q14964	RAB6B;RAB6A;RAB39A	Ras-related protein Rab-6B;Ras-related protein Rab-6A;Ras-related protein Rab-39A	21.2548	19.7973	23.7952	25.2464	18.2624	19.203	21.6158	20.9039	0.103264	-0.71183
	C9JJ19;P82930	MRPS34	28S ribosomal protein S34, mitochondrial	21.4145	22.3851	20.9871	20.6736	21.5352	18.2189	21.5956	20.1425	0.605061	-1.45303
	C9JJT5;C9JU26;G3V325;P56134	ATP5J2-PTCD1;ATP5J2	ATP synthase subunit f, mitochondrial	23.3526	23.636	23.2008	24.1181	24.4304	24.4446	23.3965	24.331	2.30835	0.934539
	H0YMV8;C9JLI6;Q71UM5	RPS27L	40S ribosomal protein S27;40S ribosomal protein S27-like	21.1518	24.0744	18.1237	24.0205	24.3135	23.5828	21.1166	23.9723	0.75859	2.85564
	C9JLU1;P52434	POLR2H	DNA-directed RNA polymerases I, II, and III subunit RPABC3	21.0093	22.0988	22.632	22.4947	21.7086	22.71	21.9133	22.3044	0.277538	0.391069
	C9JXB8;C9JNW5;P83731	RPL24	60S ribosomal protein L24	26.3124	26.4521	25.0178	25.451	25.5001	25.2704	25.9274	25.4072	0.490751	-0.520256
	C9JPM4;P18085;C9JAK5;U3KQF2;F5H1V1;F5H6T5;F8WDB3;F5H0C7;C9J1Z8;F5H423;P84085;P84077;P61204	ARF4	ADP-ribosylation factor 4	22.6849	23.3821	22.7535	23.434	23.3877	23.466	22.9401	23.4292	1.02989	0.489106
	C9JR48;Q9UC07	ZNF69	Zinc finger protein 69	21.9158	22.4168	23.1659	21.8573	17.6748	22.3968	22.4995	20.643	0.532705	-1.85654
	C9JU35;Q9NPL8	TIMMDC1	Complex I assembly factor TIMMDC1, mitochondrial	21.1719	19.2199	18.8969	18.9896	20.3456	20.1217	19.7629	19.819	0.0226853	0.0560582
	C9JZ20;P35232;E7ESE2;E9PCW0;C9JW96	PHB	Prohibitin	23.5721	23.9364	22.0512	19.0629	24.1716	23.6351	23.1866	22.2899	0.200805	-0.896702
	CON__P00761			34.627	34.5896	34.3008	34.7394	34.6396	34.3561	34.5058	34.5784	0.178655	0.072539
	CON__P02533;P02533;CON__Q6IFX2;F5GWP8;CON__Q9Z2K1;CON__Q3ZAW8;K7EPJ9;CON__Q61782;K7ESE1;A0A3B3IS58;CON__Q8N1A0;CON__P35900;CON__Q9D312;Q8N1A0;P35900	KRT14	Keratin, type I cytoskeletal 14	20.3223	23.7825	23.0241	23.0198	23.5264	18.3897	22.3763	21.6453	0.13918	-0.731002
	P02538;CON__P02538;O95678;CON__O95678;F8W0C6;CON__P07744;H0YHD9;CON__Q3SY84;CON__Q9NSB2;CON__Q6ISB0;F8W1S1;CON__Q32MB2;CON__Q7RTS7;CON__Q14CN4-1;CON__Q6IME9;CON__Q9DCV7;CON__REFSEQ:XP_932229;F8VS61;Q8IWY7;Q3SY84;Q7RTS7;Q86Y46;Q14CN4;Q9NSB2	KRT6A	Keratin, type II cytoskeletal 6A	18.6236	22.6168	19.7576	21.9671	24.1519	21.834	20.3326	22.651	0.758306	2.31832
	CON__P02662			20.4813	18.6551	19.8652	18.3371	19.4725	18.1198	19.6672	18.6431	0.683993	-1.02405
	CON__P02769			20.0396	18.6229	20.3195	19.837	20.8857	18.6099	19.6607	19.7775	0.047556	0.116853
	CON__P04259;CON__P48668;P48668	KRT6C	Keratin, type II cytoskeletal 6C	20.9724	19.8503	19.1059	20.2992	18.5533	19.4768	19.9762	19.4431	0.291179	-0.533113
	CON__P05787;P05787;F8VUG2;CON__H-INV:HIT000292931;F8W1U3;F8VP67;H0YIB2;CON__H-INV:HIT000016045;CON__REFSEQ:XP_092267	KRT8	Keratin, type II cytoskeletal 8	27.5822	27.3853	27.4075	28.5575	28.2691	28.5555	27.4583	28.4607	3.03113	1.00239
	CON__Q3KNV1;CON__P08729;P08729;A0A1W2PRP1	KRT7	Keratin, type II cytoskeletal 7	23.5884	23.7447	23.4107	19.0751	18.0304	19.8865	23.5813	18.9973	2.95855	-4.58392
	P08779;CON__P08779;K7ENW6	KRT16	Keratin, type I cytoskeletal 16	20.6194	19.8582	19.7502	24.9895	24.1713	20.2652	20.0759	23.142	0.968355	3.06607
	CON__P13647;P13647;H0YI76;H0YIN9	KRT5	Keratin, type II cytoskeletal 5	21.3026	20.6823	19.4393	18.3047	18.8448	18.8398	20.4747	18.6631	1.45913	-1.81162
	CON__P35908v2;P35908;CON__P35908;CON__Q5XKE5;Q5XKE5;CON__Q01546;Q01546;H0YID6	KRT2	Keratin, type II cytoskeletal 2 epidermal	23.3442	26.4121	25.6698	27.2273	27.3227	24.5595	25.142	26.3698	0.401885	1.22779
	CON__Q5D862;Q5D862	FLG2	Filaggrin-2	20.4098	21.2079	21.5927	18.6718	19.7691	19.1164	21.0702	19.1858	1.78925	-1.88439
	CON__Q7RTT2;CON__Q8N1N4-2;Q8N1N4	KRT78	Keratin, type II cytoskeletal 78	22.1445	20.4601	19.8575	19.1843	18.8395	19.3399	20.8207	19.1213	1.14145	-1.69945
	CON__Q86YZ3;Q86YZ3	HRNR	Hornerin	20.4444	20.6083	18.8577	20.6233	18.8175	18.782	19.9701	19.4076	0.27332	-0.562511
	CON__Q9BYR8;Q9BYR8	KRTAP3-1	Keratin-associated protein 3-1	21.5967	20.4459	19.4116	18.0277	20.3639	18.0534	20.4847	18.815	0.769614	-1.66973
	D3YTB1;F8W727;P62910	RPL32	60S ribosomal protein L32	19.8492	22.8306	23.8714	23.3853	23.0994	19.4269	22.1837	21.9706	0.0413724	-0.213182
	D6REZ1;D6R936;D6RIF7;D6RIB8;D6RC83;Q96EA4	SPDL1	Protein Spindly	22.9944	19.4211	22.4748	21.5282	22.9171	22.8782	21.6301	22.4412	0.269505	0.811054
	P63244;D6REE5;D6R9L0;D6RAC2;D6R9Z1;D6RF23;H0Y8W2;J3KPE3;H0YAM7;D6RHH4;D6RGK8;D6RFZ9;D6RFX4;D6RBD0;E9PD14;D6RAU2;H0Y8R5;D6R909;H0YAF8	GNB2L1	Guanine nucleotide-binding protein subunit beta-2-like 1;Guanine nucleotide-binding protein subunit beta-2-like 1, N-terminally processed	21.496	18.0431	20.7831	20.9556	20.6255	19.3477	20.1074	20.3096	0.0603811	0.202213
	D6RIU4;D6RBV2;Q12907;D6RDX1	LMAN2	Vesicular integral-membrane protein VIP36	19.96	22.0519	23.0493	21.829	20.721	21.027	21.687	21.1923	0.196305	-0.494705
	D6RCD7;P38646;A0A7I2V2G2;A0A7I2V2S7;A0A7I2YQB2;A0A7I2V3F7;H0Y8K0;A0A3B3ITI4;H0Y8S0	HSPA9	Stress-70 protein, mitochondrial	25.6065	27.2319	26.2719	28.1704	28.3307	28.3225	26.3701	28.2745	1.79683	1.90445
	D6RFH4;H3BUX2;O43169	CYB5B	Cytochrome b5 type B	20.9052	19.3914	20.0021	18.3489	19.0268	18.7206	20.0995	18.6987	1.35965	-1.4008
	D6RG13;P61247;H0Y8L7;D6RB09;E9PFI5;D6RAT0;D6RAS7;H0Y9Y4;D6RED7;D6R9B6;D6RI02;D6RGE0	RPS3A	40S ribosomal protein S3a	28.9471	28.9221	28.632	28.1419	27.8028	27.6538	28.8337	27.8662	2.27007	-0.967559
	D6RIE8;Q16594	TAF9	Transcription initiation factor TFIID subunit 9	19.6949	19.7126	20.3032	17.9536	18.2851	18.004	19.9036	18.0809	2.89945	-1.82265
	E2QRB3;P32322;J3QKT4;J3KQ22	PYCR1	Pyrroline-5-carboxylate reductase 1, mitochondrial	20.788	19.7329	20.0646	17.7261	20.2767	19.4789	20.1952	19.1606	0.563537	-1.0346
	E5RHX8;Q9NPA8	ENY2	Transcription and mRNA export factor ENY2	21.1447	22.3229	22.6814	18.9867	21.6571	21.7325	22.0496	20.7921	0.547883	-1.25753
	E5RJH3;E5RI99;P62888	RPL30	60S ribosomal protein L30	21.0577	19.9886	19.6876	19.1593	24.2633	18.684	20.2446	20.7022	0.0887281	0.457603
	E5RIM3;Q9Y263	PLAA	Phospholipase A-2-activating protein	20.6091	19.7107	19.026	18.112	21.5199	21.8789	19.7819	20.5036	0.218725	0.721629
	E5RJR5;P63208;E5RGM3;E7ERH2;F8W8N3	SKP1	S-phase kinase-associated protein 1	23.2928	23.7324	19.4593	23.0538	23.7582	23.6608	22.1615	23.4909	0.410815	1.32941
	E5RK39;Q99575	POP1	Ribonucleases P/MRP protein subunit POP1	21.2975	18.9486	20.6152	21.7385	21.4634	19.0108	20.2871	20.7376	0.15097	0.450441
	E9PFW8;E7EMC7;Q13501	SQSTM1	Sequestosome-1	20.3036	19.325	19.4877	18.959	19.3624	19.5006	19.7054	19.274	0.556582	-0.43142
	E9PGG1;E7EUM4;E7ERR6;E7ERH4;E7ET01;E7ETL8;E7EQU2;E7ESD3;E7EMU4;E7EV09;E7EQL5;Q13409	DYNC1I2	Cytoplasmic dynein 1 intermediate chain 2	20.95	18.7092	17.7471	19.0646	18.706	19.1143	19.1354	18.9616	0.0630945	-0.173815
	E7EMW7;O95071;E7ET84;E5RFK7	UBR5	E3 ubiquitin-protein ligase UBR5	25.0575	26.0958	25.4339	24.2903	23.9988	24.6382	25.5291	24.3091	1.57758	-1.21998
	E7EPB3;P50914	RPL14	60S ribosomal protein L14	23.9178	19.9258	23.7003	24.2932	19.4232	23.7673	22.5146	22.4946	0.00325279	-0.0200494
	E7EQ72;Q15363	TMED2	Transmembrane emp24 domain-containing protein 2	20.1724	19.1015	19.9569	19.8397	22.1973	19.2888	19.7436	20.4419	0.298366	0.698322
	E7ESI2;G3V5T9;P24941	CDK2	Cyclin-dependent kinase 2	20.3394	21.4073	19.6212	18.7477	20.6635	18.7108	20.456	19.374	0.582997	-1.08196
	E7EUT5;P04406	GAPDH	Glyceraldehyde-3-phosphate dehydrogenase	22.349	23.1594	21.1713	17.2676	18.857	18.7933	22.2266	18.306	2.14047	-3.92063
	E7EX29;P63104;E5RGE1;E5RIR4;E7ESK7;E7EVZ2;E9PD24;P31947;P27348;P31946;Q04917;P61981;A0A0J9YWZ2;B4DJF2;B7Z2E6;I3L3T1;K7EIT4;H0YB80;Q4VY20;A0A0J9YWE8;E9PG15;A2IDB2;B0AZS6;Q4VY19	YWHAZ;SFN;YWHAQ;YWHAB;YWHAH;YWHAG	14-3-3 protein zeta/delta;14-3-3 protein sigma;14-3-3 protein theta;14-3-3 protein beta/alpha;14-3-3 protein beta/alpha, N-terminally processed;14-3-3 protein eta;14-3-3 protein gamma;14-3-3 protein gamma, N-terminally processed	22.0167	22.799	22.7033	23.3853	23.6325	23.2711	22.5063	23.4296	1.57992	0.923323
	E7EXA8;E9PAL0;P10163	PRB4	Basic salivary proline-rich protein 4;Protein N1;Glycosylated protein A;Peptide P-D	20.0969	21.0032	19.6365	19.4974	18.9135	16.9716	20.2455	18.4609	0.9692	-1.7847
	E9PB61;Q86V81	ALYREF	THO complex subunit 4	22.1566	22.511	22.5799	21.5108	18.8235	21.9493	22.4159	20.7612	0.773221	-1.65465
	Q5JP01;E9PC52;Q16576	RBBP7	Histone-binding protein RBBP7	21.619	19.4124	20.4373	17.8991	19.5815	19.5257	20.4896	19.0021	0.816836	-1.48745
	E9PE17;I3L0E3;Q9Y2R5	MRPS17;hCG_1984214	28S ribosomal protein S17, mitochondrial	23.7932	24.4607	23.231	22.9397	19.633	18.8595	23.8283	20.4774	1.21058	-3.35091
	E9PF10;O75694	NUP155	Nuclear pore complex protein Nup155	20.7059	23.0665	19.831	22.9655	23.4033	19.8856	21.2012	22.0848	0.236571	0.883614
	Q14DU5;E9PF63;O75116	ROCK2	Rho-associated protein kinase 2	19.83	18.7219	19.0285	20.5655	18.9581	19.782	19.1935	19.7685	0.432018	0.575092
	E9PFQ4;Q86SQ0;A0A1W2PQ63;E9PGF6;G5E9V3;E9PDY7	PHLDB2	Pleckstrin homology-like domain family B member 2	20.688	19.9941	20.8347	22.3691	19.488	23.1328	20.5056	21.6633	0.435152	1.15771
	E9PG40;P05067;A0A0A0MRG2;H7C0V9;H7C2L2	APP	Amyloid beta A4 protein;N-APP;Soluble APP-alpha;Soluble APP-beta;C99;Beta-amyloid protein 42;Beta-amyloid protein 40;C83;P3(42);P3(40);C80;Gamma-secretase C-terminal fragment 59;Gamma-secretase C-terminal fragment 57;Gamma-secretase C-terminal fragment 50;C31	18.997	19.8557	19.5746	19.9359	17.7976	20.0718	19.4758	19.2684	0.0951695	-0.207309
	E9PGC8;P78559	MAP1A	Microtubule-associated protein 1A;MAP1A heavy chain;MAP1 light chain LC2	20.7023	20.1043	19.1064	18.181	19.6624	18.8319	19.971	18.8918	0.786967	-1.07921
	O43813;E9PHS0;F8WDS9	LANCL1	LanC-like protein 1	22.468	22.1008	22.7273	19.9982	20.0986	18.6189	22.432	19.5719	2.30148	-2.86011
	E9PIQ7;O00165	HAX1	HCLS1-associated protein X-1	20.9113	19.1343	20.2495	23.1259	21.2153	22.744	20.0983	22.3617	1.3549	2.26338
	E9PJD9;E9PLL6;P46776;E9PLX7	RPL27A	60S ribosomal protein L27a	25.7218	26.8867	25.3401	25.1488	26.2857	26.5183	25.9829	25.9843	0.000722838	0.00139427
	E9PJH7;Q9H936;E9PS95;A0A0D9SEI9;A0A0D9SFE1;Q9H1K4	SLC25A22;SLC25A18	Mitochondrial glutamate carrier 1;Mitochondrial glutamate carrier 2	20.4495	21.0275	20.3253	19.9518	23.3476	19.2786	20.6008	20.8593	0.0708324	0.258556
	E9PJH8;P50454;E9PR70;E9PPV6;E9PIG2;E9PRS3;E9PKH2;E9PNX1;E9PK86;E9PMI5;E9PLA6;E9PQ34	SERPINH1	Serpin H1	23.3095	24.3284	24.6081	22.2854	23.1034	22.5597	24.082	22.6495	1.44123	-1.43252
	E9PJM3;Q9UK99;G3V1E0;B4E3U2;E9PL46;Q49AF1	FBXO3	F-box only protein 3	23.0335	22.3578	21.7171	21.7818	22.1793	22.0942	22.3695	22.0184	0.368114	-0.351039
	E9PJP2;Q5TF21	SOGA3	Protein SOGA3	20.2889	20.0904	18.8204	23.4606	23.6738	24.1574	19.7332	23.7639	2.87742	4.03071
	E9PK54	HSPA8		19.0122	18.2859	19.9727	27.8767	27.7884	28.3934	19.0903	28.0195	4.15875	8.92924
	E9PKP7;P17480;E9PLT2;H0YDH7;E9PMM2	UBTF	Nucleolar transcription factor 1	24.8342	25.7001	25.7815	23.8732	25.2312	24.2178	25.4386	24.4407	0.917525	-0.997853
	G3V1A1;E9PKZ0;P62917	RPL8	60S ribosomal protein L8	19.4903	22.6553	19.7744	22.6807	23.3757	23.1883	20.64	23.0815	1.11247	2.44154
	E9PMS6;E9PMP7;A0A0A0MTE2;E9PMT2;F8WD26;J3KP06;Q8WWI1;H0Y424;H0YDQ3;E9PLU6;E9PK58;H0YE95;E9PJ10;H0YDG6	LMO7	LIM domain only protein 7	19.3079	20.2671	18.8516	23.3943	24.1132	23.3905	19.4755	23.6327	3.00492	4.15712
	E9PR30;P62861	FAU	40S ribosomal protein S30	25.5706	26.1949	25.3425	24.7313	24.9529	25.3202	25.7027	25.0015	1.07268	-0.701206
	E9PRR7;Q14331	FRG1	Protein FRG1	21.3974	20.1388	18.2877	19.6639	22.7861	23.7517	19.9413	22.0673	0.625767	2.12596
	E9PS74;Q8NBI5	SLC43A3	Solute carrier family 43 member 3	21.4122	22.6808	20.0276	22.5237	23.1186	22.5178	21.3735	22.7201	0.784673	1.34651
	F2Z388;P42766	RPL35	60S ribosomal protein L35	19.6934	21.9508	22.7109	17.863	21.2955	18.705	21.4517	19.2878	0.720345	-2.16386
	F8VQ14;F5GWF6;P78371	CCT2	T-complex protein 1 subunit beta	20.3368	20.5299	19.781	18.2013	20.4281	20.1529	20.2159	19.5941	0.350909	-0.621817
	F5GZQ3;P55084;B5MD38;C9JEY0;C9JE81	HADHB	Trifunctional enzyme subunit beta, mitochondrial;3-ketoacyl-CoA thiolase	20.1333	20.05	22.5848	18.6388	18.9046	18.2551	20.9227	18.5995	1.27813	-2.3232
	F5H0J3	NDUFA9		20.3495	19.3092	19.3	20.4171	19.8918	20.5145	19.6529	20.2745	0.712847	0.621574
	F5H269;Q9Y485	DMXL1	DmX-like protein 1	20.4726	21.8532	21.7706	21.6702	21.8118	18.5901	21.3655	20.6907	0.231776	-0.674786
	V9GZ78;V9GYY3;F5H2F4;P11586;A0A494C1T2	MTHFD1	C-1-tetrahydrofolate synthase, cytoplasmic;Methylenetetrahydrofolate dehydrogenase;Methenyltetrahydrofolate cyclohydrolase;Formyltetrahydrofolate synthetase;C-1-tetrahydrofolate synthase, cytoplasmic, N-terminally processed	19.9621	23.5174	22.1534	18.5194	22.6716	23.031	21.8776	21.4073	0.0943814	-0.470278
	F5H442;Q99816	TSG101	Tumor susceptibility gene 101 protein	21.0691	19.6229	22.0453	18.6578	19.5445	17.6268	20.9124	18.6097	1.20823	-2.30273
	H0YH88;F8W118;F8VY35;F8VV59;F8W543;F5H4R6;H0YIV4;P55209;H0YHC3;F8W020;F8VXI6;F8VUX1;B7Z9C2;F8W0J6;F8VRJ2	NAP1L1	Nucleosome assembly protein 1-like 1	19.9183	22.6019	24.7982	22.7236	20.8238	22.3176	22.4395	21.955	0.115437	-0.484436
	F5H5D3;Q9BQE3;A0A1W2PQM2;F8VVB9;F8VS66;F8VQQ4;A0A7P0TA31;F8VRZ4;F8VX09;F8VWV9;F8VRK0;C9K0S6;Q9H853	TUBA1C;TUBA1B	Tubulin alpha-1C chain	26.4791	25.9606	19.9818	27.3695	27.3525	26.8933	24.1405	27.2051	0.664441	3.06459
	F5H5T5;Q7Z3V4	UBE3B	Ubiquitin-protein ligase E3B	19.7859	20.7579	19.3823	19.2488	18.0251	18.1094	19.9754	18.4611	1.25199	-1.51429
	F5H669;Q8N684;F5H6M0;F5H047;J3QT54;C9J286;C9J323;F5H5B7;F5H1W4;F5H2K8;F5H6P5;F5H6A8;F5GXA3;C9JM38	CPSF7	Cleavage and polyadenylation specificity factor subunit 7	23.4655	23.2904	22.2499	23.0381	23.5456	23.4746	23.0019	23.3528	0.3549	0.350837
	F8VXI7;F8VXL2;F8VRV5;P63167	DYNLL1	Dynein light chain 1, cytoplasmic	25.1712	20.3441	19.5531	24.8527	24.5268	18.8782	21.6895	22.7526	0.151634	1.06308
	H0YHW2;H0YIF4;F8VSE7;Q96AV8	E2F7	Transcription factor E2F7	20.0919	20.9364	20.1065	18.7034	19.5891	17.5881	20.3783	18.6269	1.27815	-1.75137
	F8VUA6;G3V203;H0YHA7;J3QQ67;Q07020;F8VYV2;A0A075B7A0	RPL18	60S ribosomal protein L18	24.0678	24.2925	22.7317	18.9374	19.7286	18.4468	23.6973	19.0376	2.79183	-4.65973
	F8VVM2;Q00325;F8VWQ0;F8VZL5;F8VWR4	SLC25A3	Phosphate carrier protein, mitochondrial	27.7849	27.7244	27.1809	27.9927	28.2287	28.2106	27.5634	28.144	1.31677	0.580573
	F8VXH9;H3BRU6;F8VZX2;Q15366;F8W0G4;F8W1G6;H3BND9;F8VRH0	PCBP2	Poly(rC)-binding protein 2	20.4797	21.3567	23.8063	21.5309	22.2739	21.434	21.8809	21.7463	0.0446188	-0.134588
	F8W148	CA6		20.3489	20.3483	18.8119	16.8497	19.5383	20.3782	19.8364	18.922	0.316915	-0.914327
	Q14157;F8W726;Q5VU77	UBAP2L	Ubiquitin-associated protein 2-like	20.588	20.9794	21.3465	19.9845	20.5483	20.8162	20.9713	20.4497	0.726515	-0.521634
	F8W7C6;H7C123;H7C2C5;Q96L21	RPL10		24.7788	25.3907	24.9506	24.7232	24.3016	24.6146	25.04	24.5465	1.04545	-0.493535
	F8W914;Q9NQC3	RTN4	Reticulon;Reticulon-4	20.4333	22.6451	22.0929	22.7366	22.6973	22.5806	21.7238	22.6715	0.642093	0.947743
	F8WA39;Q13613;Q8NEC6;H0YDX3	MTMR1	Myotubularin-related protein 1	19.9391	21.1726	21.5615	19.6377	18.5555	19.2526	20.8911	19.1486	1.39458	-1.74248
	F8WAQ7;Q3KNR6;Q8NFI4;P50502	ST13;ST13P5	Putative protein FAM10A5;Hsc70-interacting protein	20.2683	21.6768	19.8768	18.9124	18.6998	17.8562	20.6073	18.4895	1.53892	-2.11786
	F8WBL2;Q13895	BYSL	Bystin	19.5106	19.5675	18.8842	18.0189	17.6699	17.6483	19.3207	17.779	2.45666	-1.54172
	F8WBR5;M0QZ52;G3V479;P0DP25;P0DP24;P0DP23	CALM2;CALM3;CALM1		23.391	22.7875	18.7267	23.6704	22.8542	23.417	21.6351	23.3139	0.493148	1.67882
	F8WDV0;Q9UI26	IPO11	Importin-11	21.6895	22.9614	19.3516	17.8631	21.8417	21.8657	21.3342	20.5235	0.181653	-0.810644
	F8WJN3;Q16630;F8W084;A0A3B3ISW1	CPSF6	Cleavage and polyadenylation specificity factor subunit 6	27.8579	28.408	27.6405	28.2199	27.8612	28.0477	27.9688	28.0429	0.106642	0.0741215
	P02786;G3V0E5;H7C3V5	TFRC	Transferrin receptor protein 1;Transferrin receptor protein 1, serum form	26.6218	26.75	26.2424	26.8453	26.6853	26.6169	26.5381	26.7158	0.46037	0.177776
	Q14444;G3V153;E9PLA9	CAPRIN1	Caprin-1	21.3685	21.8073	23.4253	19.1707	19.088	20.0709	22.2004	19.4432	1.76978	-2.75717
	Q12769;G3V198;E9PR16	NUP160	Nuclear pore complex protein Nup160	22.7669	22.3698	22.7929	21.9736	21.8905	21.4425	22.6432	21.7689	1.82074	-0.874335
	G3V2K7;P49755	TMED10	Transmembrane emp24 domain-containing protein 10	20.4527	17.488	22.8955	19.7777	19.3645	17.1153	20.2787	18.7525	0.359632	-1.52621
	G3V3A4;Q13573;G3V5R3;G3V4X8	SNW1	SNW domain-containing protein 1	20.2303	18.3264	20.3874	23.7099	23.1738	23.2165	19.648	23.3667	2.25454	3.71869
	Q14498;G3XAC6;A0A0U1RQH7;A0A0U1RQW2;H0Y4X3;Q5QP23;Q5QP22;F2Z3E6;A8MYG5;F8WF73;F2Z2Z5;F8WF24;G3V546;G3V5Z6;H0YJJ3;G3XAP0;Q86U06	RBM39	RNA-binding protein 39	23.9102	24.3187	23.7794	24.0527	24.5069	24.1067	24.0028	24.2221	0.433652	0.219358
	G3XAN4;Q15629	TRAM1	Translocating chain-associated membrane protein 1	22.1394	21.0002	21.9697	21.3829	21.729	21.9628	21.7031	21.6916	0.00966167	-0.0115242
	G5E9Z2;Q96KA5	CLPTM1L	Cleft lip and palate transmembrane protein 1-like protein	19.5803	23.4376	24.1219	23.8856	23.5701	23.4354	22.3799	23.6304	0.368287	1.25042
	G5EA06;Q92552;D6RH20;D6RJC7	MRPS27	28S ribosomal protein S27, mitochondrial	23.1557	23.7656	23.9131	23.0382	22.5427	22.4841	23.6114	22.6883	1.47156	-0.923095
	G5EA31;P53992	SEC24C	Protein transport protein Sec24C	20.3581	20.0568	21.6541	19.127	21.8433	19.204	20.6897	20.0581	0.245072	-0.631589
	P31943;G8JLB6;E9PCY7;D6RBM0;D6RIU0;D6RFM3;H0YB39;D6RIH9;D6RJ04;D6RDU3;E7EN40;D6RIT2;D6R9T0;E5RGV0;D6RAM1;E7EQJ0;P55795;E5RGH4;D6RDL0;D6R9D3;H0YAQ2;H0YBG7;H0YBD7;D6RF17;E5RJ94	HNRNPH1;HNRNPH2	Heterogeneous nuclear ribonucleoprotein H;Heterogeneous nuclear ribonucleoprotein H, N-terminally processed;Heterogeneous nuclear ribonucleoprotein H2	23.8414	23.0542	24.9797	22.6075	18.6416	18.2151	23.9584	19.8214	1.2879	-4.13703
	H0YDX6;H0YD13;H0YD17;H0YDW7;H0YCV9;H0Y2P0;H0Y5E4;P16070	CD44	CD44 antigen	22.2698	21.9612	22.0103	19.0751	22.0328	22.1	22.0804	21.0693	0.431852	-1.01114
	Q5QPK2;H0Y368;O60762;Q5QPJ9	DPM1	Dolichol-phosphate mannosyltransferase subunit 1	23.7967	23.5291	23.8306	24.5244	24.3417	24.2703	23.7188	24.3788	2.2514	0.66003
	H0Y4Q3;P46060	RANGAP1	Ran GTPase-activating protein 1	21.1281	23.2179	19.7439	19.1965	22.4768	18.1966	21.3633	19.9566	0.357059	-1.40666
	H0Y580;Q9NR50	EIF2B3	Translation initiation factor eIF-2B subunit gamma	19.9059	19.5905	20.0709	18.2191	20.0292	18.9844	19.8558	19.0776	0.647315	-0.778179
	H0Y5M5;H0Y701;Q6TFL3	CCDC171	Coiled-coil domain-containing protein 171	20.4232	19.264	19.4394	19.9171	17.4151	20.1645	19.7088	19.1656	0.223467	-0.543283
	H0Y711;Q9BQA1	WDR77	Methylosome protein 50	20.7927	22.2446	20.9041	22.8609	20.3834	22.6652	21.3138	21.9698	0.287341	0.656066
	H0Y720;Q9UPQ9	TNRC6B	Trinucleotide repeat-containing gene 6B protein	19.9617	23.2153	17.4422	18.4023	19.3223	22.1126	20.2064	19.9457	0.0442932	-0.260656
	H0Y938;H0YAC7;P35606;A0A7I2V258;A0A7I2V3G0;A0A7I2YQF9;D6RBZ7;D6RCL6;D6RBG7;D6RBT6;D6R997	COPB2	Coatomer subunit beta	25.3061	24.8047	25.1573	24.9355	25.2036	25.5313	25.0894	25.2235	0.231086	0.134089
	H0YA96;D6RAF8;H0Y8G5;Q14103;D6RF44	HNRNPD	Heterogeneous nuclear ribonucleoprotein D0	23.0434	23.0096	22.7449	20.1559	19.6801	18.9061	22.9326	19.5807	3.057	-3.35193
	H0YDN1;Q15149;E9PMV1;E9PQ28;E9PIA2;E9PKG0	PLEC	Plectin	30.1001	20.1852	22.306	28.8078	28.5731	29.1655	24.1971	28.8488	0.702801	4.65171
	H0YDT6;O00303;A0A1W2PP79;A0A7I2YQA0;A0A7I2V4S2	EIF3F	Eukaryotic translation initiation factor 3 subunit F	22.2713	22.6385	23.2333	22.7329	23.0775	23.2648	22.7144	23.0251	0.4118	0.310713
	H0YFD6;P40939;A0A2R8Y4F5;A0A2R8YG21;A0A2R8Y688	HADHA	Trifunctional enzyme subunit alpha, mitochondrial;Long-chain enoyl-CoA hydratase;Long chain 3-hydroxyacyl-CoA dehydrogenase	26.484	26.5082	27.2656	25.912	25.9958	25.813	26.7526	25.9069	1.49435	-0.845679
	H0YG82;P82673	MRPS35	28S ribosomal protein S35, mitochondrial	20.8632	21.986	19.84	21.5591	21.3354	21.8766	20.8964	21.5904	0.470128	0.693957
	H0YJE3;Q6ZU80	CEP128	Centrosomal protein of 128 kDa	19.3732	20.7995	17.7098	20.2469	20.3014	20.2684	19.2942	20.2722	0.475102	0.978079
	H0YJT4;H0YJH0;Q9H4B6	SAV1	Protein salvador homolog 1	21.2454	18.3343	20.4578	20.4527	17.6679	18.3502	20.0125	18.8236	0.419554	-1.18889
	H0YL53;O43663	PRC1	Protein regulator of cytokinesis 1	22.0773	22.2953	22.2682	22.0671	22.1299	21.8762	22.2136	22.0244	0.857364	-0.18923
	P07355;H0YMW4;H0YN42;H0YMU9;H0YMD0;H0YM50;H0YNP5;A6NMY6;H0YNB8;H0YKS4;A0A7I2V4P4;H0YL33;H0YMM1;H0YN28;H0YKX9;H0YMT9;H0YLV6;H0YKZ7;H0YNA0;H0YKL9;H0YMD9;H0YKV8;H0YLE2	ANXA2;ANXA2P2	Annexin A2;Annexin;Putative annexin A2-like protein	23.5818	23.4748	23.8292	23.6835	24.6207	23.2315	23.6286	23.8452	0.197202	0.21663
	Q5SZE1;H0YNU7;Q96G23;H0YLQ6;Q5SZE2;Q5SZE3;H0YKH6;Q5SZE4	CERS2	Ceramide synthase 2	23.6132	23.5283	23.7603	23.5858	23.6564	23.213	23.6339	23.4851	0.412699	-0.148861
	H3BPG5;H3BV80;H3BMS0;H3BMM9;H3BTC0;Q15287	RNPS1	RNA-binding protein with serine-rich domain 1	22.7104	21.363	22.2624	19.4713	18.8879	19.8176	22.1119	19.3923	2.31971	-2.71965
	H3BNF0;H3BNS4;Q9Y5Y2	NUBP2	Cytosolic Fe-S cluster assembly factor NUBP2	21.3351	20.6509	21.9012	19.5314	21.8957	18.9638	21.2957	20.1303	0.53033	-1.16542
	H3BPE7;P35637	FUS	RNA-binding protein FUS	22.1178	23.51	22.9464	22.4675	22.3546	21.5244	22.8581	22.1155	0.671413	-0.742539
	H3BRG4;P22695;A0A087WVZ4;H3BUE4;H3BUI9;H3BP04;H3BSJ9	UQCRC2	Cytochrome b-c1 complex subunit 2, mitochondrial	19.6278	20.9735	19.2235	22.065	21.0375	21.4309	19.9416	21.5111	1.21344	1.56956
	H3BSA1;P19784;H3BNI9	CSNK2A2	Casein kinase II subunit alpha	19.2383	23.304	23.2828	21.2475	22.3177	19.6821	21.9417	21.0824	0.214948	-0.859237
	H7BZ66;Q03721	KCNC4	Potassium voltage-gated channel subfamily C member 4	18.7218	20.6728	19.2871	20.1137	17.863	19.8612	19.5606	19.2793	0.110919	-0.281238
	H7BZJ3	PDIA3		20.2546	18.7091	20.8088	21.816	21.1095	21.4441	19.9242	21.4566	1.09072	1.5324
	H7C3M2;H7C422;P39023;B5MCW2;G5E9G0;F8WCR1	RPL3	60S ribosomal protein L3	24.336	24.2608	24.8511	23.9282	23.8002	23.6826	24.4826	23.8037	1.57166	-0.67894
	I1E4Y6;Q6Y7W6;C9JHW1;E7ESB6;A0A7I2V3H7;A0A7I2V361;A0A7I2V3H0;A0A7I2V516;F8WCD5;C9JPV7;C9JXQ0;C9J0V6;C9JHT0;C9JRZ2;C9JW88	GIGYF2	PERQ amino acid-rich with GYF domain-containing protein 2	20.9281	23.0808	22.184	23.8801	23.5207	23.5901	22.0643	23.6636	1.18602	1.59931
	I3L0M5;Q05BE5;Q9H6R0	DHX33	Putative ATP-dependent RNA helicase DHX33	20.5622	20.3653	19.2224	20.0373	19.7812	19.1089	20.0499	19.6425	0.335588	-0.407445
	I3L1P8;Q02978	SLC25A11	Mitochondrial 2-oxoglutarate/malate carrier protein	23.288	23.9585	23.1093	23.8804	24.0972	23.8694	23.4519	23.949	0.859471	0.497108
	I3L1Q5;Q2NL82	TSR1	Pre-rRNA-processing protein TSR1 homolog	20.8295	18.2743	18.4621	19.205	19.0255	18.2409	19.1887	18.8238	0.156308	-0.364859
	I3L1U7;Q9Y3D7;A0A0B4J298;I3L0X9;I3L3T0;A0A0A6YYL4	PAM16;CORO7-PAM16	Mitochondrial import inner membrane translocase subunit TIM16;Coronin	21.1299	21.8493	21.6126	19.2205	21.5267	22.023	21.5306	20.9234	0.273999	-0.607189
	I3L2C7;P57678;E7EN12;I3L4M4;I3L4A4;I3L399	GEMIN4	Gem-associated protein 4	19.8803	22.5601	19.4379	19.0489	20.3884	20.0493	20.6261	19.8289	0.308109	-0.797218
	I3L4N8;P60709;P63261;E7EVS6;A0A2R8Y793;A0A6Q8PFE4;Q6S8J3;I3L1U9;I3L3I0;A5A3E0;A0A2R8YEA7;A0A6Q8PH58;J3KT65;I3L3R2;K7EM38;A0A2R8YGF8;G5E9R0;P0CG38;C9JZR7;C9JUM1;Q9BYX7;C9JTX5;Q562R1;P0CG39;F8WCH0;A0A2R8YFE2	ACTG1;ACTB;POTEE;POTEF	Actin, cytoplasmic 1;Actin, cytoplasmic 1, N-terminally processed;Actin, cytoplasmic 2;Actin, cytoplasmic 2, N-terminally processed;POTE ankyrin domain family member E;POTE ankyrin domain family member F	25.677	26.8526	26.204	28.4318	26.7762	26.58	26.2445	27.2627	0.682125	1.01814
	J3KN16;Q5VYK3;R4GMY1;R4GMY3;F6XAQ5	KIAA0368;ECM29	Proteasome-associated protein ECM29 homolog	33.0165	32.4646	32.5443	31.9713	31.5863	31.9356	32.6751	31.8311	1.78891	-0.844042
	J3QL05;J3KP15;Q01130	SRSF2	Serine/arginine-rich splicing factor 2	21.6106	19.3455	20.7602	22.9738	19.7685	22.7575	20.5721	21.8333	0.441049	1.26116
	J3KPP4;O95232;D6RDI2;E7EN55;C9JL41	LUC7L3	Luc7-like protein 3	23.9846	24.4087	24.7191	24.3213	24.1437	24.0873	24.3708	24.1841	0.34492	-0.186677
	J3KQ47	UNC50		19.4677	19.3227	18.4872	20.3651	19.6929	19.0924	19.0925	19.7168	0.582315	0.624218
	J3KQ48;Q9Y3E5	PTRH2	Peptidyl-tRNA hydrolase 2, mitochondrial	21.4321	21.779	21.7743	20.6692	21.6515	19.2755	21.6618	20.532	0.741723	-1.12978
	J3KSI8;J3QQS1;J3QLS3;Q9Y2R9;J3QKW2	MRPS7	28S ribosomal protein S7, mitochondrial	23.2054	24.2223	23.9103	22.1508	21.755	22.4988	23.7793	22.1348	1.94869	-1.64451
	J3QL54;J3KT10;Q9BW27;J3KS87;J3KTC7;J3QLV0;F5H0W7;J3QLD4	NUP85	Nuclear pore complex protein Nup85	22.148	22.5536	20.3667	19.9196	19.0693	17.9399	21.6894	18.9763	1.42936	-2.71316
	J3KTA4;P17844;A0A7I2V507;A0A7I2V2S0;A0A0G2JLI4;A0A7I2V5F5;J3QSF1;J3KRZ1;J3KTQ4;J3QRQ7;X6RLV5;J3QR02	DDX5	Probable ATP-dependent RNA helicase DDX5	26.4736	27.0416	26.1064	25.2968	25.5593	25.6264	26.5405	25.4942	1.64599	-1.04637
	J3QQV2;J3KTM6;O15427;J3QSC3;J3KTI8;J3QQS9	SLC16A3	Monocarboxylate transporter 4	22.8564	23.4779	22.5262	22.7688	23.1196	22.7717	22.9535	22.8867	0.0778773	-0.0668411
	J3QK89;Q8IWX8	CHERP	Calcium homeostasis endoplasmic reticulum protein	25.7402	25.8774	25.494	25.2721	25.901	25.6616	25.7039	25.6116	0.1614	-0.0923049
	J3QL74;J3QLI2;O43829	ZBTB14	Zinc finger and BTB domain-containing protein 14	26.1276	25.4717	26.6513	26.7452	26.2414	26.5296	26.0835	26.5054	0.495988	0.42186
	J3QLE5;P63162;P14678	SNRPN;SNRPB	Small nuclear ribonucleoprotein-associated protein N;Small nuclear ribonucleoprotein-associated proteins B and B	20.6586	20.6799	20.6521	20.4607	20.7476	19.8349	20.6635	20.3477	0.513684	-0.315828
	J3QLI9;P62314	SNRPD1	Small nuclear ribonucleoprotein Sm D1	20.3896	19.8389	24.2209	18.2149	21.6536	21.5335	21.4831	20.4673	0.222748	-1.01582
	J9JID4;Q9H252	KCNH6	Potassium voltage-gated channel subfamily H member 6	20.685	18.7052	20.0969	20.0781	18.2472	18.4291	19.8291	18.9181	0.478272	-0.910913
	K7EJB5;P62316	SNRPD2	Small nuclear ribonucleoprotein Sm D2	21.9881	21.8547	22.5054	19.9185	18.6547	18.7844	22.1161	19.1192	2.58632	-2.99688
	K7EK06;K7ER16;Q9Y285	FARSA	Phenylalanine--tRNA ligase alpha subunit	20.5997	21.7426	19.2978	21.4195	21.587	22.0641	20.5467	21.6902	0.713624	1.14353
	Q96AB3;K7EKW4;K7ENV7	ISOC2	Isochorismatase domain-containing protein 2, mitochondrial	22.8122	23.2633	20.6533	22.9101	23.1247	23.3374	22.2429	23.1241	0.46806	0.881133
	K7EL20;K7ENA8;O75821	EIF3G	Eukaryotic translation initiation factor 3 subunit G	19.6961	20.7496	19.4372	19.1397	19.6878	18.5955	19.961	19.141	0.736538	-0.819986
	K7ELC2;P62841;K7EM56;A0A0B4J2B4;S4R417;K7EJ78;K7EQJ5;S4R456	RPS15	40S ribosomal protein S15	24.3473	26.2787	25.2926	25.012	24.0364	24.6087	25.3062	24.5524	0.531017	-0.753857
	K7ENM2;K7EMW4;Q969V3;K7EQ66;K7ELZ9;A0A0C4DGP7	NCLN	Nicalin	22.4807	23.637	23.4782	22.9586	22.7443	22.7055	23.1986	22.8028	0.461721	-0.395802
	K7ENG2;P26368	U2AF2	Splicing factor U2AF 65 kDa subunit	26.3198	26.2185	26.6119	25.9959	25.9552	25.983	26.3834	25.978	1.57178	-0.405331
	K7EQL6;Q8NFA0	USP32	Ubiquitin carboxyl-terminal hydrolase;Ubiquitin carboxyl-terminal hydrolase 32	19.5871	17.9797	18.6163	18.488	20.2527	18.4714	18.7277	19.0707	0.172264	0.342985
	K7ERV3;P04183	TK1	Thymidine kinase;Thymidine kinase, cytosolic	20.1779	18.9462	18.4393	18.7201	18.68	18.9284	19.1878	18.7762	0.323839	-0.411636
	M0QXU7;O43615	TIMM44	Mitochondrial import inner membrane translocase subunit TIM44	20.2452	22.1719	21.8106	21.8839	22.1744	22.6589	21.4093	22.2391	0.584845	0.829798
	M0QZ12;Q96CP6;S4R3I2;M0R0J9	GRAMD1A	GRAM domain-containing protein 1A	20.1447	18.5574	19.9091	26.2304	25.9428	26.1714	19.5371	26.1149	3.70724	6.57781
	M0R0C6;Q92945;A0A087WTP3;M0R0I5;M0QYH3;M0QXW7;M0R3J3;M0R251;M0QYG1;M0R263;E9PEB5;Q96AE4	KHSRP	Far upstream element-binding protein 2	27.2379	27.3541	26.6458	26.7738	27.3187	27.3263	27.0793	27.1396	0.0741448	0.0603161
	M0R0F0;P46782;M0QZN2;M0R0R2	RPS5	40S ribosomal protein S5;40S ribosomal protein S5, N-terminally processed	28.4637	28.3239	28.8141	27.448	26.7396	26.9477	28.5339	27.0451	2.36245	-1.48881
	M0R3D6;M0R1A7;M0R117;Q02543;M0R0P7	RPL18A	60S ribosomal protein L18a	21.4505	19.8746	23.4276	21.9871	21.3984	21.2667	21.5843	21.5507	0.0105215	-0.033563
	M0R1H5;P62280;M0QZC5	RPS11	40S ribosomal protein S11	25.7186	25.7946	26.0132	24.7719	25.3943	25.2021	25.8421	25.1228	1.61358	-0.719355
	M0R2P6;Q8TBC3;M0R0S1;M0R204;M0QYB1;M0R0E3;M0R0S2;M0QZF4;M0R2U6;M0QZF2;M0QYJ9;M0QXA4	SHKBP1	SH3KBP1-binding protein 1	23.4015	23.952	22.6882	23.3366	23.1273	23.5762	23.3472	23.3467	0.000402468	-0.00047938
	O00264	PGRMC1	Membrane-associated progesterone receptor component 1	21.7266	18.6768	19.0416	17.6325	18.573	20.004	19.815	18.7365	0.38342	-1.0785
	O00410;H0Y8C6;E7ETV3;E7EV12;E7EQT5;H0Y3V4;E7EWK4;E7EX05;E7ESZ1;C9J875;C9JQT6;C9JZD8;E7ETV8;C9JXE0;C9J583;C9JZ53;F8WF30;O60518	IPO5	Importin-5	26.4802	26.3902	27.0878	26.4747	26.3763	26.1731	26.6528	26.3414	0.588189	-0.311389
	O00411;K7EMH3	POLRMT	DNA-directed RNA polymerase, mitochondrial	22.4613	18.2425	18.6896	31.6085	31.6598	31.7157	19.7978	31.6614	3.0484	11.8635
	O00483	NDUFA4	Cytochrome c oxidase subunit NDUFA4	23.5228	23.1967	22.9683	23.4586	23.2138	23.2429	23.2293	23.3051	0.159417	0.0758273
	O00767	SCD	Acyl-CoA desaturase	23.9507	24.2112	24.3812	24.3799	24.1166	24.3642	24.181	24.2869	0.281453	0.105864
	O14579;M0QXB4;M0R061	COPE	Coatomer subunit epsilon	24.111	24.9388	24.3524	24.75	24.7213	24.5028	24.4674	24.658	0.300351	0.190644
	O14617;A0A2R8Y611;A0A2R8Y4J3;K7ERW8	AP3D1	AP-3 complex subunit delta-1	20.2157	22.7833	22.2859	21.41	21.6887	21.2807	21.7616	21.4598	0.140495	-0.301833
	O14646;A0A1B0GTU9;O14647	CHD1	Chromodomain-helicase-DNA-binding protein 1	20.7409	17.6669	19.7915	17.8829	19.4319	20.4782	19.3997	19.2643	0.0389562	-0.135436
	O14763	TNFRSF10B	Tumor necrosis factor receptor superfamily member 10B	20.514	19.9066	19.8938	19.8963	18.1223	19.1021	20.1048	19.0403	0.898922	-1.06456
	Q5VV87;Q5VV89;O14880	MGST3	Microsomal glutathione S-transferase 3	20.9684	19.9489	19.1229	19.8425	19.9597	18.0803	20.0134	19.2942	0.37244	-0.719228
	O14980;A0A7I2V461;A0A7I2V2Y6;A0A7I2V3W6;A0A7I2V2H0;A0A7I2V2S3;A0A7I2YQV4;A0A7I2V3P3;A0A7I2V6B9;A0A7I2V488;A0A7I2V3N0;A0A7I2V4A3;A0A7I2YQX3;C9JKM9;C9J673;A0A7I2V2C5;A0A7I2V3J1;A0A7I2YQP1;A0A7P0Z4B7;F8WF71;C9IYM2;A0A7I2V396	XPO1	Exportin-1	29.0659	28.9719	29.6752	28.7886	28.6926	28.6262	29.2377	28.7025	1.11648	-0.535198
	O15042;E7ET15;E7EW00;H0Y8D9;H7C4V2;C9J5L1	U2SURP	U2 snRNP-associated SURP motif-containing protein	26.3733	26.9062	26.1102	26.3951	26.2805	26.2494	26.4632	26.3083	0.258709	-0.154883
	O15056;Q5TA15;H7BY56;A0A1W2PR85	SYNJ2	Synaptojanin-2	22.5874	19.4142	22.3768	17.8682	17.4136	19.4499	21.4595	18.2439	1.26175	-3.2156
	Q5T8U5;O15260;B7Z1G8	SURF4	Surfeit locus protein 4	21.1358	24.2847	25.6223	24.9701	24.9277	24.6366	23.6809	24.8448	0.364324	1.16388
	O15269	SPTLC1	Serine palmitoyltransferase 1	18.8875	19.6883	23.9002	23.1144	23.0983	20.5736	20.8253	22.2621	0.335082	1.43675
	O15371	EIF3D	Eukaryotic translation initiation factor 3 subunit D	21.6182	19.1691	19.5682	18.805	22.7555	18.0445	20.1185	19.8683	0.0523119	-0.250174
	O15397;F5H2I3;H0YH64	IPO8	Importin-8	20.471	28.9593	19.2803	26.3187	28.8727	24.2691	22.9035	26.4868	0.466099	3.58332
	O43143	DHX15	Pre-mRNA-splicing factor ATP-dependent RNA helicase DHX15	26.4757	26.6983	25.6495	25.9336	26.1161	26.0778	26.2745	26.0425	0.289612	-0.232013
	O43156	TTI1	TELO2-interacting protein 1 homolog	20.5222	19.2306	18.6885	18.245	20.1795	19.0513	19.4804	19.1586	0.153931	-0.321799
	O43324;D6RBD7;C9J1V9;H0YAL7	EEF1E1;EEF1E1-BLOC1S5	Eukaryotic translation elongation factor 1 epsilon-1	21.0985	23.1081	22.3346	18.8048	19.6695	21.8953	22.1804	20.1232	0.878192	-2.05719
	O43592;F8WDU6;F5GYW6;F5GZM3	XPOT	Exportin-T	25.7884	25.4899	25.1937	25.6211	25.3838	25.3016	25.4907	25.4355	0.100747	-0.0551548
	O43809;H3BND3;H3BV41	NUDT21	Cleavage and polyadenylation specificity factor subunit 5	27.9031	28.0949	27.4047	28.0313	28.2897	28.1413	27.8009	28.1541	0.740199	0.353222
	O43852;H0Y875	CALU	Calumenin	19.9965	22.5201	24.0188	24.1288	24.3102	24.3711	22.1785	24.27	0.824178	2.09155
	O43865;H0Y8B3;Q96HN2	AHCYL1	Putative adenosylhomocysteinase 2	19.5223	23.8759	23.4539	23.2212	22.7748	22.8021	22.284	22.9327	0.176639	0.648698
	O60783	MRPS14	28S ribosomal protein S14, mitochondrial	20.2584	20.9485	20.2892	19.3516	19.7103	17.4966	20.4987	18.8528	1.07156	-1.64588
	P62807;U3KQK0;Q16778;P06899;P23527;P33778;P57053;P58876;O60814;Q5QNW6;Q8N257;Q93079;Q99877;Q99879;Q99880;Q96A08;A0A2R8Y619	HIST1H2BC;HIST1H2BN;HIST2H2BE;HIST1H2BJ;HIST1H2BO;HIST1H2BB;H2BFS;HIST1H2BD;HIST1H2BK;HIST2H2BF;HIST3H2BB;HIST1H2BH;HIST1H2BM;HIST1H2BL;HIST1H2BA	Histone H2B type 1-C/E/F/G/I;Histone H2B;Histone H2B type 2-E;Histone H2B type 1-J;Histone H2B type 1-O;Histone H2B type 1-B;Histone H2B type F-S;Histone H2B type 1-D;Histone H2B type 1-K;Histone H2B type 2-F;Histone H2B type 3-B;Histone H2B type 1-H;Histone H2B type 1-N;Histone H2B type 1-M;Histone H2B type 1-L;Histone H2B type 1-A	20.3259	24.1832	19.6561	23.3926	22.9972	23.1291	21.3884	23.173	0.5592	1.78456
	O60884	DNAJA2	DnaJ homolog subfamily A member 2	20.7088	21.6552	18.9112	23.5386	18.332	18.4141	20.4251	20.0949	0.060211	-0.330156
	O75396;A0A087X1A9	SEC22B	Vesicle-trafficking protein SEC22b	24.0317	24.3365	17.4556	19.7674	24.2827	24.2799	21.9413	22.7767	0.112024	0.83541
	O75489;E9PS48	NDUFS3	NADH dehydrogenase [ubiquinone] iron-sulfur protein 3, mitochondrial	24.1904	24.6124	23.5377	24.3859	24.376	24.2232	24.1135	24.3284	0.271605	0.214902
	O75643;A0A494C1A5	SNRNP200	U5 small nuclear ribonucleoprotein 200 kDa helicase	25.8262	25.5073	26.5737	25.1294	25.5575	25.5388	25.9691	25.4086	0.744557	-0.560527
	O75665;A6NF31;A0A0A0MS89	OFD1	Oral-facial-digital syndrome 1 protein	19.5097	18.2938	19.832	24.9036	25.45	26.1609	19.2118	25.5048	3.34988	6.29298
	O75947;F5H608	ATP5H	ATP synthase subunit d, mitochondrial	21.8196	21.5878	21.9211	21.3928	21.4345	20.8898	21.7761	21.239	1.25494	-0.537133
	O94822	LTN1	E3 ubiquitin-protein ligase listerin	20.2222	18.77	20.8384	19.9149	19.8089	18.9891	19.9435	19.571	0.212861	-0.372592
	O94927	HAUS5	HAUS augmin-like complex subunit 5	21.0863	19.6605	19.3531	21.7377	22.0463	21.9361	20.0333	21.9067	1.5879	1.8734
	O95147	DUSP14	Dual specificity protein phosphatase 14	20.7222	20.0774	19.8136	22.1129	18.4223	21.4161	20.2044	20.6505	0.142065	0.446079
	O95218	ZRANB2	Zinc finger Ran-binding domain-containing protein 2	25.6109	26.2007	25.1172	25.5626	25.6997	25.7629	25.6429	25.6751	0.0340573	0.032121
	O95248	SBF1	Myotubularin-related protein 5	19.8962	22.3638	22.916	22.628	21.8552	21.9421	21.7253	22.1418	0.163168	0.416442
	O95373;E9PLB2;E9PLJ0	IPO7	Importin-7	28.4103	28.33	29.3773	28.6468	28.709	28.5356	28.7059	28.6305	0.0780717	-0.0754223
	O95672;H7C3M0	ECEL1	Endothelin-converting enzyme-like 1	19.9732	20.2284	20.5296	18.0005	23.3162	19.4152	20.2437	20.244	4.21e-05	0.000206629
	O95816	BAG2	BAG family molecular chaperone regulator 2	20.3468	19.5669	19.6594	23.5531	23.6656	24.023	19.8577	23.7472	3.7841	3.88951
	O95817;C9JFK9	BAG3	BAG family molecular chaperone regulator 3	20.2841	20.931	18.1053	22.7741	23.1748	22.6982	19.7735	22.8824	1.63671	3.10893
	P0000X			18.8834	20.6532	24.4068	20.3157	18.3325	18.2883	21.3145	18.9788	0.593072	-2.33567
	P0000Y;A0A0F3MCU6			27.4964	25.4042	24.2473	37.6383	37.2292	37.2686	25.7159	37.3787	3.57987	11.6627
	P0000Z;CON__Q9U6Y5			35.2071	34.4742	36.2654	34.3312	35.2007	33.8487	35.3156	34.4602	0.584095	-0.855373
	P00338;F5GYU2;F5GXY2;F5H5J4;F5H6W8;F5GXH2;F5GZQ4;F5H5G7;F5H155;A8MW50;A0A087WUM2;G3XAP5;A0A3B3IS95;F5H245;Q6ZMR3;P07864	LDHA	L-lactate dehydrogenase A chain	20.5552	24.6941	22.5624	23.9446	24.4571	23.9916	22.6039	24.1311	0.561993	1.52721
	P00390	GSR	Glutathione reductase, mitochondrial	20.1021	18.5514	19.9154	18.8904	20.4587	18.3336	19.5229	19.2276	0.135824	-0.295337
	P00966;Q5T6L5;Q5T6L6	ASS1	Argininosuccinate synthase	19.6904	20.8319	19.4826	19.9702	21.3722	21.4124	20.0016	20.9183	0.655208	0.916637
	P04264;CON__P04264	KRT1	Keratin, type II cytoskeletal 1	27.0926	29.2782	28.6114	30.2368	29.7698	28.086	28.3274	29.3642	0.491591	1.03678
	P04843;B7Z4L4;F8WF32	RPN1	Dolichyl-diphosphooligosaccharide--protein glycosyltransferase subunit 1	24.726	24.7388	25.4923	25.0585	25.1913	24.8245	24.9857	25.0248	0.048706	0.0390739
	P04844;Q5JYR4;Q5JYR7	RPN2	Dolichyl-diphosphooligosaccharide--protein glycosyltransferase subunit 2	24.321	24.5574	24.1622	24.0471	24.1831	24.5077	24.3468	24.246	0.220255	-0.10085
	P05023;M0R116;A0A2R8YEY8;A0A0A0MT26;P13637;B1AKY9;P50993;H0Y7C1;Q5TC05;A0A669K9X0;M0QXF2;E9PRA5;Q13733;P20648	ATP1A1	Sodium/potassium-transporting ATPase subunit alpha-1	25.4683	25.8988	24.7037	25.7764	25.89	25.529	25.3569	25.7318	0.440303	0.374892
	P05109	S100A8	Protein S100-A8;Protein S100-A8, N-terminally processed	21.5274	19.5207	21.2535	21.4144	20.8847	20.096	20.7672	20.7984	0.0140256	0.031189
	P05141;Q9H0C2	SLC25A5	ADP/ATP translocase 2;ADP/ATP translocase 2, N-terminally processed	28.5435	28.5182	28.385	28.7302	29.1667	28.7097	28.4822	28.8689	1.15841	0.38662
	P05164	MPO	Myeloperoxidase;Myeloperoxidase;89 kDa myeloperoxidase;84 kDa myeloperoxidase;Myeloperoxidase light chain;Myeloperoxidase heavy chain	20.8499	19.2569	19.8257	19.6514	18.2484	19.4788	19.9775	19.1262	0.592486	-0.851309
	P05198	EIF2S1	Eukaryotic translation initiation factor 2 subunit 1	19.0083	19.811	19.1278	19.4421	18.686	18.2507	19.3157	18.7929	0.53826	-0.522753
	P05386	RPLP1	60S acidic ribosomal protein P1	20.881	23.9162	24.5347	24.4223	23.7018	23.3027	23.1107	23.8089	0.233217	0.698253
	P05387;H0YDD8	RPLP2	60S acidic ribosomal protein P2	24.3072	24.6141	24.3093	24.02	23.5807	19.193	24.4102	22.2646	0.625122	-2.14564
	P05388;F8VU65;F8VWS0;Q8NHW5;F8VPE8;G3V210;F8VW21;F8VQY6;F8VRK7;F8W1K8;F8VS58;F8VZS0	RPLP0;RPLP0P6	60S acidic ribosomal protein P0;60S acidic ribosomal protein P0-like	24.6171	24.8085	24.0784	24.4908	24.4122	24.4018	24.5013	24.4349	0.108864	-0.0663694
	P05783;F8VZY9;CON__P05784;CON__H-INV:HIT000015463	KRT18	Keratin, type I cytoskeletal 18	27.6382	27.1083	27.7893	28.4561	28.5356	28.4549	27.5119	28.4822	2.01833	0.970271
	P06493;A0A087WZZ9;A0A024QZP7;E5RIU6	CDK1;CDC2	Cyclin-dependent kinase 1	23.7722	23.5538	23.3814	23.7182	24.0235	23.7192	23.5691	23.8203	0.759758	0.251157
	P06576;H0YH81;F8W0P7;F8W079;H0YI37	ATP5B	ATP synthase subunit beta, mitochondrial;ATP synthase subunit beta	27.7312	27.4349	27.8292	27.4157	27.2432	27.2233	27.6651	27.2941	1.30377	-0.371033
	P06702	S100A9	Protein S100-A9	20.2192	19.2281	18.1657	21.3493	19.7172	18.6563	19.2043	19.9076	0.289378	0.703282
	P06737;E9PK47;H0Y4Z6;P11217;P11216	PYGL	Glycogen phosphorylase, liver form;Alpha-1,4 glucan phosphorylase	19.4615	22.0949	22.2133	18.6361	22.0605	22.0584	21.2566	20.9183	0.0823639	-0.338266
	P06858	LPL	Lipoprotein lipase	19.8698	18.9416	20.0444	21.2293	18.2524	19.6438	19.6186	19.7085	0.0327896	0.089922
	Q5JP53;P07437;Q5ST81;A6NNZ2;G3V2A3;G3V5W4;G3V2R8;G3V3R4;G3V2N6	TUBB	Tubulin beta chain	30.2073	29.9539	30.3823	30.9227	30.881	30.8568	30.1812	30.8868	2.30415	0.705659
	P07814;V9GYZ6;V9GZ76	EPRS	Bifunctional glutamate/proline--tRNA ligase;Glutamate--tRNA ligase;Proline--tRNA ligase	25.8359	26.5301	25.5911	25.4977	25.4322	24.7044	25.9857	25.2114	0.956016	-0.774271
	P07900;Q14568;G3V2J8	HSP90AA1	Heat shock protein HSP 90-alpha	20.1297	23.6489	21.8155	22.5156	22.2162	21.9454	21.8647	22.2257	0.12872	0.361038
	P07919	UQCRH	Cytochrome b-c1 complex subunit 6, mitochondrial	23.3897	23.4299	23.7793	19.9656	20.2765	24.4282	23.533	21.5567	0.614538	-1.97622
	P08238;Q58FF7;A0A0F3M8X8;Q58FG1	HSP90AB1	Heat shock protein HSP 90-beta	26.8513	27.3481	26.0739	27.4859	27.2979	27.5918	26.7578	27.4585	0.855708	0.700754
	P08240	SRPR	Signal recognition particle receptor subunit alpha	20.6293	19.7461	19.167	19.3938	18.9857	19.1323	19.8474	19.1706	0.698705	-0.676825
	P08574	CYC1	Cytochrome c1, heme protein, mitochondrial	25.2941	26.3731	25.1474	26.4324	26.078	26.5787	25.6049	26.363	0.850668	0.758181
	P08579;M0R0G9;M0QXK2;M0R221;M0R2B8;M0QZG7;M0R268;P09012	SNRPB2;SNRPA	U2 small nuclear ribonucleoprotein B;U1 small nuclear ribonucleoprotein A	23.2259	22.8807	23.3045	22.7084	18.2809	18.2822	23.137	19.7572	1.07245	-3.37985
	P08621;M0QYR1	SNRNP70	U1 small nuclear ribonucleoprotein 70 kDa	20.6728	19.7927	19.1663	18.6818	19.0456	19.4484	19.8773	19.0586	0.769636	-0.818685
	P08670;B0YJC4;B0YJC5;A0A1B0GTT5;A0A1B0GVG8	VIM	Vimentin	21.8598	19.1882	17.6292	25.3678	25.675	26.0188	19.559	25.6872	2.09592	6.12816
	P09661;H0YMA0;H0YKK0;H0YLR3	SNRPA1	U2 small nuclear ribonucleoprotein A	30.3259	30.1783	29.6678	30.0291	30.0504	29.876	30.0573	29.9851	0.128035	-0.0721855
	P0CW18	PRSS56	Serine protease 56	24.3095	24.254	24.0112	24.0346	23.4668	23.7441	24.1916	23.7485	1.10945	-0.443088
	P35520;P0DN79;C9JMA6	CBS	Cystathionine beta-synthase	23.135	23.4866	22.8114	21.2523	22.2826	21.8001	23.1444	21.7783	1.73352	-1.36604
	P10124	SRGN	Serglycin	20.6926	19.0289	20.7355	18.5986	17.6361	18.1338	20.1524	18.1228	1.49839	-2.02954
	P10599	TXN	Thioredoxin	28.0469	27.7014	28.0388	27.8302	27.6815	27.3244	27.9291	27.612	0.775494	-0.31702
	P10809;A0A7I2V2X6;A0A7I2V599;A0A7I2YQK6;A0A7I2V5M1;A0A7I2V5K3;A0A7I2YQ71;A0A7I2V369;E7EXB4;E7ESH4;C9JL25;C9JL19;C9JCQ4;C9J0S9	HSPD1	60 kDa heat shock protein, mitochondrial	23.9882	27.2993	27.3996	27.1383	26.8287	27.0689	26.229	27.0119	0.280099	0.782911
	P10828;P10827	THRB;THRA	Thyroid hormone receptor beta;Thyroid hormone receptor alpha	23.8419	25.013	19.3924	18.752	25.0189	19.0781	22.7491	20.9497	0.270872	-1.79939
	P11021;A0A7P0TB36;A0A7P0TAI0	HSPA5	78 kDa glucose-regulated protein	26.982	27.0521	26.6667	28.8803	28.8919	28.8926	26.9002	28.8883	4.12969	1.98804
	P11047	LAMC1	Laminin subunit gamma-1	19.6292	18.8841	19.1859	19.7945	19.7313	18.3266	19.2331	19.2841	0.0327526	0.0510178
	P11142;E9PKE3;E9PN89;E9PNE6;A8K7Q2;E9PLF4;E9PQQ4;E9PQK7;E9PPY6;E9PI65;P54652;E9PN25;E9PS65;E9PM13	HSPA8	Heat shock cognate 71 kDa protein	29.0069	29.087	28.3152	32.2271	32.4733	32.3839	28.803	32.3614	3.81303	3.5584
	P11166;A0A6Q8PFI8;A6NL68;A0A0D9SG74;A0A0D9SFK9	SLC2A1	Solute carrier family 2, facilitated glucose transporter member 1	22.8199	22.8622	19.6477	23.0555	23.9414	22.8685	21.7766	23.2885	0.60813	1.51187
	P12235;V9GYG0	SLC25A4	ADP/ATP translocase 1	21.5568	22.5462	19.6946	22.798	23.4681	23.2064	21.2659	23.1575	1.03496	1.89163
	P12236	SLC25A6	ADP/ATP translocase 3;ADP/ATP translocase 3, N-terminally processed	28.2676	28.3695	29.6032	29.2855	29.5063	29.4817	28.7468	29.4245	0.71189	0.677732
	P12273	PIP	Prolactin-inducible protein	19.8254	20.1918	18.8482	22.1768	19.478	19.0065	19.6218	20.2204	0.2187	0.598615
	P12956;B1AHC9	XRCC6	X-ray repair cross-complementing protein 6	24.8467	25.7329	24.0794	23.9221	23.5574	23.6851	24.8863	23.7215	1.11896	-1.16479
	P13010	XRCC5	X-ray repair cross-complementing protein 5	20.9685	18.2414	23.9431	17.6953	19.3418	23.3104	21.051	20.1158	0.14865	-0.935152
	P13639	EEF2	Elongation factor 2	24.3041	23.6588	24.5465	24.828	25.0148	24.0762	24.1698	24.6397	0.529884	0.469847
	P13747	HLA-E	HLA class I histocompatibility antigen, alpha chain E	20.3404	19.4331	18.9621	20.1923	19.4275	19.3058	19.5786	19.6418	0.0440478	0.0632922
	P14174	MIF	Macrophage migration inhibitory factor	24.9263	25.5001	24.577	24.6127	24.451	24.2287	25.0011	24.4308	0.91448	-0.57033
	P14373;A0A0G2JIZ4	TRIM27	Zinc finger protein RFP	20.374	17.4684	20.1418	23.8834	24.042	23.8912	19.3281	23.9389	2.10646	4.61081
	P14618;B4DNK4;H3BTN5;H3BT25;H3BUW1;H3BTJ2;H3BQ34;H3BR70;H3BN34;H3BQZ3;H3BU13	PKM	Pyruvate kinase PKM;Pyruvate kinase	19.4073	23.6681	22.8069	24.2028	18.0191	22.3853	21.9607	21.5357	0.0658423	-0.425002
	P14923;C9JTX4;C9J826;C9JK18;C9JKY1	JUP	Junction plakoglobin	20.5677	22.559	18.9584	23.5932	22.8498	18.5145	20.695	21.6525	0.193826	0.957481
	P15880;E9PQD7;H0YEN5;E9PMM9;I3L404;E9PPT0;E9PM36;H3BNG3;H0YE27	RPS2	40S ribosomal protein S2	29.5091	29.6046	29.4626	28.972	29.0361	28.7961	29.5254	28.9347	2.68524	-0.590697
	P15924	DSP	Desmoplakin	29.2967	29.2268	29.5602	29.5555	29.272	29.2752	29.3612	29.3676	0.015196	0.00634511
	P16152	CBR1	Carbonyl reductase [NADPH] 1	19.645	22.382	20.6293	18.8164	21.7328	21.711	20.8854	20.7534	0.0355669	-0.132035
	P16403;P16402;P22492;Q02539	HIST1H1C;HIST1H1D	Histone H1.2;Histone H1.3	24.1231	25.1033	24.4916	23.3059	24.9034	24.5124	24.5726	24.2406	0.233073	-0.332045
	P16435;E7EMD0;H0Y4R2	POR	NADPH--cytochrome P450 reductase	20.2728	23.0376	25.0561	23.2037	22.7799	22.9177	22.7888	22.9671	0.043699	0.178271
	P16615;H7C5W9;Q93084;A0A0C4DH86;J3QSY6;H3BTW4;O14983	ATP2A2	Sarcoplasmic/endoplasmic reticulum calcium ATPase 2	25.2164	25.3209	24.9049	25.4113	25.9954	25.2715	25.1474	25.5594	0.742894	0.412031
	P16989	YBX3	Y-box-binding protein 3	20.9	23.0252	22.0439	21.7536	19.6504	22.6473	21.9897	21.3504	0.232324	-0.639296
	P17066;P48741	HSPA6;HSPA7	Heat shock 70 kDa protein 6;Putative heat shock 70 kDa protein 7	19.8491	20.6994	18.4249	18.4492	19.4905	19.7287	19.6578	19.2228	0.219829	-0.435009
	P17096	HMGA1	High mobility group protein HMG-I/HMG-Y	20.7326	22.8991	21.3807	21.4397	21.1009	21.8983	21.6708	21.4797	0.100576	-0.191137
	P17858	PFKL	ATP-dependent 6-phosphofructokinase, liver type	20.1916	19.5117	18.857	22.6755	22.4131	19.9398	19.5201	21.6761	1.06339	2.15601
	P17987;E7ERF2;F5GZI8;F5GZ03;F5H282;E7EQR6;F5GYL4;F5H726;F5H676;F5H136	TCP1	T-complex protein 1 subunit alpha	19.9363	22.1409	23.0431	22.5469	22.6888	22.3961	21.7067	22.5439	0.379507	0.837209
	V9GY71;V9GYH5;P19174	PLCG1	1-phosphatidylinositol 4,5-bisphosphate phosphodiesterase gamma-1	20.4482	22.3652	19.846	20.0704	20.1341	19.8722	20.8865	20.0256	0.491303	-0.860884
	P20020;P23634	ATP2B1;ATP2B4	Plasma membrane calcium-transporting ATPase 1;Plasma membrane calcium-transporting ATPase 4	21.1056	21.53	19.0383	19.4606	21.2212	20.9866	20.558	20.5561	0.000652083	-0.00189463
	P20042	EIF2S2	Eukaryotic translation initiation factor 2 subunit 2	21.6277	21.9238	18.4155	21.8892	18.2079	21.9956	20.6556	20.6976	0.008218	0.0419197
	Q60FE5;P21333;A0A7P0NMY4;A0A087WWY3;A0A7I2V3E6;F8WE98	FLNA	Filamin-A	21.8654	19.562	20.3547	19.4899	22.5616	18.9686	20.5941	20.34	0.0677472	-0.254022
	P21796;C9JI87	VDAC1	Voltage-dependent anion-selective channel protein 1	20.4535	24.2941	24.2235	24.187	24.9185	17.4828	22.9904	22.1961	0.106757	-0.794285
	P23258;A0A7P0T9G6;Q9NRH3;K7EKE5;K7EIS0	TUBG1;TUBG2	Tubulin gamma-1 chain;Tubulin gamma-2 chain	24.105	24.9157	24.0204	24.0594	24.245	24.2143	24.3471	24.1729	0.235131	-0.17415
	P23396;E9PL09;E9PPU1;F2Z2S8;H0YCJ7;H0YEU2;H0YF32;E9PQ96;E9PSF4;E9PJH4;E9PK82;E9PQX2;H0YES8	RPS3	40S ribosomal protein S3	29.6987	30.3358	29.0989	28.7786	29.044	29.292	29.7111	29.0382	0.804821	-0.672959
	P23468	PTPRD	Receptor-type tyrosine-protein phosphatase delta	21.0957	18.2132	19.2781	19.5427	20.4759	18.2801	19.529	19.4329	0.0306887	-0.0961304
	P24390	KDELR1	ER lumen protein-retaining receptor 1	22.3069	22.8223	24.8506	23.7529	23.4953	23.5092	23.3266	23.5858	0.121129	0.259193
	P25205;J3KQ69;A0A499FHX9;Q7Z6P5	MCM3	DNA replication licensing factor MCM3	24.0114	25.0558	24.7522	24.8618	25.4663	24.9364	24.6064	25.0882	0.591528	0.481743
	P25398	RPS12	40S ribosomal protein S12	28.5985	28.6262	28.4188	27.7453	28.1538	27.8501	28.5478	27.9164	1.98317	-0.631398
	P25705;K7ERX7;K7EK77;K7EQH4;K7EJP1;K7ESA0;K7ENJ4;A0A0F3MC79	ATP5A1	ATP synthase subunit alpha, mitochondrial	26.9408	26.613	27.2812	27.0424	27.2016	27.217	26.945	27.1537	0.446828	0.20867
	P26373;J3QSB4;H3BTH3	RPL13	60S ribosomal protein L13	24.9276	25.0351	23.9169	24.8977	24.2976	24.551	24.6265	24.5821	0.0379868	-0.044377
	X1WI28;P27635;B8A6G2;A6QRI9	RPL10	60S ribosomal protein L10	24.0011	24.284	25.1245	23.7768	18.2648	18.8938	24.4699	20.3118	1.10194	-4.15811
	P27708;F8VPD4;H7C3Z5;H7C2E4;H7BZB3	CAD	CAD protein;Glutamine-dependent carbamoyl-phosphate synthase;Aspartate carbamoyltransferase;Dihydroorotase	27.5983	27.2956	28.1157	27.413	27.4235	27.4518	27.6698	27.4295	0.428669	-0.240379
	P28066	PSMA5	Proteasome subunit alpha type-5	20.7298	20.1179	22.2456	22.2442	22.0564	22.082	21.0311	22.1275	0.797563	1.09641
	P30050	RPL12	60S ribosomal protein L12	20.93	20.3117	20.6845	19.2649	18.8488	20.5348	20.6421	19.5495	0.950315	-1.09254
	P30101	PDIA3	Protein disulfide-isomerase A3	23.1577	23.3731	23.442	23.2829	23.0747	22.3427	23.3243	22.9001	0.643321	-0.424137
	P31327;A0A669KBF2;Q5R211	CPS1	Carbamoyl-phosphate synthase [ammonia], mitochondrial	27.3314	27.5859	27.182	27.7625	27.5541	27.8426	27.3664	27.7197	1.13839	0.353285
	P31431	SDC4	Syndecan-4	21.1631	19.8674	18.642	18.4784	19.2759	17.9004	19.8908	18.5516	0.740192	-1.33926
	P31689	DNAJA1	DnaJ homolog subfamily A member 1	24.8695	23.9036	24.4741	26.8904	26.0843	26.2647	24.4157	26.4131	2.23654	1.99738
	P31944	CASP14	Caspase-14;Caspase-14 subunit p17, mature form;Caspase-14 subunit p10, mature form;Caspase-14 subunit p20, intermediate form;Caspase-14 subunit p8, intermediate form	19.755	19.9029	19.5205	19.4396	18.5978	18.4133	19.7261	18.8169	1.27347	-0.909231
	P33897;A6NEP8	ABCD1	ATP-binding cassette sub-family D member 1	19.144	21.8991	23.7564	22.8972	22.5818	22.6768	21.5999	22.7186	0.345124	1.11873
	P33947;H7BYF7	KDELR2	ER lumen protein-retaining receptor 2	20.0054	18.4026	22.2194	21.0886	18.2961	19.5642	20.2092	19.6496	0.152535	-0.559527
	P33992;B1AHB1;B1AHA9;B1AHB2	MCM5	DNA replication licensing factor MCM5;DNA helicase	24.4739	25.2128	24.812	24.5957	24.6355	24.8314	24.8329	24.6875	0.256068	-0.14535
	P33993	MCM7	DNA replication licensing factor MCM7	20.2536	21.1534	19.286	21.8062	21.7573	22.1445	20.231	21.9027	1.40891	1.67167
	P35243	RCVRN	Recoverin	20.103	21.1125	20.0613	20.2353	21.1292	21.1672	20.4256	20.8439	0.383199	0.418296
	P35268;K7EJT5;K7EP65;K7EKS7;K7ELC4;K7EMH1;K7ERI7	RPL22	60S ribosomal protein L22	25.2429	25.4005	24.6735	25.2732	24.352	19.7493	25.1056	23.1248	0.502646	-1.98079
	P35527;CON__P35527;K7EQQ3	KRT9	Keratin, type I cytoskeletal 9	25.917	28.343	28.6848	28.7741	29.1222	26.745	27.6482	28.2138	0.189123	0.565523
	P35579	MYH9	Myosin-9	20.3371	19.4594	21.3434	17.656	19.0587	18.5976	20.38	18.4375	1.33074	-1.94249
	P36542	ATP5C1	ATP synthase subunit gamma, mitochondrial	23.713	24.6985	22.726	24	24.5795	22.1948	23.7125	23.5914	0.0451509	-0.121092
	P36578;H3BU31;H3BTP7;H3BM89	RPL4	60S ribosomal protein L4	20.5265	23.8307	23.9232	23.1846	24.1049	18.7164	22.7601	22.002	0.139987	-0.758151
	P37108;H0YLW0;H0YLA2	SRP14	Signal recognition particle 14 kDa protein	19.7013	20.3009	21.4824	19.0697	19.2703	18.6147	20.4949	18.9849	1.26952	-1.51001
	P37198;M0QXN5;M0QX10;M0QYY0;M0QX13;M0QZL5;M0R1S1;M0QX64;M0R302	NUP62	Nuclear pore glycoprotein p62	19.0789	20.5738	21.4298	27.8078	27.9919	27.3027	20.3609	27.7008	3.28923	7.33995
	P39019;M0R2L9;M0QYF7;M0R140;A0A075B6E2	RPS19	40S ribosomal protein S19	27.5694	27.8056	26.6309	25.5189	24.7235	26.0818	27.3353	25.4414	1.62507	-1.89389
	P40227	CCT6A	T-complex protein 1 subunit zeta	19.2246	22.0792	23.6411	22.8485	21.5753	22.3018	21.6483	22.2419	0.166413	0.593581
	P40938;A0A087X270	RFC3	Replication factor C subunit 3	19.5898	21.6022	21.3151	20.29	23.514	20.2102	20.8357	21.3381	0.148899	0.502387
	P41091;Q2VIR3;H7BZU1	EIF2S3;EIF2S3L	Eukaryotic translation initiation factor 2 subunit 3;Putative eukaryotic translation initiation factor 2 subunit 3-like protein	19.8878	21.9684	23.5139	23.574	23.2667	22.6908	21.79	23.1772	0.570108	1.38714
	P41208	CETN2	Centrin-2	19.6201	18.0464	20.6095	24.9895	25.2237	24.7497	19.4254	24.9876	2.73453	5.56226
	P41252;A0A0A0MSX9;J3KR24;A0A0D9SFC1;Q5TCC9	IARS	Isoleucine--tRNA ligase, cytoplasmic	24.4468	25.8545	25.9872	24.4751	24.7095	24.1787	25.4295	24.4544	0.879665	-0.975083
	P41273	TNFSF9	Tumor necrosis factor ligand superfamily member 9	26.5227	26.456	26.7479	26.2774	26.2547	26.03	26.5755	26.1874	1.51436	-0.388172
	P42345;B1AKP8;B1AKQ2	MTOR	Serine/threonine-protein kinase mTOR	22.5916	23.0404	25.0094	22.5762	22.6644	22.3906	23.5471	22.5437	0.601559	-1.00338
	P42677	RPS27	40S ribosomal protein S27	25.7797	25.5874	24.912	25.4758	25.3103	25.9747	25.4264	25.5869	0.185537	0.16057
	P42704	LRPPRC	Leucine-rich PPR motif-containing protein, mitochondrial	19.8854	22.7687	22.3196	22.039	19.4399	22.5229	21.6579	21.3339	0.0877878	-0.323961
	P46019	PHKA2	Phosphorylase b kinase regulatory subunit alpha, liver isoform	19.7275	21.0595	19.0996	19.3093	18.6928	19.9044	19.9622	19.3022	0.415894	-0.66003
	P46063;F8WA66;F8WD97;F5H2L2;F5H4P4;F5H3W0;F5GYB7	RECQL	ATP-dependent DNA helicase Q1	20.1767	19.9823	19.1375	31.1686	31.2551	31.0397	19.7655	31.1545	5.40232	11.389
	P46109	CRKL	Crk-like protein	26.0663	25.9781	26.0322	25.448	24.9001	24.8699	26.0255	25.0727	2.13328	-0.952859
	P46781;B5MCT8;C9JM19;F2Z3C0;A8MXK4	RPS9	40S ribosomal protein S9	28.0388	27.7781	27.8335	26.8207	27.6931	27.7176	27.8835	27.4105	0.706774	-0.472978
	P46783;A0A2R8Y6L3;F6U211;A0A2R8Y7H1;A0A2R8YFH6;A0A1W2PQS6;S4R435;Q9NQ39	RPS10	40S ribosomal protein S10	27.3502	27.3252	27.5386	26.2691	26.1603	26.4534	27.4047	26.2943	3.28326	-1.11036
	P46977	STT3A	Dolichyl-diphosphooligosaccharide--protein glycosyltransferase subunit STT3A	19.3803	19.4211	19.2357	18.2748	22.1748	18.8801	19.3457	19.7766	0.130537	0.430856
	P48736	PIK3CG	Phosphatidylinositol 4,5-bisphosphate 3-kinase catalytic subunit gamma isoform	20.0392	18.8686	17.9914	17.2799	19.5302	19.6806	18.9664	18.8302	0.0477392	-0.136156
	P49411;H3BNU3	TUFM	Elongation factor Tu, mitochondrial	21.6984	22.0755	21.6645	20.6848	21.1464	21.3722	21.8128	21.0678	1.43528	-0.744968
	P50402;Q5HY57;F8WEQ1	EMD	Emerin	20.9271	19.8482	19.045	22.7377	24.4368	22.9822	19.9401	23.3856	1.97553	3.44549
	P50416	CPT1A	Carnitine O-palmitoyltransferase 1, liver isoform	22.1236	22.408	21.7783	21.969	18.9722	22.258	22.1033	21.0664	0.413619	-1.0369
	P50991	CCT4	T-complex protein 1 subunit delta	21.4462	19.487	19.3707	23.5039	22.991	22.9418	20.1013	23.1456	1.92145	3.04426
	P51148;F8VVK3;K7ENY4;K7ERI8;K7ERQ8;K7EIP6;F8WCY6;F8WD79;F8VPW9;F8VSF8;F8VWZ7;F8VWU4;F8VVZ0;F8VUA5;P61020;P20339	RAB5C	Ras-related protein Rab-5C	21.7332	23	22.8338	22.6816	22.2053	22.4423	22.5223	22.4431	0.0656426	-0.0792472
	P51151	RAB9A	Ras-related protein Rab-9A	20.6126	21.1984	21.5128	21.2009	21.4411	21.22	21.108	21.2874	0.260058	0.179396
	P51398;V9GZ61;V9GYA7;V9GZ03;V9GYC9;V9GYW1;V9GYJ9;V9GYL9;V9GYF7	DAP3	28S ribosomal protein S29, mitochondrial	23.8	24.6993	24.2454	23.4468	23.624	23.4581	24.2482	23.5097	1.3017	-0.738575
	P51571;A6NLM8	SSR4	Translocon-associated protein subunit delta	24.039	23.2829	24.7758	23.5898	23.9349	18.4581	24.0326	21.9942	0.486734	-2.03833
	P52597;A0A1B0GW42	HNRNPF	Heterogeneous nuclear ribonucleoprotein F;Heterogeneous nuclear ribonucleoprotein F, N-terminally processed	24.2246	23.9465	24.8609	24.3692	24.2593	24.0561	24.344	24.2282	0.151241	-0.115846
	P52907	CAPZA1	F-actin-capping protein subunit alpha-1	20.3865	23.0966	22.1204	23.2765	22.5151	18.4256	21.8678	21.4057	0.0972138	-0.46208
	P53007	SLC25A1	Tricarboxylate transport protein, mitochondrial	19.073	21.3794	19.4903	19.1615	20.2291	21.5419	19.9809	20.3109	0.121873	0.329976
	P53618;E9PP73;E9PP63;E9PKQ1	COPB1	Coatomer subunit beta	24.1817	24.1465	24.0779	24.3557	24.4065	24.4947	24.1354	24.419	2.29761	0.283623
	P53621;A0A3B3IT15;A0A3B3IS84;A0A3B3ISC6;A0A3B3IU89;A0A3B3ITV3;A0A3B3ITI7;A0A3B3ISK1;A0A3B3IU78	COPA	Coatomer subunit alpha;Xenin;Proxenin	26.8282	26.7273	27.6757	26.8006	26.8598	26.8585	27.0771	26.8396	0.323436	-0.237434
	P53985;Q5T8R5;Q5T8R4;Q5T8R3	SLC16A1	Monocarboxylate transporter 1	20.3538	24.7754	23.7161	23.2764	24.4889	24.5584	22.9484	24.1079	0.343887	1.1595
	P53999	SUB1	Activated RNA polymerase II transcriptional coactivator p15	25.2661	23.7943	23.6659	23.0428	24.5452	25.3751	24.2421	24.321	0.0311474	0.0789483
	P54136;E5RH09;E5RJM9	RARS	Arginine--tRNA ligase, cytoplasmic	23.6249	23.649	24.3097	22.6983	23.4789	23.7958	23.8612	23.3243	0.608148	-0.53686
	P54709;H7C547;F8WBY4;C9JXZ1;C9JA36	ATP1B3	Sodium/potassium-transporting ATPase subunit beta-3	20.5961	22.6982	21.6909	22.516	22.1658	22.1618	21.6617	22.2812	0.428219	0.619478
	P55060	CSE1L	Exportin-2	28.805	28.8492	28.3505	28.6803	28.7502	28.87	28.6682	28.7668	0.22885	0.0985807
	P55081	MFAP1	Microfibrillar-associated protein 1	20.4889	22.4328	22.121	22.3248	21.8498	22.2338	21.6809	22.1362	0.297959	0.455258
	P55735;A8MXL6	SEC13	Protein SEC13 homolog	22.348	22.7721	22.4138	21.4643	21.8407	22.2349	22.5113	21.8466	1.20813	-0.664686
	P56192;H0YIP0;H0YHV5;H0YIC2;H0YI94;F5H2V6	MARS	Methionine--tRNA ligase, cytoplasmic	24.2273	24.3347	23.7288	23.7438	23.6	20.6922	24.0969	22.6787	0.631718	-1.41825
	P57088;D6RAA6;J3KN43;D6RBY2;H0Y8N0	TMEM33	Transmembrane protein 33	25.1681	25.5142	24.7369	24.6446	25.5817	24.9167	25.1397	25.0477	0.0917168	-0.0920677
	P60059	SEC61G	Protein transport protein Sec61 subunit gamma	21.0665	20.2659	19.9562	19.2897	17.7163	18.5708	20.4296	18.5256	1.55851	-1.90398
	P60602	ROMO1	Reactive oxygen species modulator 1	20.691	18.3059	19.4144	19.0874	18.6841	17.7993	19.4704	18.5236	0.529641	-0.946774
	P60842;J3QLN6;J3QR64;J3KSZ0;J3KTB5;J3QL43;J3QS69;J3KT12;E7EQG2;Q14240;J3KTN0;J3QKZ9;J3KS25	EIF4A1;EIF4A2	Eukaryotic initiation factor 4A-I;Eukaryotic initiation factor 4A-II;Eukaryotic initiation factor 4A-II, N-terminally processed	22.1767	22.8577	20.7167	23.8688	23.3134	22.7851	21.917	23.3224	0.932112	1.40539
	P61019;E9PKL7;H7C125;A0A3B3ITL1;Q8WUD1	RAB2A;RAB2B	Ras-related protein Rab-2A;Ras-related protein Rab-2B	20.6541	22.9903	20.2008	22.106	22.7541	19.2829	21.2818	21.381	0.0242024	0.0992648
	P61106;X6RFL8	RAB14	Ras-related protein Rab-14	19.5744	23.2301	18.817	21.6158	22.8881	21.8894	20.5405	22.1311	0.489106	1.59055
	P61353;K7EQQ9;K7ERY7;K7ELC7	RPL27	60S ribosomal protein L27	23.2952	20.5884	18.3743	19.6896	18.3286	19.939	20.7526	19.3191	0.402617	-1.43355
	P61978;Q5T6W2;S4R457;S4R359	HNRNPK	Heterogeneous nuclear ribonucleoprotein K	24.3395	24.0805	24.6907	23.5315	23.9197	24.1036	24.3702	23.8516	0.99556	-0.518648
	P62081;B5MCP9;A0A2R8Y623	RPS7	40S ribosomal protein S7	26.0928	25.7861	28.3396	25.8351	25.8802	25.5346	26.7395	25.75	0.537512	-0.989506
	P62191	PSMC1	26S protease regulatory subunit 4	20.4798	18.6835	20.6998	21.35	21.6466	21.561	19.9544	21.5192	1.14154	1.56481
	P62241;Q5JR95	RPS8	40S ribosomal protein S8	27.8779	27.904	27.8067	27.3037	27.0916	26.8203	27.8628	27.0719	2.28346	-0.790948
	P62244;I3L3P7;I3L246;H3BN98;H3BV27;H3BT37;I3L303;H3BVC7	RPS15A	40S ribosomal protein S15a	27.3174	27.234	27.864	27.091	26.6905	26.8551	27.4718	26.8789	1.21542	-0.592934
	P62249;M0R3H0;M0R210;M0R1M5;Q6IPX4;M0QX76	RPS16	40S ribosomal protein S16	28.4953	28.7107	28.1684	27.8945	28.1106	28.4909	28.4582	28.1653	0.551617	-0.29283
	P62266;D6RD47	RPS23	40S ribosomal protein S23	25.2959	18.7953	25.7221	19.9505	19.3208	20.1783	23.2711	19.8165	0.698017	-3.45456
	P62269;A0A0G2JQH2;Q5GGW2;J3JS69	RPS18	40S ribosomal protein S18	28.2192	28.388	28.3014	27.8372	27.8849	27.7836	28.3028	27.8352	2.92463	-0.467606
	P62277;J3KMX5;E9PS50	RPS13	40S ribosomal protein S13	27.8901	28.0359	27.496	27.8371	27.7918	27.5989	27.8073	27.7426	0.134779	-0.0647081
	P62306	SNRPF	Small nuclear ribonucleoprotein F	19.4014	20.3717	18.9243	19.2402	19.4043	19.3352	19.5658	19.3266	0.217226	-0.239208
	P62633	CNBP	Cellular nucleic acid-binding protein	21.5506	19.5775	18.4593	24.3618	18.8895	18.4422	19.8625	20.5645	0.121649	0.701997
	P62701;C9JEH7;P22090;Q8TD47	RPS4X	40S ribosomal protein S4, X isoform	28.5503	29.0788	27.8818	27.6652	27.8225	27.5856	28.5036	27.6911	1.0813	-0.812552
	P62753;A2A3R5;A2A3R7	RPS6	40S ribosomal protein S6	27.8919	27.9025	27.191	27.152	26.7808	26.6714	27.6618	26.8681	1.34162	-0.793732
	P62805	HIST1H4A	Histone H4	25.0288	24.9335	24.7828	24.4149	24.6194	24.5844	24.915	24.5396	1.76781	-0.375429
	P62820;E7END7;Q92928;A0A2R8YDI9;H0YLJ8;H0YL94;H0YMN7;H0YNE9;G3V196;A0A2R8YFB8;P61026;P51153;Q92930;P61006;P59190	RAB1A;RAB1C	Ras-related protein Rab-1A;Putative Ras-related protein Rab-1C	20.3663	22.5232	22.5339	22.7675	22.7756	22.7214	21.8078	22.7548	0.586237	0.946993
	P62829;J3KT29;C9JD32;B9ZVP7;J3KTJ3	RPL23	60S ribosomal protein L23	27.6768	27.6411	27.6366	27.193	27.0502	27.3078	27.6515	27.1837	2.46043	-0.467854
	P62851	RPS25	40S ribosomal protein S25	28.6663	28.9431	27.6193	27.2397	28.1947	28.2707	28.4096	27.9017	0.413732	-0.507893
	P62854;Q5JNZ5	RPS26;RPS26P11	40S ribosomal protein S26;Putative 40S ribosomal protein S26-like 1	24.9415	24.8009	25.0643	24.3899	24.6143	24.8579	24.9356	24.6207	0.950237	-0.314884
	P62875	POLR2L	DNA-directed RNA polymerases I, II, and III subunit RPABC5	19.5789	21.1518	22.6288	18.7519	21.2412	21.3029	21.1198	20.432	0.220272	-0.687827
	Q59GN2;P62891	RPL39P5;RPL39	Putative 60S ribosomal protein L39-like 5;60S ribosomal protein L39	22.4633	23.874	22.9637	23.0175	23.3395	23.6838	23.1003	23.3469	0.209722	0.246621
	P62899;H7C2W9;C9JU56;B7Z4E3;B7Z4C8;B8ZZK4	RPL31	60S ribosomal protein L31	27.0731	26.6089	27.2762	25.4836	25.7879	25.4855	26.9861	25.5857	2.49193	-1.40039
	P62906	RPL10A	60S ribosomal protein L10a	23.7473	24.4392	23.3848	23.693	23.6948	24.1794	23.8571	23.8557	0.00130714	-0.00139872
	Q5VVC8;P62913	RPL11	60S ribosomal protein L11	21.1166	24.2364	19.6385	17.6002	23.9216	24.1578	21.6639	21.8932	0.0304081	0.229352
	P62979;P0CG48;F5GYU3;A0A2R8Y422;F5H388;B4DV12;F5H265;J3QKN0;F5H2Z3;F5H6Q2;F5GXK7;Q5PY61;J3QTR3;J3QS39;Q96C32;P62987;P0CG47;F5H747;M0R2S1;M0R1M6;M0R1V7;F5GZ39;J3QSA3	RPS27A;UBC;UBB;UBA52	Ubiquitin-40S ribosomal protein S27a;Ubiquitin;40S ribosomal protein S27a;Polyubiquitin-C;Ubiquitin;Ubiquitin-60S ribosomal protein L40;Ubiquitin;60S ribosomal protein L40;Polyubiquitin-B;Ubiquitin	26.9254	27.4748	26.9374	27.8888	27.8298	27.5299	27.1125	27.7495	1.39748	0.637005
	P63173;J3KT73;J3QL01;J3KSP2	RPL38	60S ribosomal protein L38	29.2256	29.4764	30.0786	29.0958	29.1799	29.1344	29.5936	29.1367	0.833225	-0.456845
	Q9BYK2;Q8WVC2;Q9BYK1;P63220	RPS21	40S ribosomal protein S21	22.7594	18.9101	20.0818	18.9483	22.8609	22.6985	20.5838	21.5026	0.20764	0.918788
	P67809;H0Y449;C9J5V9;A0A0D9SEI8;Q9Y2T7	YBX1	Nuclease-sensitive element-binding protein 1	25.9485	26.0844	25.6596	24.7416	24.9616	25.1735	25.8975	24.9589	2.21871	-0.938572
	P68133;P68032;P63267;P62736;A6NL76;F8WB63;B8ZZJ2;C9JFL5;F6UVQ4;F6QUT6	ACTA1;ACTC1;ACTG2;ACTA2	Actin, alpha skeletal muscle;Actin, alpha cardiac muscle 1;Actin, gamma-enteric smooth muscle;Actin, aortic smooth muscle	20.3181	24.1069	24.7963	25.1453	24.6385	24.9315	23.0738	24.9051	0.583517	1.83135
	P68363;C9JDS9	TUBA1B	Tubulin alpha-1B chain	31.5027	31.441	31.4868	32.4077	32.4523	32.3592	31.4768	32.4064	5.04447	0.929569
	P68366;C9JEV8;C9JQ00;C9JJQ8;C9JDL2	TUBA4A	Tubulin alpha-4A chain	24.5097	24.6729	24.9795	25.6063	25.979	26.7519	24.7207	26.1124	1.72611	1.39169
	P68371;M0R2D3;M0QY85;M0QZL7;M0QYM7;M0R0X0;M0QY37;M0QX14;M0R042;M0R2T4;A0A075B724	TUBB4B	Tubulin beta-4B chain	31.1765	31.0622	31.2726	31.6503	31.5938	31.5165	31.1705	31.5869	2.34983	0.416422
	P78527;F5GX40;H0YG84	PRKDC	DNA-dependent protein kinase catalytic subunit	30.4015	30.4148	30.4603	30.3167	30.2166	30.17	30.4255	30.2344	1.82253	-0.191113
	P80723	BASP1	Brain acid soluble protein 1	20.4871	19.3892	19.4543	18.6334	18.5934	19.0788	19.7768	18.7685	1.22048	-1.00832
	P82650;G5E9W7;A0A7P0MKV3;H7C5L9;H7C5F2;H7C5H3	MRPS22	28S ribosomal protein S22, mitochondrial	23.4767	23.8144	23.5979	22.3681	23.0248	22.6431	23.6296	22.6787	1.94337	-0.950955
	P82675	MRPS5	28S ribosomal protein S5, mitochondrial	18.7286	20.6725	19.9869	20.1035	19.9356	19.3052	19.796	19.7814	0.00773407	-0.0145671
	P82914	MRPS15	28S ribosomal protein S15, mitochondrial	22.0633	22.9982	21.954	19.5615	18.6539	19.3028	22.3385	19.1727	2.75138	-3.16578
	P82921	MRPS21	28S ribosomal protein S21, mitochondrial	22.5008	22.6331	19.4628	18.5424	18.9698	18.6723	21.5323	18.7282	1.26151	-2.80408
	P82933	MRPS9	28S ribosomal protein S9, mitochondrial	24.2674	24.2284	23.6248	23.2199	23.3084	23.4978	24.0402	23.342	1.4506	-0.69815
	P98160	HSPG2	Basement membrane-specific heparan sulfate proteoglycan core protein;Endorepellin;LG3 peptide	20.1187	21.6799	23.0858	19.9816	18.8438	21.6412	21.6281	20.1555	0.552304	-1.47259
	Q00587;B0QYC6;B0QYC7;B0QYC8	CDC42EP1	Cdc42 effector protein 1	22.4195	21.4875	19.0325	22.0785	22.1896	22.0164	20.9799	22.0949	0.478674	1.11501
	Q00653	NFKB2	Nuclear factor NF-kappa-B p100 subunit;Nuclear factor NF-kappa-B p52 subunit	19.3533	19.0068	20.901	19.6347	18.3785	20.113	19.7537	19.3754	0.185357	-0.378265
	Q01650;H0YJ95;A0A0C4DGL4;G3V4Z6;Q9UM01;Q92536	SLC7A5	Large neutral amino acids transporter small subunit 1	26.371	26.7542	25.3874	26.5171	26.4175	26.4543	26.1709	26.463	0.289318	0.292119
	Q01813;A0A7I2V3Z0;B1APP6;Q5VSR5;H0Y757;V9GYV7;V9GY25;A0A7I2V5S1;H0Y3Y3	PFKP	ATP-dependent 6-phosphofructokinase, platelet type	25.1513	25.4177	25.4802	26.4497	26.2614	26.0669	25.3497	26.2593	2.43207	0.909608
	Q01850;H3BU23	CDR2	Cerebellar degeneration-related protein 2	20.2456	20.2916	20.1064	22.367	22.1525	22.0659	20.2145	22.1951	4.32572	1.98063
	Q02413	DSG1	Desmoglein-1	19.878	19.2946	19.0163	17.9037	21.5583	18.7043	19.3963	19.3888	0.00215043	-0.00749334
	Q02878;F8VZ45;U3KQR5;F8VR69;F8VZA3;F8VWR1;F8VU16	RPL6	60S ribosomal protein L6	23.7196	23.3537	25.327	23.808	24.1841	23.8743	24.1334	23.9555	0.103823	-0.177958
	Q03167;E9PKY4	TGFBR3	Transforming growth factor beta receptor type 3	20.3765	19.0849	19.4947	17.6421	20.0756	19.5314	19.652	19.083	0.275158	-0.569003
	Q04721	NOTCH2	Neurogenic locus notch homolog protein 2;Notch 2 extracellular truncation;Notch 2 intracellular domain	20.1984	19.409	20.4132	17.5487	19.8438	20.4168	20.0069	19.2698	0.32656	-0.737106
	Q04941	PLP2	Proteolipid protein 2	19.6502	18.8988	19.1002	21.6714	19.3693	17.3442	19.2164	19.4616	0.067377	0.245232
	Q05519;Q5T760;B4DWT1	SRSF11	Serine/arginine-rich splicing factor 11	23.2386	23.3153	22.9415	23.6139	23.2324	23.3896	23.1651	23.412	0.709335	0.246817
	Q06481;E9PQS3;E9PSC7;E9PK76	APLP2	Amyloid-like protein 2	18.8787	19.2717	19.9932	17.3757	19.3757	17.7992	19.3812	18.1835	0.801798	-1.19768
	Q07021;I3L3Q7;I3L3B0	C1QBP	Complement component 1 Q subcomponent-binding protein, mitochondrial	24.0964	23.5368	23.5568	23.0008	23.2066	23.3361	23.73	23.1811	1.24114	-0.548891
	Q08211	DHX9	ATP-dependent RNA helicase A	26.1847	26.072	26.2874	25.6978	25.2085	25.0367	26.1814	25.3143	1.8552	-0.867037
	Q08554	DSC1	Desmocollin-1	21.4129	18.3669	19.0587	18.9472	19.5112	19.0524	19.6128	19.1703	0.179349	-0.442525
	Q08945	SSRP1	FACT complex subunit SSRP1	20.6452	19.2726	17.8167	20.2296	19.235	18.7469	19.2448	19.4038	0.0595046	0.159038
	Q10471	GALNT2	Polypeptide N-acetylgalactosaminyltransferase 2;Polypeptide N-acetylgalactosaminyltransferase 2 soluble form	20.5519	19.3533	20.0164	17.0326	21.6315	21.5914	19.9739	20.0852	0.0237762	0.111298
	Q12899;Q5SPU2;A2AE48	TRIM26	Tripartite motif-containing protein 26	20.4043	19.13	19.7773	18.3208	17.8303	18.7067	19.7705	18.286	1.53299	-1.48458
	Q12933	TRAF2	TNF receptor-associated factor 2	20.9821	19.2894	18.5534	21.7713	22.6715	20.2666	19.6083	21.5698	0.911565	1.96149
	Q12965;H0YN00;H0YLE5	MYO1E	Unconventional myosin-Ie	21.2521	20.9451	19.3374	19.2611	19.6844	20.8343	20.5115	19.9266	0.316082	-0.584918
	Q13049;Q5JVY0	TRIM32	E3 ubiquitin-protein ligase TRIM32	28.4002	28.2691	28.1136	27.9659	28.1403	27.9823	28.2609	28.0295	1.0907	-0.231405
	Q13085;Q59FY4;A0A087WWN5	ACACA	Acetyl-CoA carboxylase 1;Biotin carboxylase	19.9966	20.8852	21.8995	20.9899	21.3857	21.2194	20.9271	21.1983	0.184183	0.271234
	Q13155	AIMP2	Aminoacyl tRNA synthase complex-interacting multifunctional protein 2	21.0245	18.7776	19.7433	19.4596	19.3179	19.1253	19.8485	19.301	0.344778	-0.547525
	Q13162;H7C3T4;A6NG45	PRDX4	Peroxiredoxin-4	20.418	23.0689	22.8436	23.1405	23.364	23.3456	22.1102	23.2834	0.619112	1.1732
	Q13200;F8WBS8;C9JPC0;H7C1H2	PSMD2	26S proteasome non-ATPase regulatory subunit 2	21.3031	19.8765	19.5524	19.6696	19.4427	19.4474	20.244	19.5199	0.596554	-0.72408
	Q13395	TARBP1	Probable methyltransferase TARBP1	24.5548	24.5452	25.0011	24.4207	23.863	24.1869	24.7004	24.1569	1.15732	-0.543513
	Q13442;F8WBW6	PDAP1	28 kDa heat- and acid-stable phosphoprotein	21.7759	19.3762	20.4009	19.3822	18.2324	18.5141	20.5177	18.7096	1.09479	-1.80811
	Q13751	LAMB3	Laminin subunit beta-3	20.0193	20.8962	19.5003	23.0062	23.4037	22.6866	20.1386	23.0322	2.49644	2.89353
	Q14134;E9PI31;E9PLI4;E9PJ94	TRIM29	Tripartite motif-containing protein 29	21.3577	18.9351	19.3081	23.3173	23.5223	23.5127	19.867	23.4507	2.04401	3.5838
	Q14152	EIF3A	Eukaryotic translation initiation factor 3 subunit A	22.2832	22.6986	23.2466	23.1511	23.8016	23.2185	22.7428	23.3904	0.868063	0.64763
	Q14165;F5H1S8;H0YG07	MLEC	Malectin	19.9763	20.6521	19.3585	18.55	20.1301	18.1152	19.9957	18.9318	0.673479	-1.0639
	Q14257;H0YL43;A8MXP8	RCN2	Reticulocalbin-2	24.3744	24.2508	24.3321	25.5782	25.2744	25.0708	24.3191	25.3078	2.54232	0.988731
	Q14258;A0A3B3IUA7	TRIM25	E3 ubiquitin/ISG15 ligase TRIM25	21.738	20.2707	19.9469	23.3343	24.6019	23.9913	20.6519	23.9758	2.13309	3.32397
	Q14654	KCNJ11	ATP-sensitive inward rectifier potassium channel 11	20.1461	18.0083	19.1032	19.4002	18.7486	18.6155	19.0859	18.9214	0.0881098	-0.164419
	V9GYN9;Q14683	SMC1A	Structural maintenance of chromosomes protein 1A	22.845	19.4201	22.2701	22.1648	21.6963	21.6204	21.5117	21.8272	0.106082	0.315459
	Q14974;J3KTM9;J3QKQ5;J3QRG4;J3QR48	KPNB1	Importin subunit beta-1	27.8497	27.9931	28.4296	27.8664	27.8912	27.8136	28.0908	27.8571	0.594134	-0.233723
	Q15029;K7EJ74;K7EP67	EFTUD2	116 kDa U5 small nuclear ribonucleoprotein component	24.2257	24.3324	23.8912	23.2897	23.9088	23.4549	24.1498	23.5511	1.2339	-0.59863
	Q15046;H3BVA8	KARS	Lysine--tRNA ligase	22.2592	21.5095	22.0498	19.5059	19.1934	17.9698	21.9395	18.8897	2.37715	-3.04982
	Q15084	PDIA6	Protein disulfide-isomerase A6	28.3006	28.385	27.9304	27.7956	27.6568	27.9256	28.2053	27.7927	1.21406	-0.412669
	Q15293;E9PP27	RCN1	Reticulocalbin-1	19.6111	23.7916	19.0706	24.2982	24.1931	24.5211	20.8245	24.3375	1.10504	3.51299
	Q15365	PCBP1	Poly(rC)-binding protein 1	24.2839	25.2852	23.8462	24.1471	24.7764	24.6264	24.4718	24.5166	0.0324653	0.0448634
	Q15386	UBE3C	Ubiquitin-protein ligase E3C	21.6693	20.5194	19.4363	19.3164	21.3026	18.9567	20.5417	19.8586	0.282697	-0.68309
	Q15645	TRIP13	Pachytene checkpoint protein 2 homolog	23.6673	23.5886	23.4138	24.5739	24.2131	24.229	23.5566	24.3387	2.30312	0.782103
	Q15654	TRIP6	Thyroid receptor-interacting protein 6	19.4441	22.3983	20.2487	19.7539	20.7703	19.3709	20.697	19.965	0.30555	-0.731994
	Q15758;M0QXM4;M0QX44	SLC1A5	Neutral amino acid transporter B(0);Amino acid transporter	23.0492	23.3625	22.9514	23.3013	23.5824	23.3361	23.121	23.4066	0.872512	0.285577
	Q15818	NPTX1	Neuronal pentraxin-1	19.8537	22.3933	22.4488	21.8157	21.6891	22.1546	21.5652	21.8865	0.136776	0.321232
	Q15907;B4DQU5;H3BMH2;H3BSC1;P62491	RAB11B;RAB11A	Ras-related protein Rab-11B;Ras-related protein Rab-11A	21.3675	22.23	20.2128	21.7372	21.5264	21.7821	21.2701	21.6819	0.281159	0.41179
	Q29RF7	PDS5A	Sister chromatid cohesion protein PDS5 homolog A	20.3913	18.5975	17.5792	17.8432	19.3985	18.6751	18.856	18.6389	0.081903	-0.217076
	Q2M3G4;A6NN40;C9JXU1	SHROOM1	Protein Shroom1	20.8272	18.3533	18.7694	27.4273	27.3894	27.628	19.3166	27.4816	3.35264	8.16495
	Q3ZCM7;A0A075B736;Q5SQY0	TUBB8	Tubulin beta-8 chain	26.6186	27.0829	27.9203	26.6144	26.0881	26.1395	27.2073	26.2807	1.04617	-0.926605
	Q3ZCQ8;M0R0C3;M0R2F8;M0R047;M0R003;M0QXC3;M0R2Z3;M0R303;M0R2D2;M0R1Y4	TIMM50	Mitochondrial import inner membrane translocase subunit TIM50	24.3934	24.1022	24.9094	25.071	24.6662	24.6843	24.4683	24.8071	0.555225	0.338824
	Q53EL6;Q5VZS7	PDCD4	Programmed cell death protein 4	24.3546	25.3151	25.4468	24.7153	24.9662	24.8975	25.0388	24.8597	0.19528	-0.179127
	Q53GQ0;E9PI21;A0A1B0GVY6;A0A1B0GV93	HSD17B12	Very-long-chain 3-oxoacyl-CoA reductase	20.0604	21.9023	17.8466	21.9578	22.0375	18.9366	19.9364	20.9773	0.267797	1.04089
	Q58FF6	HSP90AB4P	Putative heat shock protein HSP 90-beta 4	21.4916	19.8365	21.3701	19.9425	22.5258	18.0594	20.8994	20.1759	0.198917	-0.72351
	Q58FF8	HSP90AB2P	Putative heat shock protein HSP 90-beta 2	21.8441	23.8731	23.5925	25.0959	24.6022	24.6474	23.1032	24.7818	1.20612	1.67856
	Q5JPB2	ZNF831	Zinc finger protein 831	27.9036	27.8965	24.6824	28.1495	27.7364	27.7944	26.8275	27.8934	0.420607	1.06592
	Q5JUK2	SOHLH1	Spermatogenesis- and oogenesis-specific basic helix-loop-helix-containing protein 1	20.9583	19.5566	18.886	19.6944	18.7868	20.6282	19.8003	19.7031	0.0408286	-0.0971375
	Q5T4S7	UBR4	E3 ubiquitin-protein ligase UBR4	19.8646	20.6787	19.6648	17.5126	19.0949	18.8171	20.0694	18.4749	1.29317	-1.59451
	Q5T5E6	KCNK1		20.2338	25.6005	20.3528	21.0084	19.642	18.3603	22.0623	19.6702	0.549124	-2.39208
	Q5T6Z8;Q9BXS4	TMEM59	Transmembrane protein 59	19.4461	20.8994	19.9165	18.9918	17.6034	19.0655	20.0873	18.5536	1.12725	-1.53377
	Q5VZK9;A0A0U1RQQ1	LRRC16A	Leucine-rich repeat-containing protein 16A	19.4918	22.7181	22.9042	22.6352	22.4543	22.6025	21.7047	22.564	0.317173	0.859273
	Q63ZY3	KANK2	KN motif and ankyrin repeat domain-containing protein 2	20.0051	19.4733	19.2947	17.8583	18.9713	18.1768	19.591	18.3355	1.47811	-1.25556
	Q6P1L8	MRPL14	39S ribosomal protein L14, mitochondrial	22.228	22.3576	22.3215	21.5367	21.44	21.2381	22.3024	21.405	3.13616	-0.897455
	Q6P2Q9;I3L0J9;I3L3Z8	PRPF8	Pre-mRNA-processing-splicing factor 8	22.2983	23.1395	23.2133	22.7842	22.8925	22.8608	22.8837	22.8458	0.0437629	-0.0378647
	Q6PJ69;H0YGS7;H0YG27;K7EJ59;K7EM44	TRIM65	Tripartite motif-containing protein 65	25.4688	26.2415	26.3846	25.6157	26.2397	26.2182	26.0316	26.0245	0.00663923	-0.00708707
	Q6R327	RICTOR	Rapamycin-insensitive companion of mTOR	19.4194	18.1838	19.4623	19.027	19.4645	17.1195	19.0218	18.537	0.227814	-0.484823
	Q6UWP8	SBSN	Suprabasin	19.0755	19.2306	18.6847	18.8943	18.7578	19.5386	18.9969	19.0636	0.0810524	0.0666421
	Q6YN16	HSDL2	Hydroxysteroid dehydrogenase-like protein 2	23.0684	23.3515	20.2785	22.9064	22.2986	22.7812	22.2328	22.6621	0.161621	0.429254
	Q6ZS11	RINL	Ras and Rab interactor-like protein	21.3595	19.5372	19.282	16.8073	18.4444	18.7493	20.0596	18.0004	1.0882	-2.0592
	Q71U36;P0DPH8;P0DPH7;Q6PEY2;V9GZ17	TUBA1A;TUBA3E	Tubulin alpha-1A chain;Tubulin alpha-3E chain	25.6987	25.7346	25.297	26.4428	26.4796	26.2033	25.5768	26.3752	2.07668	0.798453
	Q76N89	HECW1	E3 ubiquitin-protein ligase HECW1	31.6038	31.7193	31.7957	30.9661	30.9089	30.9709	31.7062	30.9486	3.66707	-0.757601
	Q7L1Q6;E9PFD4;B5MCE7;C9IZ80;B5MCH7;E7ETZ4;Q9Y6E2	BZW1	Basic leucine zipper and W2 domain-containing protein 1	21.4425	22.3822	19.2875	22.204	22.6668	22.2258	21.0374	22.3655	0.646311	1.32812
	Q7L2H7;E9PRI2;E9PN86;E7ESM3;J3KNJ2	EIF3M	Eukaryotic translation initiation factor 3 subunit M	21.185	22.1969	20.9947	21.6932	22.0051	21.8532	21.4589	21.8505	0.437418	0.391608
	Q7Z494;A0A0J9YXS1;F2Z3A8	NPHP3	Nephrocystin-3	20.1407	20.0898	20.0594	20.0264	20.1641	20.6246	20.0966	20.2717	0.407229	0.175071
	Q86UU1	PHLDB1	Pleckstrin homology-like domain family B member 1	20.7288	19.1946	19.077	18.2547	18.1431	17.5196	19.6668	17.9724	1.36653	-1.69437
	Q86X02	CDR2L	Cerebellar degeneration-related protein 2-like	20.9446	19.1891	20.5197	25.3444	24.566	25.7422	20.2178	25.2175	2.86074	4.99976
	Q86Y56;H0Y650;E9PGY2;H7C3B1	DNAAF5	Dynein assembly factor 5, axonemal	23.2928	23.2879	24.0571	22.9516	23.3038	22.5536	23.5459	22.9363	0.844562	-0.609596
	Q86YV9	HPS6	Hermansky-Pudlak syndrome 6 protein	20.6733	21.7314	20.4612	23.8263	21.4262	19.1068	20.9553	21.4531	0.128871	0.497821
	Q8IUQ4;O43255	SIAH1;SIAH2	E3 ubiquitin-protein ligase SIAH1;E3 ubiquitin-protein ligase SIAH2	20.2596	24.1606	19.2432	17.9329	19.6403	18.2197	21.2211	18.5976	0.759272	-2.62351
	Q8IW93	ARHGEF19	Rho guanine nucleotide exchange factor 19	20.4291	18.5259	19.2321	17.3808	17.6193	19.8811	19.3957	18.2938	0.49495	-1.10191
	Q8IWB6;J3QKU8	TEX14	Inactive serine/threonine-protein kinase TEX14	21.1853	18.7618	20.5925	19.0294	18.4325	18.337	20.1799	18.5997	0.973026	-1.58021
	Q8IXQ6;G5E9U8;C9K0E5	PARP9	Poly [ADP-ribose] polymerase 9	21.8318	23.2249	22.4945	23.9482	24.9792	24.0635	22.5171	24.3303	1.60424	1.81322
	Q8N0Z6	TTC5	Tetratricopeptide repeat protein 5	19.9712	22.4304	19.7755	19.5499	19.0505	19.5888	20.7257	19.3964	0.694829	-1.32931
	Q8N9F0	NAT8L	N-acetylaspartate synthetase	20.5467	22.7838	18.858	18.2927	22.8488	18.1434	20.7295	19.7616	0.193627	-0.967868
	Q8NAV1	PRPF38A	Pre-mRNA-splicing factor 38A	18.7444	23.0969	19.8044	22.5401	22.6163	19.6386	20.5486	21.5983	0.254839	1.04973
	Q8NBS9	TXNDC5	Thioredoxin domain-containing protein 5	22.9599	26.0922	26.531	25.7446	25.2827	25.3459	25.1944	25.4577	0.0821286	0.263366
	Q8NBU5;A0A7P0TAM5;A0A7P0T9U2	ATAD1	ATPase family AAA domain-containing protein 1	20.7028	19.8438	19.5738	17.5886	18.0198	20.1457	20.0401	18.5847	0.779786	-1.45539
	Q8NC51	SERBP1	Plasminogen activator inhibitor 1 RNA-binding protein	23.5678	23.9494	21.2283	22.3834	23.0116	22.9399	22.9152	22.7783	0.0539993	-0.136861
	Q8NCW5;A0A7P0TA18;A0A7P0T9Y2;Q5T3I4;Q5T3I3;A0A7P0TAG8;A0A7P0Z426	APOA1BP	NAD(P)H-hydrate epimerase	24.2991	24.0199	24.7052	24.0589	24.2855	19.0313	24.3414	22.4585	0.47273	-1.88289
	Q8NFH4	NUP37	Nucleoporin Nup37	20.1641	18.1827	19.755	19.9988	18.951	18.9339	19.3673	19.2946	0.0351714	-0.0726782
	Q8TAA9	VANGL1	Vang-like protein 1	21.1024	19.2649	23.0445	22.0821	20.1071	20.2419	21.1372	20.8104	0.0922521	-0.326891
	Q8TAE6	PPP1R14C	Protein phosphatase 1 regulatory subunit 14C	20.6957	19.9526	19.9449	18.566	19.3258	18.0474	20.1978	18.6464	1.59224	-1.55132
	Q8TB61	SLC35B2	Adenosine 3-phospho 5-phosphosulfate transporter 1	21.8861	22.5518	17.8575	21.515	22.8942	19.8765	20.7651	21.4286	0.144357	0.663459
	Q8TD16;U3KQF7	BICD2	Protein bicaudal D homolog 2	21.3051	19.7079	19.1911	30.3333	30.3132	30.2778	20.068	30.3081	4.05903	10.2401
	Q8TDB6	DTX3L	E3 ubiquitin-protein ligase DTX3L	20.7559	19.8076	23.2313	24.3299	24.5949	24.5854	21.2649	24.5034	1.46691	3.23845
	Q8TEM1	NUP210	Nuclear pore membrane glycoprotein 210	22.2885	22.5021	22.4187	20.2182	20.2339	22.7891	22.4031	21.0804	0.70459	-1.32275
	Q8TEQ6	GEMIN5	Gem-associated protein 5	26.1434	26.0252	25.8416	25.4625	25.4894	25.0145	26.0034	25.3221	1.73475	-0.681227
	Q8TEX9;H0YN14;H0YLV0;H0YL92;H0YKG5;H0YN07;H0YMR4;H0YK93	IPO4	Importin-4	24.1196	24.4921	23.3257	23.198	23.3727	24.2196	23.9791	23.5968	0.338504	-0.382364
	Q8WUK0;E9PQM0	PTPMT1	Phosphatidylglycerophosphatase and protein-tyrosine phosphatase 1	20.5767	18.4875	23.0608	19.2079	22.8765	22.2849	20.7083	21.4564	0.161154	0.748088
	Q8WVX9;E9PPB8;E9PNW8	FAR1	Fatty acyl-CoA reductase 1	21.8922	22.1785	19.546	18.7265	18.6394	19.6951	21.2055	19.0203	1.14197	-2.18522
	Q8WX93;H0YA05;F8WA26	PALLD	Palladin	22.0267	18.6851	23.126	22.0765	21.6052	20.5927	21.2793	21.4248	0.0350261	0.145506
	Q8WXI7;M0R2Y5;M0QZZ9;M0R2S7	MUC16	Mucin-16	19.481	18.8914	20.268	18.6668	18.9474	19.7973	19.5468	19.1372	0.320586	-0.409639
	Q8WXK3	ASB13	Ankyrin repeat and SOCS box protein 13	20.5308	18.9791	20.1847	18.8488	19.7152	18.9759	19.8982	19.18	0.591756	-0.718228
	Q92522	H1FX	Histone H1x	23.2185	22.8597	21.8683	18.6067	20.4337	22.7051	22.6488	20.5818	0.758995	-2.06697
	Q92616	GCN1L1	Translational activator GCN1	28.7395	28.7113	29.0165	28.5479	28.6206	28.5882	28.8224	28.5855	1.11831	-0.236905
	Q92833	JARID2	Protein Jumonji	19.7149	19.6071	20.6108	18.3412	19.486	19.1113	19.9776	18.9795	1.01076	-0.998136
	Q92896;H3BM42;H3BQU9;H3BQT1;H3BRD8	GLG1	Golgi apparatus protein 1	19.9898	26.0741	20.4545	20.6542	18.607	18.8832	22.1728	19.3815	0.608275	-2.79137
	Q92917	GPKOW	G patch domain and KOW motifs-containing protein	26.4104	23.3491	25.7447	23.4876	22.2459	27.0013	25.1681	24.2449	0.210359	-0.923109
	Q92973;A0A7P0TBF0;A0A7P0Z4D3;A0A7P0T9C0;A0A7P0T944;E7EW37;S4R398;K7ENW1;K7ESC1;K7ELC3	TNPO1	Transportin-1	27.5941	27.4006	28.603	27.5183	27.3079	27.5147	27.8659	27.447	0.479927	-0.418971
	Q93008;H7C2M9	USP9X	Probable ubiquitin carboxyl-terminal hydrolase FAF-X	27.0591	27.5458	26.8328	27.111	27.1342	27.0821	27.1459	27.1091	0.0605273	-0.0368144
	Q969F2	NKD2	Protein naked cuticle homolog 2	21.2421	18.9513	19.2628	17.3778	18.9289	18.5037	19.8187	18.2701	0.842045	-1.5486
	Q969X5	ERGIC1	Endoplasmic reticulum-Golgi intermediate compartment protein 1	23.5225	23.3431	22.6707	23.6939	19.8983	24.8886	23.1788	22.8269	0.0814383	-0.351868
	Q96A33;A0A087WYW6	CCDC47	Coiled-coil domain-containing protein 47	21.9782	21.5193	21.5119	22.2072	22.2574	19.3007	21.6698	21.2551	0.156983	-0.414679
	Q96AG4	LRRC59	Leucine-rich repeat-containing protein 59	24.8301	24.866	24.2185	24.0991	24.638	24.4488	24.6382	24.3953	0.389651	-0.242879
	Q96CT7	CCDC124	Coiled-coil domain-containing protein 124	23.0498	23.0178	22.7548	22.3164	22.3666	22.232	22.9408	22.305	2.48155	-0.635817
	Q96ER9	CCDC51	Coiled-coil domain-containing protein 51	21.2492	20.1656	19.0719	18.523	18.5853	18.6661	20.1622	18.5915	1.17248	-1.57074
	Q96EY1	DNAJA3	DnaJ homolog subfamily A member 3, mitochondrial	23.7377	23.9018	23.9189	24.1086	24.3732	23.9715	23.8528	24.1511	1.06802	0.298313
	Q96GS4	C17orf59	Uncharacterized protein C17orf59	20.5757	18.9636	20.2282	18.1381	19.3171	19.7391	19.9225	19.0648	0.554674	-0.857759
	Q96H79	ZC3HAV1L	Zinc finger CCCH-type antiviral protein 1-like	20.798	18.6354	18.017	18.1971	19.6865	18.4479	19.1501	18.7772	0.144129	-0.372986
	Q96HH9;D6REP5;E9PD09;B7Z4W8;D6RFH3;D6R9P9	GRAMD3	GRAM domain-containing protein 3	20.4465	20.4108	20.0057	22.6942	24.8833	23.4481	20.2877	23.6752	2.17177	3.3875
	Q96HR8	NAF1	H/ACA ribonucleoprotein complex non-core subunit NAF1	20.9401	22.2307	23.8023	18.8756	21.1362	21.987	22.3244	20.6663	0.596296	-1.65807
	Q96I25;Q5W011;Q5W010;Q5W012;H0Y6J6	RBM17	Splicing factor 45	23.5147	23.6277	22.8903	23.4387	23.3406	23.2611	23.3442	23.3468	0.00355656	0.00255521
	Q96II8;E9PD99;H7C1G3;H7C0J8	LRCH3	Leucine-rich repeat and calponin homology domain-containing protein 3	19.7674	24.0907	25.167	25.1099	25.472	24.8441	23.0084	25.142	0.571777	2.13364
	Q96IX5	USMG5	Up-regulated during skeletal muscle growth protein 5	23.5292	23.6639	22.2859	23.7857	23.8741	24.26	23.1597	23.9732	0.814861	0.81354
	Q96K37	SLC35E1	Solute carrier family 35 member E1	20.8154	21.2312	20.9537	20.2321	19.9047	19.9804	21.0001	20.0391	2.43981	-0.961043
	Q96LD4	TRIM47	Tripartite motif-containing protein 47	21.1782	19.0871	22.1435	19.0884	21.6063	19.2838	20.8029	19.9928	0.267356	-0.810096
	Q96N67;A0A1B0GWE0;A0A1B0GUE9;A0A0U1RQJ5;A0A0U1RRC1;A0A1B0GVW2;A0A0C4DGY6;Q96HP0;A0A0U1RQT6;K7ESB7;A2A369;Q8NF50;A0A0U1RR97	DOCK7	Dedicator of cytokinesis protein 7	27.4289	27.5901	27.3092	27.5513	27.5623	27.6684	27.4427	27.594	0.778862	0.151247
	Q96P70	IPO9	Importin-9	24.4511	24.9739	23.9074	24.4865	24.0612	24.6935	24.4441	24.4137	0.0284219	-0.0304349
	Q96PD2	DCBLD2	Discoidin, CUB and LCCL domain-containing protein 2	19.7596	19.1107	19.1061	19.8819	18.5254	17.5099	19.3254	18.6391	0.40366	-0.686362
	Q96QD8;F8VUY8	SLC38A2	Sodium-coupled neutral amino acid transporter 2	20.0914	23.22	22.0396	22.5234	22.6313	22.1423	21.7836	22.4324	0.282833	0.648711
	Q96QU8;I3L0S8;H3BPG8	XPO6	Exportin-6	20.1793	22.5124	22.8894	21.9182	22.0176	19.8448	21.8604	21.2602	0.210593	-0.600141
	Q96S55	WRNIP1	ATPase WRNIP1	20.6058	21.198	20.6641	21.0112	18.5017	20.9888	20.8226	20.1673	0.313744	-0.65534
	Q96T76;Q5T454;F8WCH8;B0QZ77;H0Y746	MMS19	MMS19 nucleotide excision repair protein homolog	23.1589	23.4235	23.5504	23.4004	23.0426	23.2591	23.3776	23.234	0.389763	-0.143582
	Q99613;B5ME19	EIF3C;EIF3CL	Eukaryotic translation initiation factor 3 subunit C;Eukaryotic translation initiation factor 3 subunit C-like protein	20.5321	22.6057	23.9806	23.0738	23.0692	23.1822	22.3728	23.1084	0.297603	0.735607
	Q9BPW8;H7C2U6;C9JDV8;F8WCR5	NIPSNAP1	Protein NipSnap homolog 1	19.6027	22.3499	23.2404	23.4748	22.8162	23.3651	21.731	23.2187	0.597759	1.4877
	Q9BPX3;H0Y9Z8	NCAPG	Condensin complex subunit 3	21.4508	22.2649	19.3255	20.2502	19.0943	18.2905	21.0137	19.2117	0.796956	-1.80206
	Q9BRS2;E9PFQ8	RIOK1	Serine/threonine-protein kinase RIO1	22.7619	23.101	22.5516	23.417	19.559	18.9028	22.8048	20.6263	0.701014	-2.17854
	Q9BSJ8;F8VZB1	ESYT1	Extended synaptotagmin-1	24.1299	24.7577	24.5931	24.6508	24.5196	24.7487	24.4936	24.6397	0.297505	0.14614
	Q9BT92	TCHP	Trichoplein keratin filament-binding protein	19.8027	20.914	19.6251	18.5194	22.0561	18.762	20.1139	19.7792	0.0992542	-0.334798
	Q9BTE3	MCMBP	Mini-chromosome maintenance complex-binding protein	20.2998	22.0663	22.0167	22.5776	22.9196	22.8594	21.4609	22.7855	1.05452	1.32461
	Q9BU23	LMF2	Lipase maturation factor 2	19.4838	21.0006	20.6016	19.4528	17.2185	17.0722	20.362	17.9145	1.28358	-2.44748
	Q9BUF5;K7ESM5;K7EL29;K7ESQ3;K7EQT3;K7EJ64;K7ERA8;K7EJZ4;K7EN98;K7EPE5;CON__ENSEMBL:ENSBTAP00000025008;Q9H4B7;K7ES63;K7EK43	TUBB6	Tubulin beta-6 chain	27.0341	26.926	26.9165	27.5993	27.5122	27.4153	26.9589	27.509	2.9669	0.550069
	Q9BW60	ELOVL1	Elongation of very long chain fatty acids protein 1	20.1881	21.6249	24.0315	22.3781	22.4161	21.7538	21.9481	22.1827	0.0719814	0.234519
	Q9BXP5	SRRT	Serrate RNA effector molecule homolog	20.172	19.3088	21.2181	18.988	19.2063	18.8957	20.2329	19.03	1.00864	-1.20295
	Q9BY89	KIAA1671	Uncharacterized protein KIAA1671	20.8703	20.0343	20.6665	19.964	19.4602	19.3571	20.5237	19.5938	1.38283	-0.929951
	Q9BZF1;F8VUA7;F8VQX7;Q9H0X9	OSBPL8	Oxysterol-binding protein-related protein 8;Oxysterol-binding protein	20.3486	20.8319	19.645	18.8181	18.912	19.4136	20.2752	19.0479	1.45724	-1.22725
	Q9C035;E7EQQ5;C9JWN8;H7C134;A0A2U3TZJ3	TRIM5	Tripartite motif-containing protein 5	23.9055	23.2438	24.5592	23.6815	23.692	23.7516	23.9028	23.7084	0.196467	-0.19445
	Q9C0C2	TNKS1BP1	182 kDa tankyrase-1-binding protein	20.4485	22.5887	20.1495	19.5553	18.4048	19.0802	21.0622	19.0134	1.15047	-2.0488
	Q9GZP8	IMUP	Immortalization up-regulated protein	26.2131	26.5704	26.1459	19.6132	20.136	26.2989	26.3098	22.016	0.933313	-4.29379
	Q9H0U4;E9PLD0	RAB1B	Ras-related protein Rab-1B	25.3367	25.3389	24.8205	25.4288	25.308	25.6419	25.1654	25.4596	0.674028	0.294175
	Q9H5Q4	TFB2M	Dimethyladenosine transferase 2, mitochondrial	20.1669	20.8193	20.154	21.1776	21.4632	21.132	20.38	21.2576	1.64803	0.877534
	Q9H814	PHAX	Phosphorylated adapter RNA export protein	20.4919	20.8837	19.2134	18.7489	18.7249	19.8773	20.1963	19.117	0.788765	-1.07931
	Q9H857;C9J036;H7C519;H7C4G8	NT5DC2	5-nucleotidase domain-containing protein 2	21.9746	22.0774	21.2287	22.4311	21.8476	21.8686	21.7602	22.0491	0.367383	0.288829
	Q9HA64;I3L2G3;I3L139;I3L3W5;I3L378	FN3KRP	Ketosamine-3-kinase	23.6796	24.0846	25.1666	23.8969	24.1558	23.6238	24.3103	23.8922	0.372996	-0.418116
	Q9HAV4;E2QRM3;H0Y9I3	XPO5	Exportin-5	26.8905	26.8721	27.4026	26.8013	26.8813	27.2156	27.0551	26.9661	0.154621	-0.0889905
	Q9HCM1	KIAA1551	Uncharacterized protein KIAA1551	19.4437	18.421	20.8807	19.0757	18.7681	18.4165	19.5818	18.7535	0.488486	-0.828344
	Q9HDC9;H0Y512	APMAP	Adipocyte plasma membrane-associated protein	19.9419	18.7751	18.6439	19.585	17.6904	22.3937	19.1203	19.8897	0.208707	0.76937
	Q9NR30	DDX21	Nucleolar RNA helicase 2	19.7179	19.1174	19.223	17.8032	19.799	18.6039	19.3528	18.7354	0.43439	-0.617404
	Q9NRY4	ARHGAP35	Rho GTPase-activating protein 35	24.1191	24.5645	25.1055	24.6061	23.8341	24.6342	24.5964	24.3581	0.242745	-0.238231
	Q9NSD9	FARSB	Phenylalanine--tRNA ligase beta subunit	21.6252	19.909	21.8167	21.6597	18.8578	20.4753	21.117	20.3309	0.317565	-0.786029
	Q9NTI5;A9IYQ1	PDS5B	Sister chromatid cohesion protein PDS5 homolog B	21.0889	19.2317	19.9447	18.1718	19.2055	18.9321	20.0884	18.7698	0.992414	-1.31865
	Q9NUJ1	ABHD10	Mycophenolic acid acyl-glucuronide esterase, mitochondrial	24.7907	24.1733	25.0441	24.1399	24.4754	24.4069	24.6694	24.3408	0.518839	-0.328602
	Q9NVI7;Q5SV16;A0A5K1VW56;Q5T2N8;Q5T9A4	ATAD3A;ATAD3C;ATAD3B	ATPase family AAA domain-containing protein 3A;ATPase family AAA domain-containing protein 3C;ATPase family AAA domain-containing protein 3B	22.9961	22.8732	22.2681	22.383	22.7898	22.9852	22.7125	22.7194	0.00789367	0.00688108
	Q9NWB6	ARGLU1	Arginine and glutamate-rich protein 1	22.4487	18.7628	22.1602	18.2144	19.8748	18.5537	21.1239	18.881	0.80573	-2.24291
	Q9NX14	NDUFB11	NADH dehydrogenase [ubiquinone] 1 beta subcomplex subunit 11, mitochondrial	20.2305	19.5968	19.2445	19.4683	19.7434	18.3547	19.6906	19.1888	0.416086	-0.501769
	Q9NYU2;H7BZG0	UGGT1	UDP-glucose:glycoprotein glucosyltransferase 1	25.8239	25.9572	26.151	25.4599	25.3633	25.6897	25.9773	25.5043	1.59929	-0.473063
	Q9NZ01;M0R2N5;M0R3C3;M0R329	TECR	Very-long-chain enoyl-CoA reductase	25.7756	25.7236	26.2395	24.8949	25.4481	25.2836	25.9129	25.2089	1.41375	-0.704046
	Q9NZ53	PODXL2	Podocalyxin-like protein 2	20.1685	19.2904	19.9721	20.6812	17.7389	19.4325	19.8103	19.2842	0.231	-0.526112
	Q9NZI8	IGF2BP1	Insulin-like growth factor 2 mRNA-binding protein 1	20.5343	22.0098	21.7867	21.3668	21.3587	19.623	21.4436	20.7828	0.374502	-0.660789
	Q9NZL4;K7EN20	HSPBP1	Hsp70-binding protein 1	20.5999	18.4135	18.8009	21.7939	22.1405	22.2402	19.2714	22.0582	1.8126	2.78676
	Q9NZM1;H0YD14;O75923	MYOF	Myoferlin	25.6885	25.5763	25.5903	25.3663	25.3816	25.7932	25.6184	25.5137	0.293948	-0.104651
	Q9NZT1	CALML5	Calmodulin-like protein 5	22.1706	20.067	21.3083	18.0233	19.5261	19.4067	21.1819	18.9854	1.32172	-2.19658
	Q9P021	CRIPT	Cysteine-rich PDZ-binding protein	21.1107	18.1207	19.863	18.8511	18.0226	19.5261	19.6981	18.7999	0.390559	-0.898185
	Q9P0L0;J3QKM9	VAPA	Vesicle-associated membrane protein-associated protein A	20.5171	22.6515	22.3623	18.7623	22.4511	22.6582	21.8436	21.2905	0.143375	-0.553124
	Q9P209	CEP72	Centrosomal protein of 72 kDa	20.5687	19.1748	18.3661	22.0763	18.763	21.3465	19.3699	20.7286	0.496959	1.3587
	Q9P225;I3L520	DNAH2	Dynein heavy chain 2, axonemal	26.1602	25.8479	26.1191	25.6357	25.3724	26.5705	26.0424	25.8595	0.185403	-0.182898
	Q9P258	RCC2	Protein RCC2	20.964	24.1404	24.2055	24.2603	24.2145	23.6033	23.1033	24.026	0.351509	0.922764
	Q9P265	DIP2B	Disco-interacting protein 2 homolog B	20.5737	19.4052	18.7654	19.0852	19.6554	19.2619	19.5814	19.3341	0.167941	-0.247269
	Q9UBG3	CRNN	Cornulin	21.1289	19.5255	20.9333	19.7973	19.5269	18.9707	20.5292	19.4317	0.914137	-1.09758
	Q9UBI6	GNG12	Guanine nucleotide-binding protein G(I)/G(S)/G(O) subunit gamma-12	20.4607	22.5613	21.8196	22.8412	22.6731	22.828	21.6139	22.7808	0.880258	1.1669
	Q9UBM7;H0YE57	DHCR7	7-dehydrocholesterol reductase	20.1269	21.2553	21.4314	20.6154	21.2637	20.4734	20.9378	20.7842	0.117606	-0.153678
	Q9UBT7	CTNNAL1	Alpha-catulin	21.9742	19.7937	19.8464	17.7536	19.7394	19.9316	20.5381	19.1415	0.628665	-1.39659
	Q9UBV8	PEF1	Peflin	22.5418	22.563	24.0503	22.5392	22.4684	22.6116	23.0517	22.5397	0.438167	-0.512016
	Q9UBX3;B4DLN1;F6RGN5;I3L1E8;I3L3N9	SLC25A10	Mitochondrial dicarboxylate carrier	25.159	25.217	25.3468	25.9154	26.2449	25.7998	25.2409	25.9867	2.17506	0.745797
	Q9UDY8;A0A3B3IS32	MALT1	Mucosa-associated lymphoid tissue lymphoma translocation protein 1	21.0468	20.0835	18.7689	21.8502	21.3551	18.3996	19.9664	20.535	0.170064	0.568602
	Q9UHB9	SRP68	Signal recognition particle subunit SRP68	20.126	20.4148	18.5587	18.0232	20.3727	20.1132	19.6998	19.503	0.0733681	-0.196805
	Q9UIA9;E7ESC6;H0YBE1;E5RIW1	XPO7	Exportin-7	24.0843	23.909	24.4349	23.0962	23.2326	23.2288	24.1428	23.1859	2.39612	-0.956879
	Q9UII2	ATPIF1	ATPase inhibitor, mitochondrial	20.0801	19.5752	20.6236	19.2747	19.6242	19.3099	20.093	19.4029	1.00389	-0.690029
	Q9UJS0;R4GN64	SLC25A13	Calcium-binding mitochondrial carrier protein Aralar2	24.8172	25.0833	23.2104	25.7353	26.3916	25.5908	24.3703	25.9059	1.13761	1.53553
	Q9UKJ3;K7EKU0;Q7Z570;A4D1E1	GPATCH8	G patch domain-containing protein 8	20.351	20.6461	21.0381	19.5521	20.8884	20.288	20.6784	20.2428	0.428328	-0.435599
	Q9UMZ3;A0A087WZU1;A0A087X0B9	PTPRQ	Phosphatidylinositol phosphatase PTPRQ;Protein-tyrosine-phosphatase	20.6617	19.9762	19.2224	19.6989	20.4115	18.8968	19.9534	19.6691	0.179129	-0.284384
	Q9UPN7	PPP6R1	Serine/threonine-protein phosphatase 6 regulatory subunit 1	20.7254	20.9893	19.4415	19.5792	19.6404	20.1796	20.3854	19.7998	0.496604	-0.585642
	Q9Y230;M0R0Y3	RUVBL2	RuvB-like 2	20.7663	21.2485	19.7169	21.3048	20.3968	21.3421	20.5772	21.0145	0.328538	0.43732
	Q9Y265;H7C4G5;E7ETR0	RUVBL1	RuvB-like 1	22.4168	21.9635	22.09	23.7772	23.6936	18.6605	22.1568	22.0437	0.0222318	-0.11303
	Q9Y2T2	AP3M1	AP-3 complex subunit mu-1	21.9521	22.8042	23.3233	19.5271	18.9306	19.371	22.6932	19.2762	2.83741	-3.41697
	Q9Y383;A0A0A6YYJ8;B8ZZ10;A8MYV2;Q9NQ29;V9GZ75;F8WEU3;B8ZZ09	LUC7L2	Putative RNA-binding protein Luc7-like 2	27.5541	28.1857	26.9192	27.2334	27.5699	27.9017	27.553	27.5683	0.012245	0.0153281
	Q9Y3C6	PPIL1	Peptidyl-prolyl cis-trans isomerase-like 1	21.1143	20.3443	18.7406	22.2927	22.9688	22.5844	20.0664	22.6153	1.60803	2.54892
	Q9Y3D0;J3KS95	FAM96B	Mitotic spindle-associated MMXD complex subunit MIP18	20.3326	20.8506	20.0926	18.7239	19.7702	19.2773	20.4253	19.2571	1.44409	-1.16817
	Q9Y3D9;J3QLR8	MRPS23	28S ribosomal protein S23, mitochondrial	24.765	25.0653	24.2027	24.0794	23.9596	24.1169	24.6777	24.052	1.14402	-0.625705
	Q9Y3I0	RTCB	tRNA-splicing ligase RtcB homolog	20.0356	20.6739	20.7156	17.7795	20.5627	19.3201	20.475	19.2208	0.683455	-1.25426
	Q9Y446;E9PRW6;E9PKC4	PKP3	Plakophilin-3	20.1641	18.82	19.3008	17.688	21.5936	21.6975	19.4283	20.3264	0.259782	0.898086
	Q9Y4E8	USP15	Ubiquitin carboxyl-terminal hydrolase 15	20.4309	20.3728	19.9958	20.2908	20.3549	20.3356	20.2665	20.3271	0.165674	0.0605621
	Q9Y4H2	IRS2	Insulin receptor substrate 2	20.5267	19.2624	20.1419	17.5534	18.9225	19.0822	19.977	18.5194	1.1188	-1.45762
	Q9Y4R8;H3BRS3;H3BU45	TELO2	Telomere length regulation protein TEL2 homolog	19.7903	18.8731	23.3825	22.5699	22.816	20.3161	20.6819	21.9007	0.313407	1.21874
	Q9Y597;H0Y5P8;H0Y566	KCTD3	BTB/POZ domain-containing protein KCTD3	21.9355	21.9436	22.2983	22.6086	21.4295	19.2583	22.0591	21.0988	0.413115	-0.960369
	Q9Y5E6	PCDHB3	Protocadherin beta-3	29.6354	27.317	29.5796	29.008	28.5449	28.447	28.844	28.6666	0.0799296	-0.177375
	Q9Y5Y5;E9PMS3;E9PQW0;E9PLS4;E9PMM3;E9PP98	PEX16	Peroxisomal membrane protein PEX16	20.8609	21.7396	19.571	20.1341	20.4663	20.7772	20.7239	20.4592	0.150269	-0.264645
	Q9Y678;Q9UBF2;H0Y8X7	COPG1;COPG2	Coatomer subunit gamma-1;Coatomer subunit gamma-2	23.8835	23.3056	19.7856	23.6064	23.5591	24.0777	22.3249	23.7477	0.478402	1.42281
	Q9Y6N5;H3BNP9	SQRDL	Sulfide:quinone oxidoreductase, mitochondrial	20.7412	22.1516	21.437	21.7189	21.9579	22.1423	21.4432	21.9397	0.511736	0.496476

## Sheet: Figure 1e
Figure 1e
Replicate	Cell line		ROI Specificity	Object Specificity	Zoom	Remove Border	Mask Background	ROI channel	Object channel	roiID	ROI Area	ROI Area micron	ROI Mean DAPI	ROI Mean GFP	ROI Mean CellMask	ROI Mean MitoTracker	Object Area	Object Count	Object Spread	Ovject Spread/Area	Object Entropy	Object Mean Intensity	Object Mean Distance	Intensity at Distance 0 microns	Intensity at Distance 3 microns	Intensity at Distance 7 microns	Intensity at Distance 10 microns	Intensity at Distance 13 microns	Intensity at Distance 17 microns	Intensity at Distance 20 microns	Intensity at Distance 23 microns	Intensity at Distance 27 microns	Intensity at Distance 30 microns
R1	GFP-BICD2N-MTS	null	2	1	1	1	1	DAPI	MitoTracker	4	8280	874.575	29.244	1082.72	2024.64	629.465	823	7	11.239	0.0128508	6.336	3606.02	18.568	1666.67	415.692	0	0	0	0	0	0	0	0
R1	GFP-BICD2N-MTS	null	2	1	1	1	1	DAPI	MitoTracker	5	4517	477.108	19.356	617.916	1647.35	804.475	232	1	1.713	0.00359038	5.066	4808.78	-2.37	124.126	0	0	0	0	0	0	0	0	0
R1	GFP-BICD2N-MTS	null	2	1	1	1	1	DAPI	MitoTracker	6	3534	373.279	39.012	748.339	2001.17	649.438	492	2	2.561	0.00686083	5.997	2689.73	-1.808	72.861	0	0	0	0	0	0	0	0	0
R1	GFP-BICD2N-MTS	null	2	1	1	1	1	DAPI	MitoTracker	7	2374	250.754	146.965	1179.55	1890.18	233.421	177	1	1.967	0.00784435	5.163	446.802	-0.466	77.496	0	0	0	0	0	0	0	0	0
R1	GFP-BICD2N-MTS	null	2	1	1	1	1	DAPI	MitoTracker	8	4221	445.843	24.947	668.1	1633.02	691.56	84	3	4.193	0.00940465	4.394	793.274	-2.628	2.722	0	0	0	0	0	0	0	0	0
R1	GFP-BICD2N-MTS	null	2	1	1	1	1	DAPI	MitoTracker	9	3519	371.694	70.803	784.42	1975.83	588.114	266	1	2.031	0.00546417	5.39	2644.07	-1.067	347.746	16.356	0	0	0	0	0	0	0	0
R1	GFP-BICD2N-MTS	null	2	1	1	1	1	DAPI	MitoTracker	10	5487	579.564	38.628	1123.53	2215.78	753.281	787	5	3.88	0.00669468	6.532	2515.03	-2.253	210.466	0.299	0	0	0	0	0	0	0	0
R1	GFP-BICD2N-MTS	null	2	1	1	1	1	DAPI	MitoTracker	11	11946	1261.8	17.599	733.603	2097.15	514.152	1276	8	5.337	0.00422968	6.872	2744.32	-2.938	537.379	32.393	0	0	0	0	0	0	0	0
R1	GFP-BICD2N-MTS	null	2	1	1	1	1	DAPI	MitoTracker	12	7739	817.432	14.463	642.155	1804.85	616.807	830	7	3.968	0.00485423	6.429	3231.3	-0.38	885.583	381.568	7.756	0	0	0	0	0	0	0
R1	GFP-BICD2N-MTS	null	2	1	1	1	1	DAPI	MitoTracker	13	7736	817.115	22.004	856.876	2161.07	639.572	803	4	4.096	0.00501276	6.475	3507.57	-3.604	378.699	6.439	0	0	0	0	0	0	0	0
R1	GFP-BICD2N-MTS	null	2	1	1	1	1	DAPI	MitoTracker	14	9618	1015.9	16.452	721.522	1989.74	572.213	1009	6	4.628	0.00455556	6.724	2887.32	0.449	615.382	497.419	44.031	11.763	0	0	0	0	0	0
R1	GFP-BICD2N-MTS	null	2	1	1	1	1	DAPI	MitoTracker	15	8015	846.584	15.385	690.123	1980.7	582.913	775	3	3.689	0.00435751	6.467	3529.18	-1.626	669.216	232.349	0	0	0	0	0	0	0	0
R1	GFP-BICD2N-MTS	null	2	1	1	1	1	DAPI	MitoTracker	16	7340	775.288	69.091	1015.57	2407.61	618.358	685	2	3.418	0.00440869	6.316	3649.82	-2.859	176.55	0	0	0	0	0	0	0	0	0
R1	GFP-BICD2N-MTS	null	2	1	1	1	1	DAPI	MitoTracker	17	10102	1067.02	14.49	644.806	1904.51	519.607	776	4	3.952	0.00370376	6.412	3614.57	-1.322	827.25	299.534	17.971	0	0	0	0	0	0	0
R1	GFP-BICD2N-MTS	null	2	1	1	1	1	DAPI	MitoTracker	18	10856	1146.66	14.973	669.074	1883.93	532.101	808	8	4.101	0.00357646	6.412	3952.26	-2.389	1078.56	99.566	0	0	0	0	0	0	0	0
R1	GFP-BICD2N-MTS	null	2	1	1	1	1	DAPI	MitoTracker	19	6443	680.542	24.884	806.991	2168.93	533.795	736	5	4.118	0.00605106	6.355	2705.85	-0.923	821.337	129.852	0	0	0	0	0	0	0	0
R1	GFP-BICD2N-MTS	null	2	1	1	1	1	DAPI	MitoTracker	20	6937	732.721	24.209	727.594	1957.37	524.654	513	1	2.756	0.00376132	6.016	4210.68	1.529	928.437	401.873	10.128	0	0	0	0	0	0	0
R1	GFP-BICD2N-MTS	null	2	1	1	1	1	DAPI	MitoTracker	21	8181	864.118	17.51	679.248	1981.29	563.143	677	6	3.532	0.0040874	6.269	3705.88	-2.562	741.208	339.52	0	0	0	0	0	0	0	0
R1	GFP-BICD2N-MTS	null	2	1	1	1	1	DAPI	MitoTracker	22	12710	1342.49	10.692	633.215	1976.91	407.472	94	1	1.197	0.000891624	4.417	1596.4	-4.068	0	0	0	0	0	0	0	0	0	0
R1	GFP-BICD2N-MTS	null	2	1	1	1	1	DAPI	MitoTracker	23	6269	662.163	22.276	743.472	2076.07	578.415	54	3	2.425	0.00366224	3.969	444.259	-3.061	1.703	0	0	0	0	0	0	0	0	0
R1	GFP-BICD2N-MTS	null	2	1	1	1	1	DAPI	MitoTracker	24	7356	776.977	19.53	807.981	2080.42	748.286	819	7	3.562	0.00458443	6.404	4220.77	-2.147	968.453	837.721	8.177	0	0	0	0	0	0	0
R1	GFP-BICD2N-MTS	null	2	1	1	1	1	DAPI	MitoTracker	25	7776	821.34	35.608	698.859	2005.97	590.143	29	1	0.683	0.000831568	3.361	383.379	-1.678	4.403	0	0	0	0	0	0	0	0	0
R1	GFP-BICD2N-MTS	null	2	1	1	1	1	DAPI	MitoTracker	26	8215	867.709	15.675	686.155	1869.53	577.259	291	1	1.823	0.00210093	5.368	4212.06	0.29	507.008	115.895	0	0	0	0	0	0	0	0
R1	GFP-BICD2N-MTS	null	2	1	1	1	1	DAPI	MitoTracker	27	4677	494.008	22.52	684.244	2020.05	799.511	24	1	0.76	0.00153844	3.173	337.958	-3.006	0	0	0	0	0	0	0	0	0	0
R1	GFP-BICD2N-MTS	null	2	1	1	1	1	DAPI	MitoTracker	28	8715	920.522	17.207	717.532	2042.79	549.757	580	2	2.721	0.00295593	6.083	4481.66	-2.243	1080.56	242.021	1.372	0	0	0	0	0	0	0
R1	GFP-BICD2N-MTS	null	2	1	1	1	1	DAPI	MitoTracker	29	9089	960.026	17.252	754.638	1986.7	589.168	835	6	3.482	0.00362699	6.41	3218.66	-2.533	478.44	530.195	214.311	0	0	0	0	0	0	0
R1	GFP-BICD2N-MTS	null	2	1	1	1	1	DAPI	MitoTracker	32	6397	675.683	28.896	1148.37	2124.63	601.765	727	5	4.002	0.0059229	6.262	2885.38	0.222	645.681	407.464	1.405	0	0	0	0	0	0	0
R1	GFP-BICD2N-MTS	null	2	1	1	1	1	DAPI	MitoTracker	33	12996	1372.7	14.146	673.601	1824.29	534.498	1382	8	5.635	0.00410504	6.891	2955.1	-1.759	868.864	71.487	0	0	0	0	0	0	0	0
R1	GFP-BICD2N-MTS	null	2	1	1	1	1	DAPI	MitoTracker	34	5970	630.581	35.128	1175.32	2199.41	719.328	10	1	0.395	0.000626406	2.297	404.7	-1.428	2.015	0	0	0	0	0	0	0	0	0
R1	GFP-BICD2N-MTS	null	2	1	1	1	1	DAPI	MitoTracker	35	7461	788.068	25.245	747.059	2098.12	663.647	755	4	3.783	0.00480035	6.381	3933.64	-0.88	914.345	223.922	0	0	0	0	0	0	0	0
R1	GFP-BICD2N-MTS	null	2	1	1	1	1	DAPI	MitoTracker	36	9272	979.355	17.735	669.664	2049.11	713.721	800	6	3.683	0.00376064	6.388	4953.7	-1.972	974.14	399.901	0	0	0	0	0	0	0	0
R1	GFP-BICD2N-MTS	null	2	1	1	1	1	DAPI	MitoTracker	37	5058	534.251	36.883	877.395	2276.66	955.562	147	2	3.089	0.00578192	4.625	1553.06	-0.998	127.802	0	0	0	0	0	0	0	0	0
R1	GFP-BICD2N-MTS	null	2	1	1	1	1	DAPI	MitoTracker	38	4245	448.378	41.849	823.493	2187.95	663.874	64	1	0.993	0.00221465	3.992	1663.33	-1.844	65.595	0	0	0	0	0	0	0	0	0
R1	GFP-BICD2N-MTS	null	2	1	1	1	1	DAPI	MitoTracker	39	6023	636.179	25.545	786.798	2128.93	721.848	71	1	1.079	0.00169606	4.184	902.437	-0.181	53.544	0	0	0	0	0	0	0	0	0
R1	GFP-BICD2N-MTS	null	2	1	1	1	1	DAPI	MitoTracker	42	9426	995.621	18.096	731.58	1983.15	748.841	554	3	3.266	0.00328036	6.077	6702.97	-1.794	1445.25	331.362	0	0	0	0	0	0	0	0
R1	GFP-BICD2N-MTS	null	2	1	1	1	1	DAPI	MitoTracker	44	9083	959.392	18.942	759.877	1939.86	693.404	806	3	3.618	0.00377114	6.394	4769.59	1.75	984.973	571.406	8.469	0	0	0	0	0	0	0
R1	GFP-BICD2N-MTS	null	2	1	1	1	1	DAPI	MitoTracker	45	7171	757.437	45.622	1051.05	2336.95	981.69	974	11	4.806	0.00634508	6.706	3135.76	-0.247	691.218	226.603	0	0	0	0	0	0	0	0
R1	GFP-BICD2N-MTS	null	2	1	1	1	1	DAPI	MitoTracker	46	8177	863.696	24.252	823.344	2009.79	796.051	821	6	3.7	0.00428392	6.522	4981.63	-2.633	667.737	793.159	19.746	0	0	0	0	0	0	0
R1	GFP-BICD2N-MTS	null	2	1	1	1	1	DAPI	MitoTracker	47	3869	408.663	50.119	1025.56	2334.39	914.691	130	3	2.451	0.0059976	4.858	543.392	-1.68	46.391	0	0	0	0	0	0	0	0	0
R1	GFP-BICD2N-MTS	null	2	1	1	1	1	DAPI	MitoTracker	48	7661	809.193	21.51	730.596	1987.09	628.113	740	5	3.455	0.00426968	6.265	3816.97	-1.425	1059.49	224.432	3.501	0	0	0	0	0	0	0
R1	GFP-BICD2N-MTS	null	2	1	1	1	1	DAPI	MitoTracker	49	7303	771.379	21.277	738.14	2096.68	690.079	388	3	3.006	0.00389691	5.466	3747.61	-0.388	332.316	266.07	0	0	0	0	0	0	0	0
R1	GFP-BICD2N-MTS	null	2	1	1	1	1	DAPI	MitoTracker	51	8050	850.281	22.213	693.931	1836.85	621.189	770	4	3.917	0.00460671	6.314	3651.38	-1.913	985.931	382.348	0	0	0	0	0	0	0	0
R1	GFP-BICD2N-MTS	null	2	1	1	1	1	DAPI	MitoTracker	52	7329	774.126	19.629	788.705	1971.1	802.699	815	6	3.673	0.00474471	6.456	3563.1	-0.144	757.017	884.032	71.733	0	0	0	0	0	0	0
R1	GFP-BICD2N-MTS	null	2	1	1	1	1	DAPI	MitoTracker	53	4686	494.959	27.666	970.163	2214.81	833.046	642	4	3.465	0.00700058	6.247	3715.33	-1.586	722.235	16.264	0	0	0	0	0	0	0	0
R1	GFP-BICD2N-MTS	null	2	1	1	1	1	DAPI	MitoTracker	54	3697	390.496	58.272	1220.5	1918.23	497.718	474	5	3.41	0.00873249	6.092	1203.33	-0.959	264.701	34.394	0	0	0	0	0	0	0	0
R1	GFP-BICD2N-MTS	null	2	1	1	1	1	DAPI	MitoTracker	55	7604	803.173	16.125	672.108	1884.44	502.844	68	2	1.344	0.00167336	4.095	604.647	-4.434	0	0	0	0	0	0	0	0	0	0
R1	GFP-BICD2N-MTS	null	2	1	1	1	1	DAPI	MitoTracker	56	6875	726.172	18.137	669.715	1892.17	528.989	111	2	2.584	0.00355839	4.687	394.649	-2.686	3.588	0	0	0	0	0	0	0	0	0
R1	GFP-BICD2N-MTS	null	2	1	1	1	1	DAPI	MitoTracker	57	12335	1302.88	14.39	722.674	2296.21	511.414	782	5	3.534	0.00271244	6.359	4070.02	-2.269	531.409	268.377	56.144	0	0	0	0	0	0	0
R1	GFP-BICD2N-MTS	null	2	1	1	1	1	DAPI	MitoTracker	58	6915	730.397	60.215	767.969	2067.56	741.626	794	6	4.258	0.00582971	6.51	3841.82	0.428	956.55	432.859	2.872	21.52	0	0	0	0	0	0
R1	GFP-BICD2N-MTS	null	2	1	1	1	1	DAPI	MitoTracker	59	7086	748.459	58.125	935.127	2072.33	947.274	845	4	3.668	0.00490074	6.526	4488.4	-2.504	105.13	0.201	0	0	0	0	0	0	0	0
R1	GFP-BICD2N-MTS	null	2	1	1	1	1	DAPI	MitoTracker	60	4967	524.639	30.07	677.518	2021.69	477.74	66	1	1.08	0.00205856	4.162	547.273	-1.999	19.243	0	0	0	0	0	0	0	0	0
R1	GFP-BICD2N-MTS	null	2	1	1	1	1	DAPI	MitoTracker	62	5182	547.349	25.177	754.098	1999.41	548.509	55	2	1.12	0.00204623	3.91	1009.29	-0.349	46.404	2.584	0	0	0	0	0	0	0	0
R1	GFP-BICD2N-MTS	null	2	1	1	1	1	DAPI	MitoTracker	63	6504	686.985	20.83	833.236	2159.61	848.536	77	1	1.115	0.00162303	4.225	2156.88	-2.879	28.021	0	0	0	0	0	0	0	0	0
R1	GFP-BICD2N-MTS	null	2	1	1	1	1	DAPI	MitoTracker	64	5405	570.903	89.751	949.222	2238.5	1042.12	857	2	3.532	0.00618669	6.482	3998.86	-0.577	541.021	42.131	0	0	0	0	0	0	0	0
R1	GFP-BICD2N-MTS	null	2	1	1	1	1	DAPI	MitoTracker	65	5107	539.427	42.214	859.77	2381.06	722.269	382	2	2.371	0.00439541	5.753	3539.45	-3.208	539.836	13.142	0	0	0	0	0	0	0	0
R1	GFP-BICD2N-MTS	null	2	1	1	1	1	DAPI	MitoTracker	66	3680	388.7	41.89	732.944	1847.24	786.032	89	2	2.22	0.00571135	4.445	600.416	-2.352	14.978	0	0	0	0	0	0	0	0	0
R1	GFP-BICD2N-MTS	null	2	1	1	1	1	DAPI	MitoTracker	67	8151	860.949	77.805	801.057	3012.19	672.215	782	4	3.476	0.0040374	6.375	3584.72	-1.26	216.741	25.56	0	0	0	0	0	0	0	0
R1	GFP-BICD2N-MTS	null	2	1	1	1	1	DAPI	MitoTracker	68	5276	557.278	26.899	873.17	2341.5	713.102	590	5	3.274	0.00587499	6.188	3792.07	-2.384	586.595	3.111	0	0	0	0	0	0	0	0
R1	GFP-BICD2N-MTS	null	2	1	1	1	1	DAPI	MitoTracker	69	4444	469.397	38.25	713.087	1844.93	782.025	439	4	2.621	0.00558375	5.822	3678.83	0.191	852.574	192.274	0	0	0	0	0	0	0	0
R1	GFP-BICD2N-MTS	null	2	1	1	1	1	DAPI	MitoTracker	70	13136	1387.49	70.245	694.758	1701.79	484.056	722	4	3.665	0.00264146	6.352	4798.47	-2.203	584.867	8.454	0	0	0	0	0	0	0	0
R1	GFP-BICD2N-MTS	null	2	1	1	1	1	DAPI	MitoTracker	71	6083	642.517	28.302	834.768	2058.49	712.67	438	3	2.364	0.00367928	5.763	5539.99	-1.191	1073.92	21.286	0	0	0	0	0	0	0	0
R1	GFP-BICD2N-MTS	null	2	1	1	1	1	DAPI	MitoTracker	72	3163	334.092	87.225	1466.55	2058.79	1174.83	745	3	3.343	0.0100062	6.394	2882.68	-0.691	306.348	34.778	0	0	0	0	0	0	0	0
R1	GFP-BICD2N-MTS	null	2	1	1	1	1	DAPI	MitoTracker	73	5224	551.785	33.129	915.06	2083.3	796.833	357	4	3.663	0.00663845	5.815	1083.41	-2.05	88.522	0	0	0	0	0	0	0	0	0
R1	GFP-BICD2N-MTS	null	2	1	1	1	1	DAPI	MitoTracker	74	2515	265.647	153.375	1507.89	1672.15	259.491	190	1	1.812	0.00682109	5.236	582.889	-2.931	7.799	0	0	0	0	0	0	0	0	0
R1	GFP-BICD2N-MTS	null	2	1	1	1	1	DAPI	MitoTracker	75	5547	585.902	33.238	1117.9	2302.06	1016.26	1062	6	4.766	0.00813447	6.665	3636.61	-1.313	753.419	22.39	0	0	0	0	0	0	0	0
R1	GFP-BICD2N-MTS	null	2	1	1	1	1	DAPI	MitoTracker	76	4902	517.774	34.873	828.731	2141.7	929.978	711	3	4.473	0.00863891	6.24	4497	-0.848	1509.31	457.041	0	0	0	0	0	0	0	0
R1	GFP-BICD2N-MTS	null	2	1	1	1	1	DAPI	MitoTracker	77	5328	562.77	37.943	807.555	2049.44	794.868	617	3	2.888	0.00513176	6.088	4353.14	-0.099	972.042	412.329	0	0	0	0	0	0	0	0
R1	GFP-BICD2N-MTS	null	2	1	1	1	1	DAPI	MitoTracker	78	11502	1214.9	20.618	703.896	1921.3	596.192	735	8	3.577	0.00294428	6.304	4624.69	1.475	555.44	663.226	174.998	0	0	0	0	0	0	0
R1	GFP-BICD2N-MTS	null	2	1	1	1	1	DAPI	MitoTracker	79	3580	378.137	47.952	898.804	2716.57	1017.4	543	1	2.704	0.00715084	5.926	4492.76	-1.216	1014.57	0	0	0	0	0	0	0	0	0
R1	GFP-BICD2N-MTS	null	2	1	1	1	1	DAPI	MitoTracker	80	2739	289.307	68.947	1001.65	2188.64	1143.72	17	2	1.987	0.00686814	2.798	589.941	-3.659	0	0	0	0	0	0	0	0	0	0
R1	GFP-BICD2N-MTS	null	2	1	1	1	1	DAPI	MitoTracker	81	9982	1054.35	23.9	689.407	1858.76	664.62	1144	11	4.72	0.0044767	6.744	3571.02	-2.582	704.461	525.651	29.953	0	0	0	0	0	0	0
R1	GFP-BICD2N-MTS	null	2	1	1	1	1	DAPI	MitoTracker	82	14160	1495.65	25.66	776.105	1888.96	783.027	1220	5	18.05	0.0120683	6.902	3935.55	9.071	841.259	472.666	0	0	0	0	444.78	624.775	802.701	155.727
R1	GFP-BICD2N-MTS	null	2	1	1	1	1	DAPI	MitoTracker	83	6851	723.637	32.051	838.941	2068.31	815.044	580	4	3.162	0.0043696	6.136	4128.36	-0.042	542.076	801.821	221.285	0	0	0	0	0	0	0
R1	GFP-BICD2N-MTS	null	2	1	1	1	1	DAPI	MitoTracker	85	7411	782.787	26.289	728.14	1924.27	684.156	708	5	3.89	0.00496942	6.29	3419.72	-1.592	424.212	28.536	0	0	0	0	0	0	0	0
R1	GFP-BICD2N-MTS	null	2	1	1	1	1	DAPI	MitoTracker	86	6098	644.101	31.259	873.583	2120.67	861.31	277	2	2.63	0.00408321	5.324	4363.64	-1.688	508.245	58.789	0	0	0	0	0	0	0	0
R1	GFP-BICD2N-MTS	null	2	1	1	1	1	DAPI	MitoTracker	87	3390	358.069	64.878	957.377	2256.45	1087.03	266	3	6.378	0.0178122	5.393	1163.79	-0.149	92.009	286.017	93.364	0	0	0	0	0	0	0
R1	GFP-BICD2N-MTS	null	2	1	1	1	1	DAPI	MitoTracker	88	3017	318.671	41.8	777.579	2302.15	1026.22	335	3	2.308	0.00724259	5.379	2868.86	-2.355	457.792	0	0	0	0	0	0	0	0	0
R1	GFP-BICD2N-MTS	null	2	1	1	1	1	DAPI	MitoTracker	90	4284	452.498	36.498	955.855	2303.28	1014.19	791	3	3.451	0.00762656	6.421	3450.26	0.931	907.434	401.444	145.021	0	0	0	0	0	0	0
R1	GFP-BICD2N-MTS	null	2	1	1	1	1	DAPI	MitoTracker	91	4597	485.558	35.356	795.224	1648.34	1318.43	146	3	1.964	0.00404483	4.823	4971.07	26.662	0	0	0	0	0	0	0	39.837	649.733	2259.11
R1	GFP-BICD2N-MTS	null	2	1	1	1	1	DAPI	MitoTracker	92	2659	280.857	41.48	846.099	2222.11	1223.71	679	2	3.458	0.0123123	6.339	3065.84	-0.655	531.51	511.261	0	0	0	0	0	0	0	0
R1	GFP-BICD2N-MTS	null	2	1	1	1	1	DAPI	MitoTracker	93	4901	517.668	33.785	928.585	2067.56	981.575	756	4	3.794	0.00732902	6.423	3538.95	-0.797	1087.17	701.972	11.462	0	0	0	0	0	0	0
R1	GFP-BICD2N-MTS	null	2	1	1	1	1	DAPI	MitoTracker	484	4507	476.052	24.99	869.438	2182.1	1091.98	862	7	3.626	0.00761682	6.521	3859.82	-3.318	403.296	6.244	0	0	0	0	0	0	0	0
R1	GFP-BICD2N-MTS	null	2	1	1	1	1	DAPI	MitoTracker	485	7833	827.361	11.111	571.898	1609.95	525.684	370	3	5.949	0.00719033	5.646	1534.56	2.482	249.807	65.002	23.297	0	0	0	0	0	0	0
R1	GFP-BICD2N-MTS	null	2	1	1	1	1	DAPI	MitoTracker	486	8372	884.293	14.004	638.472	1752.98	588.52	818	6	3.522	0.00398284	6.414	3319.65	-4.258	510.539	86.327	0	0	0	0	0	0	0	0
R1	GFP-BICD2N-MTS	null	2	1	1	1	1	DAPI	MitoTracker	487	6497	686.246	10.968	587.593	1661.22	499.451	726	4	3.787	0.00551843	6.384	2229.06	-1.191	549.279	495.444	88.807	0	0	0	0	0	0	0
R1	GFP-BICD2N-MTS	null	2	1	1	1	1	DAPI	MitoTracker	488	7136	753.74	14.293	632.728	1784.47	596.025	845	4	4.075	0.00540637	6.525	2842.61	-3.58	647.508	218.967	0	0	0	0	0	0	0	0
R1	GFP-BICD2N-MTS	null	2	1	1	1	1	DAPI	MitoTracker	489	4299	454.082	30.786	722.697	2545.2	890.484	607	6	3.135	0.00690404	5.993	4013.25	-1.367	1289.89	1.681	0	0	0	0	0	0	0	0
R1	GFP-BICD2N-MTS	null	2	1	1	1	1	DAPI	MitoTracker	490	150401	15886.1	6.968	562.953	1477.32	183.207	789	5	3.376	0.000212513	6.306	5014.27	-1.57	1316.75	120.504	0	0	0	0	0	0	0	0
R1	GFP-BICD2N-MTS	null	2	1	1	1	1	DAPI	MitoTracker	491	3775	398.734	34.503	826.951	1930.29	1134.81	324	4	3.587	0.00899596	5.175	2788.33	-0.606	595.093	20.095	0	0	0	0	0	0	0	0
R1	GFP-BICD2N-MTS	null	2	1	1	1	1	DAPI	MitoTracker	492	5966	630.159	21.067	599.846	1878.79	654.601	190	3	2.301	0.00365146	4.942	1458.74	-2.73	1.632	0	0	0	0	0	0	0	0	0
R1	GFP-BICD2N-MTS	null	2	1	1	1	1	DAPI	MitoTracker	493	7677	810.883	14.155	629.252	1756.6	574.432	808	7	3.926	0.00484164	6.458	3233.94	-2.172	1001.46	105.129	0	0	0	0	0	0	0	0
R1	GFP-BICD2N-MTS	null	2	1	1	1	1	DAPI	MitoTracker	495	135455	14307.4	8.719	561.21	1494.63	185.292	1024	4	4.763	0.000332904	6.721	4230.81	-2.089	744.235	0.646	0	0	0	0	0	0	0	0
R1	GFP-BICD2N-MTS	null	2	1	1	1	1	DAPI	MitoTracker	496	4476	472.777	32.441	719.828	2097.86	645.691	144	1	1.595	0.00337368	4.902	879.333	0.46	72.109	19.326	0	0	0	0	0	0	0	0
R1	GFP-BICD2N-MTS	null	2	1	1	1	1	DAPI	MitoTracker	498	10176	1074.84	14.447	694.13	1874.88	588.063	1081	6	4.858	0.00451974	6.785	3239.88	-2.293	748.761	113.07	0	0	0	0	0	0	0	0
R1	GFP-BICD2N-MTS	null	2	1	1	1	1	DAPI	MitoTracker	499	42443	4483.04	8.38	558.922	1468.16	186.272	169	2	1.731	0.000386122	4.867	2399.14	-1.557	302.039	16.981	0	0	0	0	0	0	0	0
R1	GFP-BICD2N-MTS	null	2	1	1	1	1	DAPI	MitoTracker	500	8696	918.515	23.094	669.709	1884.72	561.325	769	7	3.776	0.00411098	6.304	3351.21	-2.166	1310.44	42.95	0	0	0	0	0	0	0	0
R1	GFP-BICD2N-MTS	null	2	1	1	1	1	DAPI	MitoTracker	501	43847	4631.34	9.699	588.52	1616.08	274.53	989	7	4.774	0.0010308	6.62	4163.66	-3.187	545.769	4.637	0	0	0	0	0	0	0	0
R1	GFP-BICD2N-MTS	null	2	1	1	1	1	DAPI	MitoTracker	502	11117	1174.23	15.1	650.001	1703.05	445.041	390	2	3.699	0.00315014	5.668	3582.84	0.93	466.91	211.767	0	0	0	0	0	0	0	0
R1	GFP-BICD2N-MTS	null	2	1	1	1	1	DAPI	MitoTracker	503	9254	977.454	15.207	686.746	1870.61	599.908	808	7	3.632	0.00371578	6.362	3770.89	-3.255	605.876	72.772	0	0	0	0	0	0	0	0
R1	GFP-BICD2N-MTS	null	2	1	1	1	1	DAPI	MitoTracker	504	46521	4913.78	8.624	599.198	1534.61	229.53	305	2	3.326	0.000676872	5.169	2096.75	-2.129	65.309	0	0	0	0	0	0	0	0	0
R1	GFP-BICD2N-MTS	null	2	1	1	1	1	DAPI	MitoTracker	505	8370	884.081	16.863	709.167	1959.28	670.354	557	5	2.943	0.00332888	6.006	4625.4	-1.589	882.576	202.766	0	0	0	0	0	0	0	0
R1	GFP-BICD2N-MTS	null	2	1	1	1	1	DAPI	MitoTracker	506	141357	14930.8	7	565.344	1500.49	188.041	919	10	3.785	0.000253502	6.424	4807.05	-1.373	1285.92	578.325	2.324	0	0	0	0	0	0	0
R1	GFP-BICD2N-MTS	null	2	1	1	1	1	DAPI	MitoTracker	507	58685	6198.6	7.628	597.78	1538.58	220.36	700	4	3.342	0.000539154	6.322	4279.17	-1.032	958.825	90.016	0	0	0	0	0	0	0	0
R1	GFP-BICD2N-MTS	null	2	1	1	1	1	DAPI	MitoTracker	508	117809	12443.6	7.211	572.232	1523.19	200.519	900	6	4.308	0.000346203	6.566	5371.62	-2.008	509.977	17.699	0	0	0	0	0	0	0	0
R1	GFP-BICD2N-MTS	null	2	1	1	1	1	DAPI	MitoTracker	509	5732	605.442	30.735	1038.18	2215.98	802.336	709	7	3.097	0.00511527	6.184	3971.15	-1.045	1104.23	73.945	0	0	0	0	0	0	0	0
R1	GFP-BICD2N-MTS	null	2	1	1	1	1	DAPI	MitoTracker	510	52187	5512.25	18.532	574.214	1510.73	250.022	808	3	4.013	0.000728015	6.477	5523.64	-1.764	594.541	23.675	0	0	0	0	0	0	0	0
R1	GFP-BICD2N-MTS	null	2	1	1	1	1	DAPI	MitoTracker	511	8677	916.508	23.816	767.823	1896.72	768.694	1094	7	5.336	0.0058221	6.737	4009.6	-3.134	749.976	88.766	0	0	0	0	0	0	0	0
R1	GFP-BICD2N-MTS	null	2	1	1	1	1	DAPI	MitoTracker	512	22728	2400.64	11.209	603.21	1646.92	390.268	825	4	3.743	0.00155916	6.43	5087.32	-3.63	686.901	35.925	0	0	0	0	0	0	0	0
R1	GFP-BICD2N-MTS	null	2	1	1	1	1	DAPI	MitoTracker	513	3667	387.327	55.801	833.238	2328.41	826.988	599	5	2.977	0.00768602	6.053	3171.71	-2.099	907.71	31.642	0	0	0	0	0	0	0	0
R1	GFP-BICD2N-MTS	null	2	1	1	1	1	DAPI	MitoTracker	514	17657	1865.02	15.802	735.001	1679.12	377.999	52	1	0.944	0.000506161	3.947	430.192	-0.751	11.859	0	0	0	0	0	0	0	0	0
R1	GFP-BICD2N-MTS	null	2	1	1	1	1	DAPI	MitoTracker	515	4196	443.202	33.682	761.318	1988.23	852.858	349	2	2.483	0.00560241	5.529	1711.79	-1.845	18.119	0	0	0	0	0	0	0	0	0
R1	GFP-BICD2N-MTS	null	2	1	1	1	1	DAPI	MitoTracker	516	25883	2733.89	19.282	641.18	1575.48	367.944	877	5	3.651	0.00133546	6.415	5190.11	-2.542	359.759	0.848	0	0	0	0	0	0	0	0
R1	GFP-BICD2N-MTS	null	2	1	1	1	1	DAPI	MitoTracker	517	70903	7489.13	7.223	573.522	1512.8	199.518	655	3	3.72	0.00049672	6.27	4581.78	-2.842	636.6	22.773	0	0	0	0	0	0	0	0
R1	GFP-BICD2N-MTS	null	2	1	1	1	1	DAPI	MitoTracker	518	10372	1095.54	18.404	731.05	1728.3	453.747	690	7	3.49	0.00318564	6.329	3159.71	-2.906	211.741	0	0	0	0	0	0	0	0	0
R1	GFP-BICD2N-MTS	null	2	1	1	1	1	DAPI	MitoTracker	519	26202	2767.59	10.988	616.649	1632.62	260.613	167	3	2.273	0.000821293	4.732	2152.93	-0.907	136.986	0	0	0	0	0	0	0	0	0
R1	GFP-BICD2N-MTS	null	2	1	1	1	1	DAPI	MitoTracker	520	3582	378.349	58.363	1229.73	2207.06	1037.19	399	5	3.127	0.00826486	5.562	2044.23	-1.577	164.02	0	0	0	0	0	0	0	0	0
R1	GFP-BICD2N-MTS	null	2	1	1	1	1	DAPI	MitoTracker	521	27222	2875.32	12.431	631.702	1677.78	358.908	1061	4	4.98	0.00173198	6.774	4040.91	-2.755	770.388	41.133	0	0	0	0	0	0	0	0
R1	GFP-BICD2N-MTS	null	2	1	1	1	1	DAPI	MitoTracker	523	4973	525.273	19.95	682.246	1791.02	754.313	771	4	4.01	0.00763412	6.347	3451.91	1.707	1014.12	786.58	0	0	0	0	0	0	0	0
R1	GFP-BICD2N-MTS	null	2	1	1	1	1	DAPI	MitoTracker	524	11465	1210.99	46.461	803.666	2288.5	561.384	747	5	3.752	0.00309829	6.452	3562.6	-2.616	214.763	0	0	0	0	0	0	0	0	0
R1	GFP-BICD2N-MTS	null	2	1	1	1	1	DAPI	MitoTracker	525	75548	7979.76	8.367	584.827	1592.1	221.954	1125	5	6.271	0.000785863	6.645	4016.9	8.116	726.485	337.61	0	0	0	0	0	0	0	0
R1	GFP-BICD2N-MTS	null	2	1	1	1	1	DAPI	MitoTracker	526	11974	1264.75	18.145	701.419	1773.12	599.555	975	7	4.313	0.00341015	6.556	4373.54	-2.082	1197.64	378.103	6.37	0	0	0	0	0	0	0
R1	GFP-BICD2N-MTS	null	2	1	1	1	1	DAPI	MitoTracker	527	6357	671.458	106.274	866.119	2181.39	1036.36	957	6	5.075	0.00755818	6.659	4587.58	-2.181	629.96	4.65	0	0	0	0	0	0	0	0
R1	GFP-BICD2N-MTS	null	2	1	1	1	1	DAPI	MitoTracker	528	4866	513.971	99.153	1009.82	1971.11	1155.91	875	5	4.118	0.00801212	6.583	3165.47	-0.56	336.873	16.165	0	0	0	0	0	0	0	0
R1	GFP-BICD2N-MTS	null	2	1	1	1	1	DAPI	MitoTracker	529	4849	512.176	82.352	1188.65	1925.8	1115.16	1091	7	5.115	0.00998681	6.792	2858.61	-1.346	483.994	5.202	0	0	0	0	0	0	0	0
R1	GFP-BICD2N-MTS	null	2	1	1	1	1	DAPI	MitoTracker	530	58955	6227.12	9.193	606.575	1536.44	243.821	776	5	3.721	0.000597547	6.401	5467.33	-1.542	690.675	348.299	3.31	0	0	0	0	0	0	0
R1	GFP-BICD2N-MTS	null	2	1	1	1	1	DAPI	MitoTracker	531	3875	409.297	59.613	1209.16	2138.27	1408.21	934	7	3.766	0.00920115	6.37	3919.54	-2.202	1168.61	666.213	0	0	0	0	0	0	0	0
R1	GFP-BICD2N-MTS	null	2	1	1	1	1	DAPI	MitoTracker	532	36730	3879.61	11.964	634.268	1591.71	319.423	911	5	4.603	0.00118646	6.593	5067.08	-1.952	822.864	610.012	2.925	0	0	0	0	0	0	0
R1	GFP-BICD2N-MTS	null	2	1	1	1	1	DAPI	MitoTracker	533	9036	954.428	43.655	819.607	1920.77	776.034	1056	5	4.264	0.0044676	6.71	3672.89	-1.176	365.447	47.611	0	0	0	0	0	0	0	0
R1	GFP-BICD2N-MTS	null	2	1	1	1	1	DAPI	MitoTracker	535	6078	641.989	26.523	842.299	1791.91	1070.44	799	5	3.924	0.00611226	6.422	4809.35	-2.944	738.325	713.261	0	0	0	0	0	0	0	0
R1	GFP-BICD2N-MTS	null	2	1	1	1	1	DAPI	MitoTracker	536	8039	849.119	24.285	768.49	1847.83	689.037	742	4	3.668	0.00431977	6.347	4263.06	-0.036	720.297	504.713	192.615	0	0	0	0	0	0	0
R1	GFP-BICD2N-MTS	null	2	1	1	1	1	DAPI	MitoTracker	537	3950	417.219	36.806	752.686	1943.15	962.777	633	3	2.928	0.0070179	6.124	3807.75	-1.406	829.409	807.062	19.495	0	0	0	0	0	0	0
R1	GFP-BICD2N-MTS	null	2	1	1	1	1	DAPI	MitoTracker	538	8688	917.67	27.891	734.154	1894.05	630.685	739	4	3.199	0.003486	6.272	4290.48	0.398	976.066	403.158	39.461	0	0	0	0	0	0	0
R1	GFP-BICD2N-MTS	null	2	1	1	1	1	DAPI	MitoTracker	539	6622	699.449	26.06	880.737	2053.36	823.161	948	6	4.62	0.0066052	6.683	3426.02	-1.107	874.041	20.139	0	0	0	0	0	0	0	0
R1	GFP-BICD2N-MTS	null	2	1	1	1	1	DAPI	MitoTracker	540	6404	676.423	38.279	992.294	2032.3	645.257	684	3	12.774	0.0188846	6.244	3622.99	27.566	1055.82	398.443	0	0	0	0	0	0	0	0
R1	GFP-BICD2N-MTS	null	2	1	1	1	1	DAPI	MitoTracker	541	3015	318.459	29.232	696.977	1952.51	858.358	69	3	5.415	0.0170037	4.221	325.029	-2.306	7.863	0	0	0	0	0	0	0	0	0
R1	GFP-BICD2N-MTS	null	2	1	1	1	1	DAPI	MitoTracker	827	125479	13253.7	6.176	542.312	1039.62	198.102	867	6	4.016	0.000303009	6.481	5974.86	-2.81	1299.83	104.331	0	0	0	0	0	0	0	0
R1	GFP-BICD2N-MTS	null	2	1	1	1	1	DAPI	MitoTracker	828	6348	670.508	17.758	607.016	1325.22	757.428	814	2	3.761	0.00560918	6.497	3801.74	-2.819	612.229	26.594	0	0	0	0	0	0	0	0
R1	GFP-BICD2N-MTS	null	2	1	1	1	1	DAPI	MitoTracker	829	19961	2108.38	11.466	660.742	1227.39	450.404	875	6	3.889	0.00184454	6.419	5242.64	-2.07	1113.18	73.059	0	0	0	0	0	0	0	0
R1	GFP-BICD2N-MTS	null	2	1	1	1	1	DAPI	MitoTracker	830	5063	534.779	25.648	606.304	1299.31	646.813	579	3	2.523	0.00471783	6.006	3300.52	-2.076	645.054	93.212	0	0	0	0	0	0	0	0
R1	GFP-BICD2N-MTS	null	2	1	1	1	1	DAPI	MitoTracker	831	184175	19453.5	6.046	548.055	1043.66	184.578	1079	5	4.769	0.000245149	6.74	5419.33	-4.883	792.397	9.599	0	0	0	0	0	0	0	0
R1	GFP-BICD2N-MTS	null	2	1	1	1	1	DAPI	MitoTracker	832	94163	9945.97	6.525	572.434	1036.05	202.717	1022	7	3.935	0.000395638	6.601	3977.34	-2.429	182.165	1.615	0	0	0	0	0	0	0	0
R1	GFP-BICD2N-MTS	null	2	1	1	1	1	DAPI	MitoTracker	833	26314	2779.42	9.189	520.166	1091.4	252.786	645	4	3.114	0.00112038	6.183	3761.33	-2.543	578.97	32.802	0	0	0	0	0	0	0	0
R1	GFP-BICD2N-MTS	null	2	1	1	1	1	DAPI	MitoTracker	834	3364	355.322	21.708	519.721	1409.15	528.033	21	1	0.616	0.00173364	3.04	417.762	-1.104	8.538	0	0	0	0	0	0	0	0	0
R1	GFP-BICD2N-MTS	null	2	1	1	1	1	DAPI	MitoTracker	835	55196	5830.08	6.455	526.37	1030.53	185.939	52	1	0.937	0.000160718	3.91	469.135	0.11	21.399	0	0	0	0	0	0	0	0	0
R1	GFP-BICD2N-MTS	null	2	1	1	1	1	DAPI	MitoTracker	836	85895	9072.66	7.065	573.909	1073.69	226.111	630	5	3.271	0.000360534	6.22	5313.1	-6.253	0	0	0	0	0	0	0	0	0	0
R1	GFP-BICD2N-MTS	null	2	1	1	1	1	DAPI	MitoTracker	837	83720	8842.92	6.94	579.007	1066.4	219.674	1107	9	4.135	0.000467605	6.544	4250.52	-3.709	1100.73	23.031	0	0	0	0	0	0	0	0
R1	GFP-BICD2N-MTS	null	2	1	1	1	1	DAPI	MitoTracker	838	11612	1226.52	10.729	621.068	1261.3	498.403	905	5	3.894	0.00317484	6.576	3544.53	-1.154	754.69	276.581	1.795	0	0	0	0	0	0	0
R1	GFP-BICD2N-MTS	null	2	1	1	1	1	DAPI	MitoTracker	839	9011	951.787	12.254	626.318	1317.94	567.884	754	3	3.428	0.00360165	6.386	4100.72	-0.483	951.748	398.063	29.666	0	0	0	0	0	0	0
R1	GFP-BICD2N-MTS	null	2	1	1	1	1	DAPI	MitoTracker	840	119264	12597.3	6.697	558.565	1053.44	185.359	106	1	1.147	9.10515E-05	4.34	3378.44	-5.255	0	0	0	0	0	0	0	0	0	0
R1	GFP-BICD2N-MTS	null	2	1	1	1	1	DAPI	MitoTracker	841	14865	1570.12	11.616	647.598	1347.5	566.945	880	5	3.998	0.00254631	6.46	5624.18	-2.945	1316.94	374.88	1.841	0	0	0	0	0	0	0
R1	GFP-BICD2N-MTS	null	2	1	1	1	1	DAPI	MitoTracker	842	6473	683.711	13.392	741.539	1421.57	712.613	78	2	5.262	0.00769624	4.293	479.667	-0.728	18.839	0	0	0	0	0	0	0	0	0
R1	GFP-BICD2N-MTS	null	2	1	1	1	1	DAPI	MitoTracker	843	30775	3250.61	9.645	601.506	1114.29	237.846	131	3	1.647	0.000506674	4.632	2172.95	-3.35	24.722	0	0	0	0	0	0	0	0	0
R1	GFP-BICD2N-MTS	null	2	1	1	1	1	DAPI	MitoTracker	844	51471	5436.62	7.742	600.877	1086.63	269.991	895	5	4.324	0.000795346	6.536	5286.46	-3.238	643.66	1.124	0	0	0	0	0	0	0	0
R1	GFP-BICD2N-MTS	null	2	1	1	1	1	DAPI	MitoTracker	845	5633	594.986	16.579	710.478	1432.53	547.808	167	2	1.777	0.00298663	4.813	1617.58	-1.869	90.849	0	0	0	0	0	0	0	0	0
R1	GFP-BICD2N-MTS	null	2	1	1	1	1	DAPI	MitoTracker	846	22863	2414.9	13.67	606.153	1175.58	335.345	870	4	3.398	0.00140709	6.254	3824.46	-1.441	710.512	1.88	0	0	0	0	0	0	0	0
R1	GFP-BICD2N-MTS	null	2	1	1	1	1	DAPI	MitoTracker	847	47563	5023.84	7.747	579.487	1116.92	250.504	150	3	2.849	0.000567096	4.841	589.98	-4.205	2.107	0	0	0	0	0	0	0	0	0
R1	GFP-BICD2N-MTS	null	2	1	1	1	1	DAPI	MitoTracker	848	78058	8244.88	10.461	626.458	1154.9	339.028	1372	11	5.639	0.00068394	6.987	5336.56	-2.077	244.2	4.744	0	0	0	0	0	0	0	0
R1	GFP-BICD2N-MTS	null	2	1	1	1	1	DAPI	MitoTracker	849	9327	985.164	17.541	675.814	1401.88	802.549	799	6	3.477	0.00352936	6.357	5242	-3.777	285.179	1.756	0	0	0	0	0	0	0	0
R1	GFP-BICD2N-MTS	null	2	1	1	1	1	DAPI	MitoTracker	850	39546	4177.05	9.399	571.517	1076.47	277.076	94	3	1.893	0.000453191	4.34	1151.12	-3.624	0	0	0	0	0	0	0	0	0	0
R1	GFP-BICD2N-MTS	null	2	1	1	1	1	DAPI	MitoTracker	851	10154	1072.52	16.248	697.561	1347.84	656.718	960	8	3.761	0.00350671	6.494	4181.02	-3.033	802.661	37.932	0	0	0	0	0	0	0	0
R1	GFP-BICD2N-MTS	null	2	1	1	1	1	DAPI	MitoTracker	852	19728	2083.77	10.476	592.593	1147.27	290.07	57	1	1.108	0.000531729	3.99	726	-4.58	0	0	0	0	0	0	0	0	0	0
R1	GFP-BICD2N-MTS	null	2	1	1	1	1	DAPI	MitoTracker	853	5826	615.371	28.325	772.603	1524.54	787.25	660	4	3.083	0.00500998	6.084	4732.53	-2.157	1377.59	88.459	0	0	0	0	0	0	0	0
R1	GFP-BICD2N-MTS	null	2	1	1	1	1	DAPI	MitoTracker	854	5041	532.456	38.437	715.858	1417.69	689.304	546	2	2.901	0.00544834	5.992	4282.67	0.124	559.547	421.928	15.693	0	0	0	0	0	0	0
R1	GFP-BICD2N-MTS	null	2	1	1	1	1	DAPI	MitoTracker	855	6314	666.916	19.691	780.346	1470.36	967.154	32	2	1.523	0.00228364	3.455	343.844	-2.788	3.23	0	0	0	0	0	0	0	0	0
R1	GFP-BICD2N-MTS	null	2	1	1	1	1	DAPI	MitoTracker	856	5403	570.692	34.842	847.729	1653.47	895.251	1059	8	4.519	0.00791846	6.658	3068.02	-0.691	1145.02	106.277	0	0	0	0	0	0	0	0
R1	GFP-BICD2N-MTS	null	2	1	1	1	1	DAPI	MitoTracker	857	10416	1100.19	21.542	697.707	1407.2	682.285	852	2	3.876	0.00352303	6.429	4909.39	-1.415	934.078	25.182	0	0	0	0	0	0	0	0
R1	GFP-BICD2N-MTS	null	2	1	1	1	1	DAPI	MitoTracker	858	4236	447.428	42.763	1121.55	1897.6	1303.67	995	6	4.09	0.00914115	6.494	3751.35	-2.196	1523.52	77.039	0	0	0	0	0	0	0	0
R1	GFP-BICD2N-MTS	null	2	1	1	1	1	DAPI	MitoTracker	859	6099	644.207	22.974	753.999	1399.22	569.138	102	1	1.233	0.00191398	4.23	2222.09	-3.113	55.35	0	0	0	0	0	0	0	0	0
R1	GFP-BICD2N-MTS	null	2	1	1	1	1	DAPI	MitoTracker	860	5890	622.131	39.643	921.279	1913.42	1216.55	953	6	4.044	0.00650024	6.608	4062.08	-1.957	124.873	4.752	0	0	0	0	0	0	0	0
R1	GFP-BICD2N-MTS	null	2	1	1	1	1	DAPI	MitoTracker	861	11260	1189.34	21.514	672.311	1422.11	792.257	754	8	3.673	0.00308827	6.311	5628.48	-2.362	1061.19	674.16	163.357	0	0	0	0	0	0	0
R1	GFP-BICD2N-MTS	null	2	1	1	1	1	DAPI	MitoTracker	862	5428	573.332	34.365	741.14	1695.57	1252.11	824	5	3.649	0.00636454	6.326	6002.23	0.225	2303.06	509.259	30.311	1.613	0	0	0	0	0	0
R1	GFP-BICD2N-MTS	null	2	1	1	1	1	DAPI	MitoTracker	863	5796	612.202	25.389	743.952	1634.8	1099.08	848	5	3.535	0.00577423	6.389	5497.22	-0.651	1638.9	618.502	0.874	0	0	0	0	0	0	0
R1	GFP-BICD2N-MTS	null	2	1	1	1	1	DAPI	MitoTracker	864	4061	428.943	25.351	598.889	1280.78	1100.43	796	4	3.603	0.00839972	6.398	3704.01	-0.188	962.144	1600.79	322.797	0	0	0	0	0	0	0
R1	GFP-BICD2N-MTS	null	2	1	1	1	1	DAPI	MitoTracker	865	3865	408.241	22.599	613.12	1294.65	1101.94	898	5	3.925	0.00961443	6.604	3132.93	-0.922	750.484	88.108	0	0	0	0	0	0	0	0
R1	GFP-MTS	null	2	1	1	1	1	DAPI	MitoTracker	1052	14430	1524.17	13.528	766.601	2273.19	561.633	3203	28	12.809	0.00840392	8.023	1168.29	4.747	680.731	410.918	159.788	184.799	240.608	94.515	0	0	0	0
R1	GFP-MTS	null	2	1	1	1	1	DAPI	MitoTracker	1053	5543	585.479	17.449	620.177	2099.62	643.828	1929	16	9.938	0.0169741	7.444	1164.94	6.61	687.816	807.138	62.323	0	219.292	306.258	560.668	876.24	0	0
R1	GFP-MTS	null	2	1	1	1	1	DAPI	MitoTracker	1054	11595	1224.72	12.222	678.655	2050.57	397.479	2112	20	12.527	0.0102284	7.606	744.308	5.693	366.339	156.678	38.629	29.434	93.11	230.183	246.985	765.611	0	0
R1	GFP-MTS	null	2	1	1	1	1	DAPI	MitoTracker	1055	9257	977.771	10.263	674.823	2029.63	571.591	2289	19	11.383	0.0116418	7.659	1020.6	6.33	246.992	625.632	318.381	54.133	0	257.51	866.854	384.182	0	0
R1	GFP-MTS	null	2	1	1	1	1	DAPI	MitoTracker	1056	11853	1251.97	16.595	710.073	2344.99	560.182	3131	28	14.013	0.0111927	7.966	987.065	3.546	494.316	402.138	194.744	60.933	0	350.432	461.32	488.548	519.365	0
R1	GFP-MTS	null	2	1	1	1	1	DAPI	MitoTracker	1057	9181	969.743	12.784	686.886	2100.01	494.775	2318	18	17.028	0.0175593	7.677	927.212	6.182	372.979	280.032	158.243	17.811	0	0	0	144.961	893.3	325.869
R1	GFP-MTS	null	2	1	1	1	1	DAPI	MitoTracker	1058	9362	988.861	15.762	712.789	2274.54	516.623	2362	17	8.975	0.0090761	7.663	1167.46	2.094	771.439	454.131	45.342	0	0	0	0	0	0	0
R1	GFP-MTS	null	2	1	1	1	1	DAPI	MitoTracker	1059	10994	1161.24	21.357	715.917	2491.98	564.394	2654	22	15.345	0.0132143	7.791	975.374	7.445	490.763	260.983	159.819	230.376	74.585	80.528	128.199	51.774	150.139	101.071
R1	GFP-MTS	null	2	1	1	1	1	DAPI	MitoTracker	1060	9717	1026.36	18.579	716.574	2454.3	553.145	2297	18	9.916	0.00966135	7.636	1040.75	0.478	637.995	231.623	27.372	0	0	0	0	0	0	0
R1	GFP-MTS	null	2	1	1	1	1	DAPI	MitoTracker	1061	7277	768.633	13.464	699.718	2106.4	457.806	1754	10	9.068	0.0117976	7.421	856.987	1.089	390.592	293.458	88.829	0	0	0	0	0	0	0
R1	GFP-MTS	null	2	1	1	1	1	DAPI	MitoTracker	1062	7438	785.639	22.213	709.87	2153.31	428.875	1804	15	7.854	0.00999696	7.44	846.704	1.242	411.831	289.724	71.634	0	0	0	0	0	0	0
R1	GFP-MTS	null	2	1	1	1	1	DAPI	MitoTracker	1063	5077	536.258	20.134	758.69	2360.93	540.643	1535	9	7.424	0.0138441	7.287	998.8	0.768	681.825	171.311	0	0	0	0	0	0	0	0
R1	GFP-MTS	null	2	1	1	1	1	DAPI	MitoTracker	1064	5156	544.602	18.26	770.44	2353.66	674.062	1768	12	7.352	0.0134998	7.408	1198.59	-0.562	844.911	218.766	23.705	0	0	0	0	0	0	0
R1	GFP-MTS	null	2	1	1	1	1	DAPI	MitoTracker	1065	7287	769.689	14.918	706.273	2042.11	539.681	1857	14	8.965	0.0116476	7.461	1044.42	1.592	466.466	387.414	51.671	0	0	0	0	0	0	0
R1	GFP-MTS	null	2	1	1	1	1	DAPI	MitoTracker	1066	9797	1034.81	12.445	710.102	2350.04	445.495	2304	15	10.661	0.0103024	7.661	886.397	6.142	223.769	470.041	88.618	220.928	165.067	96.466	0	0	0	0
R1	GFP-MTS	null	2	1	1	1	1	DAPI	MitoTracker	1067	6845	723.003	32.566	769.368	2893.32	630.744	1802	12	7.345	0.010159	7.408	1434.88	0.72	996.529	99.21	28.718	19.28	0	0	0	0	0	0
R1	GFP-MTS	null	2	1	1	1	1	DAPI	MitoTracker	1068	7500	792.188	26.229	786.477	2357.43	614.327	1132	11	8.271	0.0104407	6.928	1240.78	1.431	587.388	247.681	49.505	0	0	0	0	0	0	0
R1	GFP-MTS	null	2	1	1	1	1	DAPI	MitoTracker	1069	4224	446.16	44.514	766.324	2354.48	624.928	1175	6	6.09	0.0136498	7	1270.21	-0.109	785.433	102.079	0	0	0	0	0	0	0	0
R1	GFP-MTS	null	2	1	1	1	1	DAPI	MitoTracker	1070	8884	938.372	21.896	797.73	2492.38	624.538	1624	17	8.626	0.00919251	7.337	1220.42	1.374	834.55	239.616	74.059	3.499	0	0	0	0	0	0
R1	GFP-MTS	null	2	1	1	1	1	DAPI	MitoTracker	1071	9315	983.897	20.343	761.608	2347.09	519.368	2478	16	9.276	0.00942782	7.731	1061.87	-0.156	753.016	275.631	50.488	0	0	0	0	0	0	0
R1	GFP-MTS	null	2	1	1	1	1	DAPI	MitoTracker	1072	10058	1062.38	54.188	763.217	2172.7	561.146	1874	18	7.816	0.00735709	7.469	1520.76	3.307	807.472	307.7	222.773	40.684	0	0	0	0	0	0
R1	GFP-MTS	null	2	1	1	1	1	DAPI	MitoTracker	1073	8741	923.268	20.894	784.756	2982.09	569.199	2663	18	9.896	0.0107184	7.799	1086.9	2.145	679.346	343.362	231.41	126.245	0	0	0	0	0	0
R1	GFP-MTS	null	2	1	1	1	1	DAPI	MitoTracker	1074	4334	457.779	59.819	777.925	2423.76	835.394	1234	6	5.974	0.01305	6.994	1914.43	0.428	1170.46	303.618	1.969	0	0	0	0	0	0	0
R1	GFP-MTS	null	2	1	1	1	1	DAPI	MitoTracker	1076	5310	560.869	32.43	651.679	3023.75	823.278	1334	10	7.399	0.013192	7.146	1671.26	-0.464	918.864	137.748	13.373	0	0	0	0	0	0	0
R1	GFP-MTS	null	2	1	1	1	1	DAPI	MitoTracker	1077	8795	928.972	25.604	781.742	2683.25	643.035	2353	16	9.125	0.00982269	7.676	1394.81	0.377	1231.99	191.184	93.615	67.515	45.343	0	0	0	0	0
R1	GFP-MTS	null	2	1	1	1	1	DAPI	MitoTracker	1078	5880	621.075	35.559	680.63	2893.39	827.807	1603	14	8.575	0.0138067	7.323	1511.95	0.765	824.323	187.836	168.957	369.459	0	0	0	0	0	0
R1	GFP-MTS	null	2	1	1	1	1	DAPI	MitoTracker	1079	6221	657.093	16.184	791.207	2230.35	617.706	2072	13	8.885	0.0135217	7.546	1086.66	1.639	681.93	503.424	59.58	0	0	0	0	0	0	0
R1	GFP-MTS	null	2	1	1	1	1	DAPI	MitoTracker	1080	7725	815.953	19.691	788.761	2583.03	609.341	1879	12	10.831	0.013274	7.387	1246.07	3.137	603.212	260.89	309.259	258.854	495.841	0	0	0	0	0
R1	GFP-MTS	null	2	1	1	1	1	DAPI	MitoTracker	1081	11616	1226.94	20.163	739.216	2372.32	559.984	3179	22	10.683	0.00870703	7.923	1235.37	1.187	874.472	492.015	134.37	105.309	59.857	0	0	0	0	0
R1	GFP-MTS	null	2	1	1	1	1	DAPI	MitoTracker	1082	8128	858.52	13.131	773.444	2208.21	610.466	2372	15	9.561	0.0111366	7.674	1180.09	2.264	639.393	435.177	286.445	95.362	9.669	0	0	0	0	0
R1	GFP-MTS	null	2	1	1	1	1	DAPI	MitoTracker	1083	6918	730.714	19.638	724.957	2240.97	591.658	2335	13	10.762	0.0147281	7.667	907.458	1.244	534.837	393.677	184.986	212.657	0	0	0	0	0	0
R1	GFP-MTS	null	2	1	1	1	1	DAPI	MitoTracker	1084	9616	1015.69	18.666	779.16	2341.39	592.256	2056	15	8.666	0.00853213	7.466	1556.97	1.212	914.285	491.513	101.034	0	0	0	0	0	0	0
R1	GFP-MTS	null	2	1	1	1	1	DAPI	MitoTracker	1085	11488	1213.42	15.631	755.918	2114.44	550.148	2900	23	11.163	0.00919962	7.905	1021.18	1.05	542.412	371.523	136.757	11.756	0	0	0	0	0	0
R1	GFP-MTS	null	2	1	1	1	1	DAPI	MitoTracker	1086	5810	613.681	21.147	703.036	2337.69	652.909	1726	10	7.56	0.0123191	7.337	1410.44	1.743	774.051	374.992	282.329	27.932	0	0	0	0	0	0
R1	GFP-MTS	null	2	1	1	1	1	DAPI	MitoTracker	1087	7644	807.398	22.263	756.536	2381.7	525.697	2389	17	10.845	0.013432	7.737	841.512	1.027	496.637	241.908	182.009	261.307	239.485	0	0	0	0	0
R1	GFP-MTS	null	2	1	1	1	1	DAPI	MitoTracker	1088	7158	756.064	18.75	714.381	2261.62	624.395	2230	16	8.652	0.0114435	7.556	1316.41	1.409	751.635	435.963	377.479	1.907	0	0	0	0	0	0
R1	GFP-MTS	null	2	1	1	1	1	DAPI	MitoTracker	1089	8746	923.796	15.742	756.275	2279.74	595.822	2445	12	8.266	0.00894786	7.637	1407.21	0.719	949.105	417.773	201.999	142.798	44.399	0	0	0	0	0
R1	GFP-MTS	null	2	1	1	1	1	DAPI	MitoTracker	1090	6587	695.752	23.856	755.611	2488.43	618.253	1422	9	6.201	0.00891266	7.106	1731.57	0.897	636.624	497.395	190.582	0	0	0	0	0	0	0
R1	GFP-MTS	null	2	1	1	1	1	DAPI	MitoTracker	1091	6465	682.866	17.51	777.305	2228.44	705.757	2158	13	8.359	0.0122411	7.542	1329.68	0.816	707.132	560.89	529.812	16.804	0	0	0	0	0	0
R1	GFP-MTS	null	2	1	1	1	1	DAPI	MitoTracker	1092	9856	1041.04	16.461	710.588	2232.89	603.54	3424	26	12.993	0.0124808	8.07	970.352	3.801	552.398	359.96	236.141	309.813	410.885	569.485	1779.59	0	0	0
R1	GFP-MTS	null	2	1	1	1	1	DAPI	MitoTracker	1093	7196	760.077	14.493	727.515	2318.16	492.627	1245	9	7.901	0.010395	7.065	1036.84	0.178	393.733	403.384	8.152	0	0	0	0	0	0	0
R1	GFP-MTS	null	2	1	1	1	1	DAPI	MitoTracker	1094	8116	857.253	20.471	757.373	2285.63	648.732	2256	14	8.27	0.0096471	7.569	1514.33	1.762	1051.1	387.982	199.861	172.726	52.269	0	0	0	0	0
R1	GFP-MTS	null	2	1	1	1	1	DAPI	MitoTracker	1095	9126	963.934	14.24	746.013	2226	694.486	2890	22	9.422	0.00977453	7.833	1341.49	3.51	729.663	467.363	613.537	283.954	92.988	4.537	0	0	0	0
R1	GFP-MTS	null	2	1	1	1	1	DAPI	MitoTracker	1096	5560	587.275	12.285	751.475	2524.87	580.853	970	8	7.41	0.0126176	6.796	1114.25	3.189	354.65	504.322	193.277	0	0	0	0	0	0	0
R1	GFP-MTS	null	2	1	1	1	1	DAPI	MitoTracker	1097	11974	1264.75	12.903	662.014	2203.7	502.359	2774	24	12.086	0.00955601	7.806	1172.58	2.53	669.428	410.461	154.356	104.899	110.589	0	0	0	0	0
R1	GFP-MTS	null	2	1	1	1	1	DAPI	MitoTracker	1098	8292	875.842	17.065	766.495	2305.38	519.212	1833	12	8.144	0.00929848	7.415	1186.8	3.85	705.572	265.764	156.211	97.395	30.384	0	0	0	0	0
R1	GFP-MTS	null	2	1	1	1	1	DAPI	MitoTracker	1100	7928	837.395	16.441	821.476	2306.03	478.683	1919	16	8.415	0.010049	7.46	980.82	1.221	508.213	266.036	136.865	0	0	0	0	0	0	0
R1	GFP-MTS	null	2	1	1	1	1	DAPI	MitoTracker	1101	7512	793.455	16.704	820.052	2401.06	658.537	2395	15	8.674	0.0109319	7.663	1364.06	3.007	778.216	570.453	484.279	127.666	2.819	0	0	0	0	0
R1	GFP-MTS	null	2	1	1	1	1	DAPI	MitoTracker	1102	8129	858.626	17.011	690.859	2242.51	556.729	2225	15	11.211	0.0130569	7.57	1105.21	1.537	627.025	291.314	295.159	48.145	0	0	0	0	0	0
R1	GFP-MTS	null	2	1	1	1	1	DAPI	MitoTracker	1103	5566	587.909	16.784	790.551	2342.14	584.033	1647	13	6.76	0.0114984	7.294	1214.95	0.679	727.984	328.545	36.368	0	0	0	0	0	0	0
R1	GFP-MTS	null	2	1	1	1	1	DAPI	MitoTracker	1104	11662	1231.8	17.766	724.33	2183	629.915	3230	31	11.485	0.00932376	7.975	1261.34	3.099	987.655	438.473	203.739	99.975	131.885	126.521	48.879	0	0	0
R1	GFP-MTS	null	2	1	1	1	1	DAPI	MitoTracker	1105	6125	646.953	15.054	737.033	2028.78	602.548	2209	18	8.619	0.0133224	7.64	995.298	0.463	608.871	441.134	104.912	0	0	0	0	0	0	0
R1	GFP-MTS	null	2	1	1	1	1	DAPI	MitoTracker	1106	7349	776.238	18.33	693.966	2259.24	666.952	1934	16	10.134	0.0130553	7.394	1398.84	1.92	703.706	558.304	209.079	4.775	0	0	0	0	0	0
R1	GFP-MTS	null	2	1	1	1	1	DAPI	MitoTracker	1107	7968	841.62	20.216	771.267	2339.68	537.06	1661	14	7.155	0.00850146	7.288	1458.74	0.38	826.693	329.471	1.844	0	0	0	0	0	0	0
R1	GFP-MTS	null	2	1	1	1	1	DAPI	MitoTracker	1108	6398	675.789	24.727	828.37	2593.29	663.157	1787	11	7.512	0.0111159	7.376	1525.58	0.209	980.879	277.605	36.864	0	0	0	0	0	0	0
R1	GFP-MTS	null	2	1	1	1	1	DAPI	MitoTracker	1109	11898	1256.73	17.332	726.336	2198.25	577.953	3068	20	12.111	0.00963694	7.912	1254.38	2.729	840.92	485.004	253.163	113.788	11.502	0	0	0	0	0
R1	GFP-MTS	null	2	1	1	1	1	DAPI	MitoTracker	1111	9738	1028.58	16.456	796.416	2283.66	603.247	2702	17	9.889	0.00961426	7.783	1327.06	2.151	857.557	480.499	154.86	2.144	0	0	0	0	0	0
R1	GFP-MTS	null	2	1	1	1	1	DAPI	MitoTracker	1112	10253	1082.97	22.338	809.844	2544.57	729.765	3331	25	11.849	0.0109412	7.954	1458.23	2.528	923.302	696.355	331.244	46.683	0	0	0	0	0	0
R1	GFP-MTS	null	2	1	1	1	1	DAPI	MitoTracker	1113	6153	649.911	21.606	764.387	2170.69	548.504	2013	10	7.755	0.0119324	7.467	1092.69	0.282	633.307	490.913	52.609	9.838	0	0	0	0	0	0
R1	GFP-MTS	null	2	1	1	1	1	DAPI	MitoTracker	1114	10864	1147.51	15.894	777.768	2340.02	459.015	2540	17	11.479	0.0100034	7.698	1067.57	1.845	562.569	343.342	69.265	142.916	56.367	0	0	0	0	0
R1	GFP-MTS	null	2	1	1	1	1	DAPI	MitoTracker	1115	3577	377.821	31.231	791.367	2322.07	726.728	1474	11	6.728	0.0178074	7.208	1091.47	0.219	700.287	584.861	127.131	0	0	0	0	0	0	0
R1	GFP-MTS	null	2	1	1	1	1	DAPI	MitoTracker	1116	6627	699.977	17.503	719.817	2065.11	516.376	1839	16	9.476	0.0135376	7.382	985.937	2.59	436.256	426.336	251.623	46.539	98.753	0	0	0	0	0
R1	GFP-MTS	null	2	1	1	1	1	DAPI	MitoTracker	1117	8913	941.436	27.927	814.588	2666.05	639.541	2356	15	9.825	0.0104362	7.645	1454.2	0.293	974.053	314.785	139.389	0	0	0	0	0	0	0
R1	GFP-MTS	null	2	1	1	1	1	DAPI	MitoTracker	1118	8728	921.895	64.419	856.984	2458.72	710.872	1771	14	7.343	0.00796512	7.429	1888.72	1.215	1126.28	308.493	69.229	0	0	0	0	0	0	0
R1	GFP-MTS	null	2	1	1	1	1	DAPI	MitoTracker	1119	8821	931.718	14.25	712.619	2079.86	461.227	2196	18	9.572	0.0102735	7.567	1048.43	2.517	502.531	365.688	126.932	50.298	0	0	0	0	0	0
R1	GFP-MTS	null	2	1	1	1	1	DAPI	MitoTracker	1120	5523	583.367	97.597	903.813	2374.39	877.009	1538	11	7.032	0.0120542	7.297	1727.68	1.886	1078.96	407.602	142.507	0	0	0	0	0	0	0
R1	GFP-MTS	null	2	1	1	1	1	DAPI	MitoTracker	1121	3751	396.199	43.886	667.376	2526.67	1133.23	930	8	4.972	0.0125492	6.746	2353.76	-1.456	496.815	84.726	0	0	0	0	0	0	0	0
R1	GFP-MTS	null	2	1	1	1	1	DAPI	MitoTracker	1122	11032	1165.26	16.649	732.252	2193.74	445.416	2466	20	9.478	0.00813384	7.714	1001.6	2.599	560.73	260.935	213.844	67.19	5.966	0	0	0	0	0
R1	GFP-MTS	null	2	1	1	1	1	DAPI	MitoTracker	1123	9515	1005.02	25.507	830.849	2628.17	698.927	2781	18	10.136	0.0100854	7.819	1473.56	0.481	1008.53	442.737	137.955	19.805	0	0	0	0	0	0
R1	GFP-MTS	null	2	1	1	1	1	DAPI	MitoTracker	1124	7905	834.966	18.109	787.015	2346.52	686.724	2399	17	8.104	0.00970579	7.62	1473.01	1.239	866.872	436.738	357.823	45.716	0	0	0	0	0	0
R1	GFP-MTS	null	2	1	1	1	1	DAPI	MitoTracker	1125	9000	950.625	22.207	752.126	2230.71	552.637	2781	13	10.473	0.011017	7.815	1143	3.551	647.23	621.502	369.25	153.08	10.86	4.75	0	0	0	0
R1	GFP-MTS	null	2	1	1	1	1	DAPI	MitoTracker	1126	9049	955.801	15.34	721.177	2154.48	520.11	2645	17	9.605	0.0100492	7.768	1107.19	1.677	599.094	519.566	168.557	54.893	0	0	0	0	0	0
R1	GFP-MTS	null	2	1	1	1	1	DAPI	MitoTracker	1127	5117	540.483	28.304	819.104	2295.02	733.411	1644	12	7.194	0.0133103	7.25	1356.22	0.602	740.345	504.491	219.338	0	0	0	0	0	0	0
R1	GFP-MTS	null	2	1	1	1	1	DAPI	MitoTracker	1128	7842	828.311	26.807	800.269	2412.99	875.859	2178	16	9.101	0.0109874	7.516	2145.53	0.439	1274.44	875.303	75.23	4.108	0	0	0	0	0	0
R1	GFP-MTS	null	2	1	1	1	1	DAPI	MitoTracker	1129	9507	1004.18	14.535	711.188	2127.05	566.277	2578	22	14.056	0.0139975	7.743	1232.74	6.928	728.069	525.817	186.647	17.175	0	0	0	0	0	0
R1	GFP-MTS	null	2	1	1	1	1	DAPI	MitoTracker	1130	6873	725.961	12.37	784.08	2079.13	460.357	2188	18	9.403	0.0129525	7.595	828.133	5.538	316.302	384.981	293.157	225.154	214.086	3265	0	0	0	0
R1	GFP-MTS	null	2	1	1	1	1	DAPI	MitoTracker	1131	8078	853.239	17.1	757.473	2094.09	562.399	2356	18	11.612	0.0136093	7.651	1072.49	2.394	522.362	406.592	280.739	267.602	35.97	0	0	0	0	0
R1	GFP-MTS	null	2	1	1	1	1	DAPI	MitoTracker	1132	8376	884.715	21.682	874.805	2424.12	603.457	2266	18	8.668	0.0097975	7.617	1398.82	1.029	789.478	582.358	98.523	0	0	0	0	0	0	0
R1	GFP-MTS	null	2	1	1	1	1	DAPI	MitoTracker	1133	7704	813.735	12.4	770.143	2089.23	549.165	2281	19	9.407	0.0115603	7.568	1086.6	3.991	339.839	445.678	382.98	349.181	144.924	11.288	0	0	0	0
R1	GFP-MTS	null	2	1	1	1	1	DAPI	MitoTracker	1134	5235	552.947	37.917	822.63	2506.29	696.358	1550	10	6.819	0.0123321	7.215	1632.23	0.069	1201.76	283.592	0	0	0	0	0	0	0	0
R1	GFP-MTS	null	2	1	1	1	1	DAPI	MitoTracker	1135	9553	1009.04	15.444	755.122	2038.89	710.721	3487	21	12.681	0.0125674	8.002	1363.42	3.494	849.563	520.506	550.787	738.493	537.567	262.534	335.438	0	0	0
R1	GFP-MTS	null	2	1	1	1	1	DAPI	MitoTracker	1136	7555	797.997	24.984	871.765	2358.89	569.941	2317	15	8.772	0.0109925	7.651	1212.34	1.022	749.86	507.099	138.769	1.573	0	0	0	0	0	0
R1	GFP-MTS	null	2	1	1	1	1	DAPI	MitoTracker	1137	5636	595.303	27.61	894.105	2720.62	1077.13	1579	10	7.127	0.0119721	7.228	2610.26	0.809	1418.05	761.136	124.794	0	0	0	0	0	0	0
R1	GFP-MTS	null	2	1	1	1	1	DAPI	MitoTracker	1138	8199	866.019	13.12	788.494	2548.46	685.481	2383	16	10.798	0.0124685	7.709	1361.31	4.824	286.629	636.177	466.256	450.472	226.736	0	0	0	0	0
R1	GFP-MTS	null	2	1	1	1	1	DAPI	MitoTracker	1139	7084	748.247	21.96	865.245	2436.6	590.046	1806	11	8.125	0.0108587	7.416	1419.33	1.414	897.136	368.415	160.874	0	0	0	0	0	0	0
R1	GFP-MTS	null	2	1	1	1	1	DAPI	MitoTracker	1140	5386	568.896	36.072	820.763	2518.13	689.228	1539	8	6.99	0.0122869	7.185	1671.65	0.471	997.367	464.132	0	0	0	0	0	0	0	0
R1	GFP-MTS	null	2	1	1	1	1	DAPI	MitoTracker	1141	7310	772.119	24.71	822.558	2394.07	820.762	2111	17	8.454	0.0109491	7.517	1773.79	1.38	988.135	536.058	342.213	0	0	0	0	0	0	0
R1	GFP-MTS	null	2	1	1	1	1	DAPI	MitoTracker	1142	6861	724.693	22.955	859.644	2414.33	573.742	1793	12	8.133	0.0112227	7.408	1314.92	1.462	845.594	400.059	28.715	0	0	0	0	0	0	0
R1	GFP-MTS	null	2	1	1	1	1	DAPI	MitoTracker	1143	6425	678.641	12.75	759.424	2531.99	583.904	1325	13	7.815	0.0115157	7.113	1165.88	4.723	311.54	564.091	201.89	9.852	0	0	0	0	0	0
R1	GFP-MTS	null	2	1	1	1	1	DAPI	MitoTracker	1144	7532	795.567	14.943	749.976	2500.59	624.13	1969	15	10.069	0.0126564	7.485	1163.01	5.619	444.88	490.003	411.582	255.153	148.867	0	0	0	0	0
R1	GFP-MTS	null	2	1	1	1	1	DAPI	MitoTracker	1145	7426	784.371	23.836	755.777	2109.31	691.316	2490	17	9.227	0.0117636	7.658	1439.79	3.9	900.162	542.493	418.176	339.938	72.983	0	0	0	0	0
R1	GFP-MTS	null	2	1	1	1	1	DAPI	MitoTracker	1146	9243	976.292	24.067	750.516	2401.33	537.826	2395	20	12.399	0.0127001	7.684	1094.17	1.878	663.584	269.092	201.998	175.533	63.535	0	0	0	0	0
R1	GFP-MTS	null	2	1	1	1	1	DAPI	MitoTracker	1147	5609	592.451	23.238	738.109	2100.21	751.156	2102	11	8.111	0.0136906	7.536	1430.06	1.286	940.918	612.853	635.144	74.71	0	0	0	0	0	0
R1	GFP-MTS	null	2	1	1	1	1	DAPI	MitoTracker	1149	12829	1355.06	19.544	769.708	2348.34	526.712	2681	19	10.762	0.00794206	7.786	1258.23	2.635	664.046	383.003	156.145	109.625	2.944	0	0	0	0	0
R1	GFP-MTS	null	2	1	1	1	1	DAPI	MitoTracker	1150	13710	1448.12	19.575	814.552	2438.68	606.74	3588	28	11.981	0.00827349	8.079	1376.61	2.243	988.104	623.908	185.645	110.96	94.291	2.682	0	0	0	0
R1	GFP-MTS	null	2	1	1	1	1	DAPI	MitoTracker	1151	10770	1137.58	19.166	756.666	2401.36	476.504	2610	22	14.068	0.0123666	7.783	947.919	2.994	480.169	309.632	245.277	120.774	47.55	0	0	0	0	0
R1	GFP-MTS	null	2	1	1	1	1	DAPI	MitoTracker	1152	7919	836.444	18.265	675.23	2192.14	575.77	2414	17	11.628	0.0139017	7.72	1036.31	3.069	609.837	473.883	127.32	126.409	0	0	0	0	0	0
R1	GFP-MTS	null	2	1	1	1	1	DAPI	MitoTracker	1153	7731	816.587	20.893	750.989	2101.97	604.429	2199	12	8.741	0.0107043	7.55	1411.87	1.611	865.334	506.217	95.268	0	0	0	0	0	0	0
R1	GFP-MTS	null	2	1	1	1	1	DAPI	MitoTracker	1154	8964	946.822	24.809	821.096	2227.21	599.24	2973	22	11.512	0.0121586	7.86	1173.15	2.901	695.541	474.836	451.095	320.151	220.525	8.174	0	0	0	0
R1	GFP-MTS	null	2	1	1	1	1	DAPI	MitoTracker	1156	8361	883.131	26.181	800.969	2276.53	606.237	2963	22	11.69	0.013237	7.886	1092.14	3.171	658.674	387.317	319.09	315.532	582.003	596.97	0	0	0	0
R1	GFP-MTS	null	2	1	1	1	1	DAPI	MitoTracker	1157	4449	469.926	30.572	760.885	2112.95	894.355	1581	14	7.867	0.0167409	7.228	1679.08	0.337	941.471	1069.29	493.159	0	0	0	0	0	0	0
R1	GFP-MTS	null	2	1	1	1	1	DAPI	MitoTracker	1158	10263	1084.03	21.759	745.554	2545.02	477.585	2622	23	13.188	0.0121657	7.813	844.904	2.308	412.446	347.358	188.151	169.17	0	0	0	0	0	0
R1	GFP-MTS	null	2	1	1	1	1	DAPI	MitoTracker	1159	10864	1147.51	21.29	753.617	2395.89	532.618	2711	23	11.514	0.0100339	7.826	1161.26	3.984	593.026	407.062	221.332	359.691	100.833	0	0	0	0	0
R1	GFP-MTS	null	2	1	1	1	1	DAPI	MitoTracker	1160	7123	752.367	18.043	704.117	2168.35	432.104	1554	15	10.518	0.0139799	7.284	852.679	3.032	375.229	189.798	180.242	144.611	0	0	0	0	0	0
R1	GFP-MTS	null	2	1	1	1	1	DAPI	MitoTracker	1161	9649	1019.18	15.085	719.884	2167.99	443.339	2515	22	12.421	0.0121873	7.743	908.423	6.174	391.036	389.081	165.325	271.228	212.167	229.26	212.617	0	0	0
R1	GFP-MTS	null	2	1	1	1	1	DAPI	MitoTracker	1162	8434	890.841	32.314	831.73	2471.57	646.526	2285	18	9.988	0.0112119	7.595	1407.72	3.767	967.128	447.367	206.872	68.967	0	0	0	0	0	0
R1	GFP-MTS	null	2	1	1	1	1	DAPI	MitoTracker	1163	12617	1332.67	14.196	679.451	2035.45	479.831	3247	24	12.491	0.00937291	7.995	968.943	6.165	482.024	273.193	268.748	273.829	232.955	99.773	0	0	0	0
R1	GFP-MTS	null	2	1	1	1	1	DAPI	MitoTracker	1164	9805	1035.65	20.143	796.315	2318.16	642.832	2865	19	10.403	0.0100449	7.857	1389.71	2.556	845.041	678.569	295.62	47.655	10.957	0	0	0	0	0
R1	GFP-MTS	null	2	1	1	1	1	DAPI	MitoTracker	1165	7810	824.931	18.696	760.665	2395.11	593.341	2280	10	10.049	0.0121816	7.639	1285.96	2.913	688.133	592.627	210.381	0	0	0	0	0	0	0
R1	GFP-MTS	null	2	1	1	1	1	DAPI	MitoTracker	1166	6661	703.568	12.886	690.759	1989.24	662.493	993	8	7.674	0.0109073	6.832	1193.81	4.322	140.74	179.067	541.839	140.84	0	0	0	0	0	0
R1	GFP-MTS	null	2	1	1	1	1	DAPI	MitoTracker	1167	13140	1387.91	21.899	741.979	1948.53	433.524	3602	38	12.483	0.00899408	8.121	831.268	4.503	494.206	380.965	228.299	76.468	32.937	0	0	0	0	0
R1	GFP-MTS	null	2	1	1	1	1	DAPI	MitoTracker	1168	6550	691.844	15.038	749.77	2142.59	555.683	1866	11	9.152	0.0132284	7.447	1046.31	1.99	457.756	495.988	220.69	13.691	0	0	0	0	0	0
R1	GFP-MTS	null	2	1	1	1	1	DAPI	MitoTracker	1169	6710	708.744	78.63	826.841	2391.75	883.956	2105	11	8.945	0.0126209	7.608	1647.61	2.669	1062.02	610.685	156.321	0	0	0	0	0	0	0
R1	GFP-MTS	null	2	1	1	1	1	DAPI	MitoTracker	1170	7561	798.631	19.434	739.989	2398.04	503.881	2207	14	9.071	0.0113582	7.629	994.131	1.972	591.597	328.128	138.54	20.917	0	0	0	0	0	0
R1	GFP-MTS	null	2	1	1	1	1	DAPI	MitoTracker	1171	7803	824.192	14.18	709.685	2115.35	435.79	1446	14	8.378	0.0101651	7.223	930.575	2.894	307.101	268.011	145.342	6.853	0	0	0	0	0	0
R1	GFP-MTS	null	2	1	1	1	1	DAPI	MitoTracker	1172	9185	970.166	20.301	769.888	2275.62	488.041	2233	20	9.256	0.00954064	7.631	1031.28	2.164	580.765	317.045	112.905	14.191	0	0	0	0	0	0
R1	GFP-MTS	null	2	1	1	1	1	DAPI	MitoTracker	1173	5892	622.342	23.013	788.705	2194.16	545.933	1602	13	8.567	0.0137657	7.26	1180.4	1.872	749.395	298.277	52.958	36.982	0	0	0	0	0	0
R1	GFP-MTS	null	2	1	1	1	1	DAPI	MitoTracker	1174	8610	909.431	18.479	696.33	2170.31	523.485	2264	24	10.245	0.0112653	7.663	999.926	3.117	613.906	286.083	162.792	153.664	56.259	0	0	0	0	0
R1	GFP-MTS	null	2	1	1	1	1	DAPI	MitoTracker	1175	6357	671.458	24.965	746.226	2203.36	467.181	1437	11	8.178	0.0121795	7.168	1091.74	0.304	566.606	251.413	58.585	0	0	0	0	0	0	0
R1	GFP-MTS	null	2	1	1	1	1	DAPI	MitoTracker	1176	9430	996.044	16.568	701.933	2169.13	363.101	1738	17	9.835	0.00987406	7.377	827.315	3.034	223.381	261.937	105.521	96.308	7.719	0	0	0	0	0
R1	GFP-MTS	null	2	1	1	1	1	DAPI	MitoTracker	1177	9702	1024.77	21.385	706.52	2208.14	464.604	1775	20	10.564	0.0103086	7.418	859.772	1.531	355.86	122.078	133.488	157.676	0	0	0	0	0	0
R1	GFP-MTS	null	2	1	1	1	1	DAPI	MitoTracker	1178	1196	126.328	10.693	715.031	2024.21	931.076	109	1	1.468	0.0116206	4.655	1102.59	5.204	0	180.617	203.613	0	0	0	0	0	0	0
R1	GFP-MTS	null	2	1	1	1	1	DAPI	MitoTracker	1179	5344	564.46	24.304	676.761	2046.52	636.332	509	3	4.43	0.00784821	6.191	1099.91	2.939	165.687	231.656	153.878	0	0	0	0	0	0	0
R1	GFP-MTS	null	2	1	1	1	1	DAPI	MitoTracker	1180	2160	228.15	21.642	744.934	1905.95	923.32	195	2	6.409	0.0280912	5.14	1246.29	1.409	148.122	247.982	0	0	0	0	0	0	0	0
R1	GFP-MTS	null	2	1	1	1	1	DAPI	MitoTracker	1181	6098	644.101	23.413	728.449	2099.63	495.471	1656	17	8.892	0.0138053	7.336	1009.46	1.541	473.055	401.095	114.436	6.611	0	0	0	0	0	0
R1	GFP-MTS	null	2	1	1	1	1	DAPI	MitoTracker	1182	6471	683.499	25.924	729.397	2350.82	584.575	1874	14	9.674	0.0141536	7.45	1143.35	1.337	699.147	373.977	81.4	0	0	0	0	0	0	0
R1	GFP-MTS	null	2	1	1	1	1	DAPI	MitoTracker	1183	6421	678.218	16.501	664.17	2125.09	565.56	1833	16	9.194	0.0135561	7.468	944.044	1.959	435.832	378.175	197.081	14.929	0	0	0	0	0	0
R1	GFP-MTS	null	2	1	1	1	1	DAPI	MitoTracker	1185	9835	1038.82	22.778	737.679	2214.42	502.018	2782	25	11.762	0.0113224	7.86	931.011	4.011	479.05	381.761	228.427	142.982	202.434	0	0	0	0	0
R1	GFP-MTS	null	2	1	1	1	1	DAPI	MitoTracker	1186	7127	752.789	18.441	706.058	2118.98	481.975	1776	16	9.66	0.0128323	7.413	984.573	3.93	465.752	310.981	152.815	239.074	0	0	0	0	0	0
R1	GFP-MTS	null	2	1	1	1	1	DAPI	MitoTracker	1187	7619	804.757	23.436	756.751	2349.6	572.548	2050	14	10.515	0.0130661	7.535	1146.08	3.133	622.907	439.094	172.404	189.413	10.455	0	0	0	0	0
R1	GFP-MTS	null	2	1	1	1	1	DAPI	MitoTracker	1188	6423	678.429	24.329	723.426	2340.26	533.193	1830	14	8.973	0.0132261	7.456	956.366	0.921	567.497	269.886	65.034	0	0	0	0	0	0	0
R1	GFP-MTS	null	2	1	1	1	1	DAPI	MitoTracker	1189	6373	673.148	19.952	737.957	1988.76	627.454	1829	17	7.302	0.0108475	7.396	1073.37	3.849	348.928	574.57	476.732	289.237	154.003	0	0	0	0	0
R1	GFP-MTS	null	2	1	1	1	1	DAPI	MitoTracker	1190	5434	573.966	16.037	645.353	2017.6	551.969	1197	12	9.164	0.0159661	7.037	761.551	1.371	255.972	315.576	53.868	0	0	0	0	0	0	0
R1	GFP-MTS	null	2	1	1	1	1	DAPI	MitoTracker	1191	4806	507.634	32.978	603.344	2408.25	738.88	1132	4	6.938	0.0136673	7.023	1277.16	-1.624	443.01	2.838	0	0	0	0	0	0	0	0
R1	GFP-MTS	null	2	1	1	1	1	DAPI	MitoTracker	1192	5548	586.008	19.943	574.288	1984.15	517.15	834	8	8.789	0.0149981	6.654	746.096	0.065	135.418	293.752	0	0	0	0	0	0	0	0
R1	GFP-MTS	null	2	1	1	1	1	DAPI	MitoTracker	1193	5074	535.941	21.573	695.442	2037.87	465.694	1423	14	8.441	0.0157499	7.201	793.505	0.754	302.409	393.36	74.628	280.188	0	0	0	0	0	0
R1	GFP-MTS	null	2	1	1	1	1	DAPI	MitoTracker	1194	4348	459.257	22.274	690.31	2042.57	679.514	1169	8	8.078	0.0175893	7.021	1025.57	0.852	367.038	596.953	219.405	0	0	0	0	0	0	0
R1	GFP-MTS	null	2	1	1	1	1	DAPI	MitoTracker	1195	1779	187.907	31.703	657.47	1912.87	476.417	52	1	0.904	0.00481089	3.921	641.308	5.451	0	43.096	290.342	0	0	0	0	0	0	0
R1	GFP-MTS	null	2	1	1	1	1	DAPI	MitoTracker	1196	7490	791.131	17.548	690.187	2015.27	531.071	2104	14	9.969	0.0126009	7.562	1049.49	3.016	590.271	505.97	100.133	88.292	104.125	0	0	0	0	0
R1	GFP-MTS	null	2	1	1	1	1	DAPI	MitoTracker	1197	4161	439.506	18.185	630.194	1921.98	516.02	857	6	5.405	0.0122979	6.697	849.013	1.018	284.221	247.115	22.48	0	0	0	0	0	0	0
R1	GFP-MTS	null	2	1	1	1	1	DAPI	MitoTracker	3818	11858	1252.5	14.931	742.022	2191.16	559.933	2937	23	10.412	0.00831297	7.855	1224.51	2.266	733.334	394.765	232.021	61.17	45.853	0	0	0	0	0
R1	GFP-MTS	null	2	1	1	1	1	DAPI	MitoTracker	3819	3549	374.863	16.083	668.705	2136.42	695.23	1006	7	6.924	0.0184707	6.879	1092.13	0.554	271.237	575.915	0	0	0	0	0	0	0	0
R1	GFP-MTS	null	2	1	1	1	1	DAPI	MitoTracker	3820	5396	569.952	22.144	731.201	2191.78	710.476	1833	12	7.294	0.0127976	7.392	1264.74	1.435	625.49	505.625	410.972	194.833	0	0	0	0	0	0
R1	GFP-MTS	null	2	1	1	1	1	DAPI	MitoTracker	3821	7129	753.001	17.845	729.427	2147.21	629.428	2071	12	9.249	0.0122829	7.57	1157.24	-0.69	831.31	254.852	0	0	0	0	0	0	0	0
R1	GFP-MTS	null	2	1	1	1	1	DAPI	MitoTracker	3822	3771	398.312	16.653	698.045	2300.13	653.829	802	7	5.425	0.01362	6.606	1274.01	0.345	315.744	424.42	3.758	0	0	0	0	0	0	0
R1	GFP-MTS	null	2	1	1	1	1	DAPI	MitoTracker	3823	11128	1175.39	15.393	792.732	2384.88	523.614	2402	14	11.459	0.00974906	7.718	1093.63	1.182	618.647	343.317	122.593	80.912	0	0	0	0	0	0
R1	GFP-MTS	null	2	1	1	1	1	DAPI	MitoTracker	3824	8963	946.717	17.476	750.752	2199.07	581.503	1913	17	9.952	0.0105121	7.511	1076.89	2.17	477.227	372.963	191.466	84.925	0	0	0	0	0	0
R1	GFP-MTS	null	2	1	1	1	1	DAPI	MitoTracker	3825	8506	898.446	14.677	743.498	2270.39	582.846	2026	16	9.626	0.0107141	7.495	1120.37	2.45	510.453	370.702	240.179	10.222	0	0	0	0	0	0
R1	GFP-MTS	null	2	1	1	1	1	DAPI	MitoTracker	3826	5479	578.719	20.714	714.703	2145.32	687.471	2013	14	8.108	0.0140102	7.5	1238.66	1.451	762.773	596.07	164.761	0	0	0	0	0	0	0
R1	GFP-MTS	null	2	1	1	1	1	DAPI	MitoTracker	3827	11967	1264.01	16.861	755.448	2198.42	581.982	3434	27	11.661	0.00922537	8.051	1137.63	3.06	710.213	557.546	227.159	136.919	36.659	0	0	0	0	0
R1	GFP-MTS	null	2	1	1	1	1	DAPI	MitoTracker	3828	7703	813.629	18.169	814.069	2421.01	538.028	2149	16	8.684	0.0106732	7.591	1095.88	1.326	595.316	338.499	192.885	15.943	0	0	0	0	0	0
R1	GFP-MTS	null	2	1	1	1	1	DAPI	MitoTracker	3829	10953	1156.91	12.164	796.148	2388.52	556.544	2423	16	10.676	0.00922803	7.729	1098.91	4.093	516.54	395.577	69.937	143.446	257.279	22.341	0	0	0	0
R1	GFP-MTS	null	2	1	1	1	1	DAPI	MitoTracker	3830	6240	659.1	18.201	816.438	2456.36	631.866	1666	7	9.164	0.0139038	7.349	1238.93	1.997	699.613	418.558	33.864	0	0	0	0	0	0	0
R1	GFP-MTS	null	2	1	1	1	1	DAPI	MitoTracker	3831	4520	477.425	18.433	758.308	2269.5	703.677	1823	14	7.666	0.016057	7.436	1048.08	-0.126	662.43	562.428	16.509	0	0	0	0	0	0	0
R1	GFP-MTS	null	2	1	1	1	1	DAPI	MitoTracker	3832	8080	853.45	60.937	893.037	2575.07	812.679	1420	13	7.036	0.00824418	7.227	2198.48	1.674	1358.14	357.862	3.409	0	0	0	0	0	0	0
R1	GFP-MTS	null	2	1	1	1	1	DAPI	MitoTracker	3833	11275	1190.92	34.186	781.963	2207.69	592.524	3117	25	12.157	0.0102081	7.956	1168.91	3.45	767.279	490.018	315.057	121.828	16.478	0	0	0	65.96	102.935
R1	GFP-MTS	null	2	1	1	1	1	DAPI	MitoTracker	3834	6966	735.784	16.981	881.447	2699.18	655.197	1540	10	8.765	0.0119125	7.229	1404.17	0.943	543.807	446.344	226.183	0	0	0	0	0	0	0
R1	GFP-MTS	null	2	1	1	1	1	DAPI	MitoTracker	3835	4732	499.817	21.613	754.897	2268.51	570.814	1207	10	6.305	0.0126146	6.992	1102.97	1.234	374.143	432.086	168.139	0	0	0	0	0	0	0
R1	GFP-MTS	null	2	1	1	1	1	DAPI	MitoTracker	3836	8757	924.958	15.27	813.322	2436.87	630.291	2495	18	8.642	0.00934313	7.725	1322.93	1.417	815.686	475.339	128.078	17.99	0	0	0	0	0	0
R1	GFP-MTS	null	2	1	1	1	1	DAPI	MitoTracker	3837	6462	682.549	20.185	851.685	2412.36	704.25	1845	12	8.385	0.0122848	7.412	1337.75	1.005	884.012	240.517	363.719	96.995	0	0	0	0	0	0
R1	GFP-MTS	null	2	1	1	1	1	DAPI	MitoTracker	3838	8537	901.721	18.9	801.149	2288.47	485.014	1956	16	10.78	0.0119549	7.543	888.824	1.692	472.32	214.142	136.697	78.54	0	0	0	0	0	0
R1	GFP-MTS	null	2	1	1	1	1	DAPI	MitoTracker	3839	8347	881.652	19.24	792.288	2324.01	667.109	2383	17	21.165	0.0240061	7.698	1140.46	9.889	654.724	279.121	62.32	0	0	0	0	0	88.636	366.099
R1	GFP-MTS	null	2	1	1	1	1	DAPI	MitoTracker	3840	8949	945.238	14.517	828.547	2430.51	560.382	2487	16	11.062	0.0117029	7.753	1019.58	2.701	559.676	413.609	179.401	92.909	150.566	0	0	0	0	0
R1	GFP-MTS	null	2	1	1	1	1	DAPI	MitoTracker	3841	9333	985.798	18.296	855.134	2401.43	584.944	2257	11	9.398	0.00953339	7.653	1246.64	-1.316	925.24	274.74	0	0	0	0	0	0	0	0
R1	GFP-MTS	null	2	1	1	1	1	DAPI	MitoTracker	3842	8461	893.693	19.494	859.599	2558	596.724	2140	12	10.583	0.0118419	7.585	1226.95	1.464	768.262	297.019	126.277	18.248	0	0	0	0	0	0
R1	GFP-MTS	null	2	1	1	1	1	DAPI	MitoTracker	3843	7713	814.686	15.22	716.273	2139.36	689.903	2331	18	10.736	0.0131781	7.644	1301.92	3.142	554.709	657.073	644.05	432.043	257.885	286.379	0	0	0	0
R1	GFP-MTS	null	2	1	1	1	1	DAPI	MitoTracker	3844	6815	719.834	14.763	797.49	2303.07	498.094	2099	13	9.239	0.0128349	7.591	843.394	1.617	359.842	405.757	129.131	5.309	0	0	0	0	0	0
R1	GFP-MTS	null	2	1	1	1	1	DAPI	MitoTracker	3845	10040	1060.47	14.339	743.752	2166.75	572.945	2877	20	11.479	0.0108244	7.818	1194.73	4.899	627.498	528.184	419.618	253.281	244.4	7.257	0	0	0	0
R1	GFP-MTS	null	2	1	1	1	1	DAPI	MitoTracker	3846	6715	709.272	14.58	790.373	2285.79	495.318	1943	10	8.325	0.0117374	7.512	954.617	1.481	500.142	481.242	104.471	0	0	0	0	0	0	0
R1	GFP-MTS	null	2	1	1	1	1	DAPI	MitoTracker	3847	5527	583.789	20.603	803.415	2385.12	449.858	1400	10	7.456	0.0127717	7.164	879.648	1.199	411.332	214.125	162.68	0	0	0	0	0	0	0
R1	GFP-MTS	null	2	1	1	1	1	DAPI	MitoTracker	3848	6154	650.016	18.489	847.265	2390.43	548.18	1600	11	7.238	0.0111351	7.299	1152.98	0.25	560.066	326.202	0	0	0	0	0	0	0	0
R1	GFP-MTS	null	2	1	1	1	1	DAPI	MitoTracker	3849	8454	892.954	19.036	835.167	2515.79	688.001	2118	19	10.69	0.0119715	7.472	1458.76	2.407	656.391	516.079	376.466	254.588	121.119	140.912	0	0	0	0
R1	GFP-MTS	null	2	1	1	1	1	DAPI	MitoTracker	3850	7055	745.184	19.369	839.184	2578.42	650.679	1680	13	8.412	0.0112885	7.268	1534.29	1.722	759.394	597.046	85.114	3.819	0	0	0	0	0	0
R1	GFP-MTS	null	2	1	1	1	1	DAPI	MitoTracker	3851	6077	641.883	29.526	835.88	2465.79	470.083	1446	10	7.904	0.0123138	7.221	944.338	1.709	477.131	264.673	112.504	38.019	28.467	0	0	0	0	0
R1	GFP-MTS	null	2	1	1	1	1	DAPI	MitoTracker	3852	6752	713.18	15.749	819.58	2979.88	462.241	1634	12	8.367	0.011732	7.315	892.717	0.414	487.963	222.902	23.695	0	0	0	0	0	0	0
R1	GFP-MTS	null	2	1	1	1	1	DAPI	MitoTracker	3853	4907	518.302	14.403	843.524	2380	632.72	960	6	6.623	0.0127783	6.734	1386.38	3.584	405.144	538.876	175.433	15.216	32.844	0	0	0	0	0
R1	GFP-MTS	null	2	1	1	1	1	DAPI	MitoTracker	3854	5151	544.074	16.445	830.203	2294.93	600.402	1082	7	7.047	0.0129523	6.88	1222.92	1.482	601.884	420.875	52.472	0	0	0	0	0	0	0
R1	GFP-MTS	null	2	1	1	1	1	DAPI	MitoTracker	3855	7710	814.369	16.087	775.664	2473.54	511.489	1820	18	9.351	0.0114825	7.463	870.414	1.254	454.304	264.39	78.907	0	0	0	0	0	0	0
R1	GFP-MTS	null	2	1	1	1	1	DAPI	MitoTracker	3856	8242	870.561	18.935	791.785	2312.46	589.442	2665	23	10.381	0.0119245	7.775	1163.43	3.542	644.749	679.18	307.531	126.961	0	0	0	0	0	0
R1	GFP-MTS	null	2	1	1	1	1	DAPI	MitoTracker	3857	4938	521.576	25.803	864.246	2443.11	649.487	1539	11	6.991	0.0134036	7.223	1322.55	0.175	798.065	372.478	0	0	0	0	0	0	0	0
R1	GFP-MTS	null	2	1	1	1	1	DAPI	MitoTracker	3858	6824	720.785	14.555	856.017	2442.22	467.039	1392	11	8.185	0.0113557	7.197	883.114	2.601	293.704	300.276	68.263	137.642	111.032	0	0	0	0	0
R1	GFP-MTS	null	2	1	1	1	1	DAPI	MitoTracker	3859	10067	1063.33	17.081	824.783	2284.15	524.138	2361	17	9.452	0.00888908	7.678	1175.74	3.5	603.122	351.58	210.315	247.913	143.583	0	0	0	0	0
R1	GFP-MTS	null	2	1	1	1	1	DAPI	MitoTracker	3860	6347	670.402	17.714	808.118	2647.17	421.426	1320	14	7.96	0.0118735	7.093	679.058	0.403	297.874	130.806	39.028	0	0	0	0	0	0	0
R1	GFP-MTS	null	2	1	1	1	1	DAPI	MitoTracker	3861	7926	837.184	17.844	787.096	2490.91	620.903	2278	16	10.282	0.0122817	7.657	1100.08	1.807	632.571	474.195	201.529	33.21	9.269	5.495	0	0	0	0
R1	GFP-MTS	null	2	1	1	1	1	DAPI	MitoTracker	3862	8728	921.895	15.686	793.839	2283.48	659.043	2941	22	9.947	0.0107897	7.831	1306.73	3.185	685.898	721.481	371.97	144.909	0	0	0	0	0	0
R1	GFP-MTS	null	2	1	1	1	1	DAPI	MitoTracker	3863	7517	793.983	19.157	816.187	2345.49	492.26	1956	13	10.808	0.0136124	7.505	915.353	1.915	443.068	320.745	287.309	165.32	277.567	0	0	0	0	0
R1	GFP-MTS	null	2	1	1	1	1	DAPI	MitoTracker	3864	17006	1796.26	16.001	815.412	2490.15	555.221	4813	42	13.296	0.00740205	8.372	1138.38	3.769	770.13	677.764	294.217	81.971	27.512	0	0	0	0	0
R1	GFP-MTS	null	2	1	1	1	1	DAPI	MitoTracker	3865	7893	833.698	16.215	829.53	2387.48	714.077	2459	14	9.028	0.0108289	7.696	1527.72	1.451	894.953	632.119	100.171	3.51	0	0	0	0	0	0
R1	GFP-MTS	null	2	1	1	1	1	DAPI	MitoTracker	3866	8022	847.324	18.445	830.308	2441.08	570.229	2090	15	8.168	0.00963976	7.514	1297.35	1.366	783.796	373.471	86.191	0	0	0	0	0	0	0
R1	GFP-MTS	null	2	1	1	1	1	DAPI	MitoTracker	3867	9287	980.939	17.996	847.721	2393.27	451.817	2291	22	10.12	0.0103166	7.673	859.191	2.142	466.973	316.226	191.954	0.952	0	0	0	0	0	0
R1	GFP-MTS	null	2	1	1	1	1	DAPI	MitoTracker	3868	5796	612.202	17.605	851.719	2473.94	638.778	1818	17	7.843	0.0128111	7.432	1089.35	0.789	618.99	455.396	16.409	0	0	0	0	0	0	0
R1	GFP-MTS	null	2	1	1	1	1	DAPI	MitoTracker	3869	8618	910.276	24.19	1063.86	2522	462.398	1972	16	9.733	0.0106924	7.518	968.444	0.327	622.451	196.648	20.013	0	0	0	0	0	0	0
R1	GFP-MTS	null	2	1	1	1	1	DAPI	MitoTracker	3870	9449	998.051	13.639	795.205	2193.59	358.973	1343	12	7.534	0.00754872	7.086	897.844	0.771	270.96	230.235	12.842	0	0	0	0	0	0	0
R1	GFP-MTS	null	2	1	1	1	1	DAPI	MitoTracker	3871	7433	785.111	17.518	838.617	2378.12	604.839	2220	15	8.396	0.010694	7.584	1286.58	1.792	849.422	415.771	121.496	0	0	0	0	0	0	0
R1	GFP-MTS	null	2	1	1	1	1	DAPI	MitoTracker	3872	9219	973.757	18.356	1067.3	2356.81	513.361	2331	17	10.113	0.0103855	7.656	1009.39	1.913	588.228	286.627	201.078	15.085	0	0	0	0	0	0
R1	GFP-MTS	null	2	1	1	1	1	DAPI	MitoTracker	3873	7252	765.992	22.901	840.129	2386.62	644.534	2031	15	8.16	0.0106528	7.494	1459.33	1.007	1005.93	387.87	26.007	0	0	0	0	0	0	0
R1	GFP-MTS	null	2	1	1	1	1	DAPI	MitoTracker	3874	6568	693.745	15.684	851.68	2315.45	656.772	2312	15	8.517	0.0122768	7.645	1196.62	1.15	697.21	459.067	450.907	16.392	0	0	0	0	0	0
R1	GFP-MTS	null	2	1	1	1	1	DAPI	MitoTracker	3875	11474	1211.94	13.792	806.788	2386.75	418.9	2208	21	10.473	0.00864151	7.631	895.484	2.504	448.841	249.573	101.188	9.737	31.083	0	0	0	0	0
R1	GFP-MTS	null	2	1	1	1	1	DAPI	MitoTracker	3876	5262	555.799	28.068	822.347	2464.64	766.652	1469	8	6.678	0.0120151	7.173	1849.18	0.108	1223.38	237.954	12.58	0	0	0	0	0	0	0
R1	GFP-MTS	null	2	1	1	1	1	DAPI	MitoTracker	3877	9408	993.72	18.037	791.745	2445.18	500.55	2354	18	10.802	0.0108703	7.685	942.339	3.453	481.351	309.664	264.351	117.289	72.457	304.625	0	0	0	0
R1	GFP-MTS	null	2	1	1	1	1	DAPI	MitoTracker	3878	5454	576.079	27.974	814.153	2449.36	790.86	1800	8	7.433	0.0129027	7.35	1760.05	0.226	1354.7	330.733	0	0	0	0	0	0	0	0
R1	GFP-MTS	null	2	1	1	1	1	DAPI	MitoTracker	3879	10568	1116.24	22.104	766.109	2319.06	645.143	3310	27	10.967	0.0098249	7.989	1300.35	2.887	897.855	564.31	454.762	40.759	22.911	0	0	0	0	0
R1	GFP-MTS	null	2	1	1	1	1	DAPI	MitoTracker	3880	6613	698.498	20.162	796.919	2587.52	619.056	1909	10	8.559	0.0122534	7.434	1393.28	0.352	890.33	510.542	15.146	0	0	0	0	0	0	0
R1	GFP-MTS	null	2	1	1	1	1	DAPI	MitoTracker	3881	9231	975.024	15.679	841.61	2391.47	472.248	2055	16	9.316	0.00955463	7.523	1043.33	1.925	446.107	394.566	170.676	9.169	0	0	0	0	0	0
R1	GFP-MTS	null	2	1	1	1	1	DAPI	MitoTracker	3882	15894	1678.8	11.02	837.677	2313.1	641.567	4283	30	18.636	0.0111008	8.182	1540.77	14.306	217.701	686.558	493.128	232.356	196.521	237.865	352.24	549.559	730.459	835.882
R1	GFP-MTS	null	2	1	1	1	1	DAPI	MitoTracker	3883	11291	1192.61	18.13	759.574	2287.71	579.587	3355	29	12.827	0.0107554	8.01	1146.85	4	595.121	507.371	331.461	295.172	80.26	0	0	0	0	0
R1	GFP-MTS	null	2	1	1	1	1	DAPI	MitoTracker	3884	9103	961.504	15.691	826.54	2264.79	451.134	2430	17	9.84	0.010234	7.713	912.19	1.375	511.857	287.612	198.567	203.457	0	0	0	0	0	0
R1	GFP-MTS	null	2	1	1	1	1	DAPI	MitoTracker	3885	6154	650.016	27.228	738.321	2654.08	678.013	1926	12	7.544	0.0116059	7.468	1423.9	0.111	996.787	381.535	1.521	0	0	0	0	0	0	0
R1	GFP-MTS	null	2	1	1	1	1	DAPI	MitoTracker	3886	9328	985.27	14.82	826.762	2250.1	463.257	2610	19	9.755	0.00990084	7.802	879.852	2.778	451.032	350.4	194.363	132.238	0	0	0	0	0	0
R1	GFP-MTS	null	2	1	1	1	1	DAPI	MitoTracker	3887	7056	745.29	20.243	795.035	2494.3	519.693	1885	17	9.119	0.0122355	7.439	1078.76	1.992	586.882	357.543	154.928	41.078	0	0	0	0	0	0
R1	GFP-MTS	null	2	1	1	1	1	DAPI	MitoTracker	3888	6963	735.467	24.3	832.574	2368.56	599.647	1909	11	8.483	0.0115342	7.437	1426.13	1.589	834.047	500.17	65.372	0	0	0	0	0	0	0
R1	GFP-MTS	null	2	1	1	1	1	DAPI	MitoTracker	3889	7566	799.159	19.368	867.389	2455.62	606.576	2101	17	9.596	0.0120076	7.55	1244.05	2.266	527.023	562.771	351.483	224.583	0.794	0	0	0	0	0
R1	GFP-MTS	null	2	1	1	1	1	DAPI	MitoTracker	3890	8002	845.211	21.242	827.245	2528.07	492.071	1768	12	7.973	0.00943315	7.382	1223.96	-0.783	832.564	189.205	0	0	0	0	0	0	0	0
R1	GFP-MTS	null	2	1	1	1	1	DAPI	MitoTracker	3891	6593	696.386	16.107	809.464	2196.32	544.954	1918	14	9.125	0.0131034	7.452	964.424	2.977	551.119	369.121	163.156	126.099	16.212	0	0	0	0	0
R1	GFP-MTS	null	2	1	1	1	1	DAPI	MitoTracker	3892	5299	559.707	30.744	738.179	2433.28	658.245	1417	7	6.586	0.0117669	7.181	1523.28	0.363	1062.2	178.637	0	0	0	0	0	0	0	0
R1	GFP-MTS	null	2	1	1	1	1	DAPI	MitoTracker	3893	7063	746.029	18.105	827.297	2335.5	692.287	2176	11	8.973	0.0120277	7.545	1459.98	1.821	854.322	491.085	420.527	42.045	0	0	0	0	0	0
R1	GFP-MTS	null	2	1	1	1	1	DAPI	MitoTracker	3894	9294	981.679	16.971	833.677	2403.61	562.276	2271	19	10.348	0.0105411	7.614	1309.2	3.157	680.294	497.545	318.103	34.571	0	0	0	0	0	0
R1	GFP-MTS	null	2	1	1	1	1	DAPI	MitoTracker	3895	7373	778.773	15.749	807.263	2351.51	495.606	2089	13	8.511	0.0109287	7.517	1042.41	1.209	475.769	439.883	458.493	86.901	0	0	0	0	0	0
R1	GFP-MTS	null	2	1	1	1	1	DAPI	MitoTracker	3896	8127	858.414	18.125	816.356	2351.05	650.167	2108	15	8.807	0.0102596	7.514	1461.5	1.555	700.532	577.949	297.682	5.909	0	0	0	0	0	0
R1	GFP-MTS	null	2	1	1	1	1	DAPI	MitoTracker	3897	9419	994.882	16.61	839.586	2483.25	562.007	2559	20	9.938	0.00998913	7.714	1198.91	2.456	621.503	370.365	306.619	257.111	21.157	0	0	0	0	0
R1	GFP-MTS	null	2	1	1	1	1	DAPI	MitoTracker	3898	10203	1077.69	18.656	877.064	2456.41	539.639	2347	19	10.79	0.0100121	7.624	1194.75	4.001	483.939	454.684	308.328	145.726	42.089	0	0	0	0	0
R1	GFP-MTS	null	2	1	1	1	1	DAPI	MitoTracker	3899	10835	1144.45	21.478	808.707	2537.56	629.33	3291	25	12.287	0.0107362	7.996	1177.52	2.056	675.677	548.107	158.348	157.478	221.574	0	0	0	0	0
R1	GFP-MTS	null	2	1	1	1	1	DAPI	MitoTracker	3900	9390	991.819	17.487	809.574	2386.16	569.419	2271	17	8.819	0.00889175	7.581	1473.41	1.72	747.356	467.958	261.804	12.429	0	0	0	0	0	0
R1	GFP-MTS	null	2	1	1	1	1	DAPI	MitoTracker	3901	9338	986.326	22.128	802.352	2234.72	659.34	3242	29	11.458	0.0116168	7.968	1152.2	3.631	699.602	577.109	313.327	456.774	191.194	0	0	0	0	0
R1	GFP-MTS	null	2	1	1	1	1	DAPI	MitoTracker	3902	8269	873.413	20.476	813.424	2430.26	545.864	1909	13	8.56	0.00980063	7.374	1446.69	1.477	658.981	462.072	252.216	12.932	0	0	0	0	0	0
R1	GFP-MTS	null	2	1	1	1	1	DAPI	MitoTracker	3903	7218	762.401	20.092	892.463	2407.93	572.48	1653	14	10.002	0.0131191	7.24	1306.2	0.885	673.699	359.018	186.324	33.867	0	0	0	0	0	0
R1	GFP-MTS	null	2	1	1	1	1	DAPI	MitoTracker	3904	8468	894.433	19.852	875.873	2369.45	610.102	2496	20	9.396	0.010505	7.686	1263.84	2.344	650.66	537.202	294.276	255.533	112.825	0	0	0	0	0
R1	GFP-MTS	null	2	1	1	1	1	DAPI	MitoTracker	3905	10472	1106.11	18.326	850.544	2314.64	468.334	1958	16	9.333	0.00843772	7.453	1244.17	3.398	420.89	349.76	253.125	228.243	42.357	0	0	0	0	0
R1	GFP-MTS	null	2	1	1	1	1	DAPI	MitoTracker	3906	10264	1084.13	21.638	811.399	2285.12	551.061	3109	27	11.658	0.0107533	7.948	1082.52	1.361	621.779	491.156	117.743	42.704	0	0	0	0	0	0
R1	GFP-MTS	null	2	1	1	1	1	DAPI	MitoTracker	3907	9211	972.912	21.654	792.182	2134.64	628.007	2896	23	11.287	0.0116013	7.854	1201.87	3.229	659.694	633.924	216.743	18.479	0	0	0	0	0	0
R1	GFP-MTS	null	2	1	1	1	1	DAPI	MitoTracker	3908	7795	823.347	24.628	896.486	2637.82	565.93	2493	28	10.23	0.0124249	7.733	889.226	2.485	466.417	482.044	279.994	117.6	11.08	0	0	0	0	0
R1	GFP-MTS	null	2	1	1	1	1	DAPI	MitoTracker	3909	10344	1092.59	32.767	839.177	3077.76	799.728	2832	23	11.166	0.0102198	7.867	1726	1.093	1091.12	598.909	154.134	5.729	0	0	0	0	0	0
R1	GFP-MTS	null	2	1	1	1	1	DAPI	MitoTracker	3910	8298	876.476	33.794	848.687	2631.16	683.7	2347	18	11.421	0.0130306	7.637	1356.42	1.7	750.283	518.944	305.774	70.897	0	0	0	0	0	0
R1	GFP-MTS	null	2	1	1	1	1	DAPI	MitoTracker	3911	10281	1085.93	21.048	885.994	2497.31	542.922	2918	26	11.283	0.0103902	7.884	969.656	2.973	575.675	500.028	282.126	64.431	0	0	0	0	0	0
R1	GFP-MTS	null	2	1	1	1	1	DAPI	MitoTracker	3912	6514	688.041	21.169	834.159	2420.94	569.733	2006	15	9.132	0.0132725	7.501	1109.73	0.782	699.909	404.088	50.251	0	0	0	0	0	0	0
R1	GFP-MTS	null	2	1	1	1	1	DAPI	MitoTracker	3913	4772	504.043	35.068	866.141	2490.13	534.176	1140	11	6.351	0.0126001	6.959	1213.35	-0.365	595.565	227.145	3.796	0	0	0	0	0	0	0
R1	GFP-MTS	null	2	1	1	1	1	DAPI	MitoTracker	3914	7260	766.837	22.867	847.847	2384.84	612.876	1904	16	8.651	0.0112814	7.412	1439.55	0.881	812.821	571.639	30.813	16.261	0	0	0	0	0	0
R1	GFP-MTS	null	2	1	1	1	1	DAPI	MitoTracker	3915	13513	1427.31	18.699	838.432	2508.12	543.042	3621	32	14.409	0.0100952	8.103	1113.32	4.91	553.509	504.18	360.972	152.063	191.288	174.109	163.03	0	0	0
R1	GFP-MTS	null	2	1	1	1	1	DAPI	MitoTracker	3916	7151	755.324	20.756	838.684	2520.96	476.046	1764	15	9.524	0.0126092	7.359	1004.85	0.946	466.37	357.479	35.13	0	0	0	0	0	0	0
R1	GFP-MTS	null	2	1	1	1	1	DAPI	MitoTracker	3917	3817	403.171	46.677	874.351	2506.47	637.716	1105	9	6.278	0.0155716	6.896	1405.39	-0.029	840.728	186.807	0	0	0	0	0	0	0	0
R1	GFP-MTS	null	2	1	1	1	1	DAPI	MitoTracker	3918	7438	785.639	17.134	769.702	2296.32	613.418	2168	10	8.662	0.0110254	7.546	1327.53	1.485	722.83	486.491	251.319	20.291	0	0	0	0	0	0
R1	GFP-MTS	null	2	1	1	1	1	DAPI	MitoTracker	3919	8119	857.569	28.042	854.586	2383.14	582.866	2762	21	10.167	0.0118556	7.807	1073.19	0.726	707.674	501.582	90.692	0	0	0	0	0	0	0
R1	GFP-MTS	null	2	1	1	1	1	DAPI	MitoTracker	3920	9363	988.967	17.422	839.681	2353.81	660.253	2706	23	9.941	0.0100519	7.792	1435.07	2.7	716.532	517.276	541.543	421.733	30.249	0	0	0	0	0
R1	GFP-MTS	null	2	1	1	1	1	DAPI	MitoTracker	3921	6140	648.538	23.985	860.75	2460.43	495.956	1029	6	7.507	0.0115753	6.855	1010.27	0.445	459.21	46.191	7.39	0	0	0	0	0	0	0
R1	GFP-MTS	null	2	1	1	1	1	DAPI	MitoTracker	3922	9258	977.876	17.168	768.573	2221.57	514.644	2447	18	10.565	0.010804	7.715	1115.93	3.786	537.127	542.146	342.732	46.769	8.562	0	0	0	0	0
R1	GFP-MTS	null	2	1	1	1	1	DAPI	MitoTracker	3923	7416	783.315	23.716	853.666	2411.51	601.742	2127	17	9.484	0.0121075	7.528	1308.55	3.523	553.472	543.288	525.842	294.627	39.788	0	0	0	0	0
R1	GFP-MTS	null	2	1	1	1	1	DAPI	MitoTracker	3924	6214	656.354	25.362	836.258	2553.2	509.84	1865	11	9.139	0.0139239	7.425	1067.97	0.94	674.244	249.9	135.162	62.717	0	0	0	0	0	0
R1	GFP-MTS	null	2	1	1	1	1	DAPI	MitoTracker	3925	7302	771.274	19.276	846.324	2359.93	651.359	2233	15	9.314	0.0120761	7.594	1403.31	3.288	657.765	722.942	209.801	181.012	0	0	0	0	0	0
R1	GFP-MTS	null	2	1	1	1	1	DAPI	MitoTracker	3926	9553	1009.04	18.694	882.988	2377.4	526.066	2130	15	10.265	0.0101731	7.548	1201.67	2.564	655.54	437.966	107.242	62.661	128.48	20.532	0	0	0	0
R1	GFP-MTS	null	2	1	1	1	1	DAPI	MitoTracker	3927	9547	1008.4	19.404	873.088	2437.49	494.133	1508	17	10.63	0.0105414	7.202	1267.01	2.756	440.269	286.196	189.127	101.069	0	0	0	0	0	0
R1	GFP-MTS	null	2	1	1	1	1	DAPI	MitoTracker	3928	6809	719.201	26.667	814.535	2305.85	414.95	1382	11	7.732	0.0107508	7.147	973.883	0.506	543.222	174.676	9.866	0	0	0	0	0	0	0
R1	GFP-MTS	null	2	1	1	1	1	DAPI	MitoTracker	3929	7008	740.22	18.712	794.966	2185.7	450.943	1806	18	9.167	0.0123842	7.415	880.801	2.069	429.99	256.693	95.907	83.258	0	0	0	0	0	0
R1	GFP-MTS	null	2	1	1	1	1	DAPI	MitoTracker	3930	5916	624.878	27.922	844.704	2409.32	463.261	1587	13	7.957	0.0127337	7.301	948.8	0.708	623.577	177.077	39.2	0	0	0	0	0	0	0
R1	GFP-MTS	null	2	1	1	1	1	DAPI	MitoTracker	3931	5351	565.199	19.149	811.421	2285.91	638.472	2039	11	8.711	0.0154123	7.547	1092.76	1.815	612.607	544.972	174.121	0	0	0	0	0	0	0
R1	GFP-MTS	null	2	1	1	1	1	DAPI	MitoTracker	3932	7287	769.689	19.319	828.55	2235.95	550.934	2191	15	8.89	0.0115501	7.578	1133.99	1.869	580.656	440.896	269.344	110.445	0	0	0	0	0	0
R1	GFP-MTS	null	2	1	1	1	1	DAPI	MitoTracker	3933	6860	724.587	30.641	834.508	2155.95	731.799	2417	16	10.846	0.0149685	7.648	1316.71	2.014	608.952	810.567	668.686	486.072	555.519	0	0	0	0	0
R1	GFP-MTS	null	2	1	1	1	1	DAPI	MitoTracker	3934	8481	895.806	20.218	818.356	2343.57	681.452	2129	19	16.989	0.0189651	7.551	1466.17	7.098	679.515	435.04	282.383	251.294	0	0	0	0	0	0
R1	GFP-MTS	null	2	1	1	1	1	DAPI	MitoTracker	3935	8321	878.906	17.235	837.471	2366.51	588.379	2328	21	9.457	0.01076	7.651	1226.95	3.137	486.193	562.321	274.591	110.803	0	0	0	0	0	0
R1	GFP-MTS	null	2	1	1	1	1	DAPI	MitoTracker	3936	6290	664.381	26.104	837.596	2308.84	513.648	1748	14	8.923	0.0134305	7.36	1092.92	1.465	538.585	433.996	72.752	0	0	0	0	0	0	0
R1	GFP-MTS	null	2	1	1	1	1	DAPI	MitoTracker	3937	8259	872.357	28.522	896.239	2629.22	522.972	1583	12	9.885	0.0113314	7.287	1217.51	1.2	627.043	254.968	151.6	50.196	0	0	0	0	0	0
R1	GFP-MTS	null	2	1	1	1	1	DAPI	MitoTracker	3939	4122	435.386	27.576	833.497	2424.49	620.778	1127	7	6.254	0.0143643	6.992	1171.29	0.652	641.624	164.079	0	0	0	0	0	0	0	0
R1	GFP-MTS	null	2	1	1	1	1	DAPI	MitoTracker	3940	9128	964.145	22.119	862.907	2460.72	554.032	2179	16	10.216	0.0105959	7.586	1269.85	1.645	840.503	398.075	34.29	0	0	0	0	0	0	0
R1	GFP-MTS	null	2	1	1	1	1	DAPI	MitoTracker	3941	5716	603.753	28.639	898.757	2476.28	488.63	1415	11	9.393	0.0155577	7.152	1059.6	2.301	408.627	474.034	76.168	0	0	0	0	0	0	0
R1	GFP-MTS	null	2	1	1	1	1	DAPI	MitoTracker	3942	6813	719.623	24.461	871.779	2548.88	460.929	1544	14	9.608	0.0133514	7.269	930.21	2.413	368.128	251.181	221.17	212.177	0	0	0	0	0	0
R1	GFP-MTS	null	2	1	1	1	1	DAPI	MitoTracker	3943	3545	374.441	61.436	852.731	2355.05	657.693	1164	6	6.196	0.0165473	7.029	1093.44	0.584	597.739	335.25	0	0	0	0	0	0	0	0
R1	GFP-MTS	null	2	1	1	1	1	DAPI	MitoTracker	3944	5916	624.878	32.295	893.127	2537.14	621.618	1329	12	10.45	0.0167233	7.097	1151.06	3.583	489.355	416.45	279.868	188.194	0	0	0	0	0	0
R1	GFP-MTS	null	2	1	1	1	1	DAPI	MitoTracker	3945	14689	1551.53	18.505	818.239	2683.67	532.678	3060	28	13.079	0.00842977	7.934	1323.66	2.297	717.42	539.907	240.27	34.237	0	0	0	0	0	0
R1	GFP-MTS	null	2	1	1	1	1	DAPI	MitoTracker	3946	5737	605.971	17.371	724.478	2096.57	507.911	1255	12	8.01	0.0132185	7.079	947.271	2.55	270.628	382.279	88.846	8.543	0	0	0	0	0	0
R1	GFP-MTS	null	2	1	1	1	1	DAPI	MitoTracker	3947	6469	683.288	22.317	839.892	2238.81	484.406	1787	12	8.136	0.0119071	7.374	1023.63	2.427	601.063	222.454	159.699	353.613	0.003	0	0	0	0	0
R1	GFP-MTS	null	2	1	1	1	1	DAPI	MitoTracker	3948	6840	722.475	19.225	698.638	2220.98	467.67	826	12	9.705	0.013433	6.682	767.534	0.378	129.037	113.019	161.083	0	0	0	0	0	0	0
R1	GFP-MTS	null	2	1	1	1	1	DAPI	MitoTracker	3949	9057	956.646	27.556	837.458	2449.05	591.511	2356	27	11.165	0.011671	7.662	1244.86	3.04	643.976	435.587	302.583	142.24	104.459	0	0	0	0	0
R1	GFP-MTS	null	2	1	1	1	1	DAPI	MitoTracker	3950	8755	924.747	19.954	837.75	2414.9	453.015	1882	16	10.142	0.0109673	7.42	1003.49	1.812	390.475	245.562	199.448	209.733	0	0	0	0	0	0
R1	GFP-MTS	null	2	1	1	1	1	DAPI	MitoTracker	3952	9257	977.771	21.673	843.157	2420.69	578.117	2496	20	10.429	0.0106661	7.718	1223.9	2.207	785.197	396.997	203.582	106.142	16.974	0	0	0	0	0
R1	GFP-MTS	null	2	1	1	1	1	DAPI	MitoTracker	3953	6473	683.711	19.568	740.492	2369.91	543.05	1614	11	9.487	0.0138758	7.34	977.242	1.495	507.23	308.101	53.863	0	0	0	0	0	0	0
R1	GFP-MTS	null	2	1	1	1	1	DAPI	MitoTracker	3954	5461	576.818	16.294	730.991	2116.9	510.679	1666	14	8.594	0.014899	7.375	873.866	2.136	263.12	482.944	102.288	0	0	0	0	0	0	0
R1	GFP-MTS	null	2	1	1	1	1	DAPI	MitoTracker	3955	12931	1365.84	20.82	842.142	2397.38	562.163	3598	31	13.983	0.0102377	8.071	1161.21	3.709	712.137	510.731	186.889	195.794	112.049	353.121	0	0	0	0
R1	GFP-MTS	null	2	1	1	1	1	DAPI	MitoTracker	3956	7322	773.386	16.133	774.986	2228.2	551.451	1821	15	9.904	0.012806	7.425	951.565	3.162	355.345	543.911	204.552	7.732	232.07	0	0	0	0	0
R1	GFP-MTS	null	2	1	1	1	1	DAPI	MitoTracker	3958	7893	833.698	19.223	850.955	2343.85	511.373	1522	17	10.851	0.0130155	7.22	1008.56	2.021	378.227	292.841	70.887	45.86	2827	0	0	0	0	0
R1	GFP-MTS	null	2	1	1	1	1	DAPI	MitoTracker	3959	8112	856.83	23.247	860.424	2303.24	518.526	2041	21	10.329	0.0120549	7.532	1090.88	2.354	459.692	501.557	209.334	100.324	0	0	0	0	0	0
R1	GFP-MTS	null	2	1	1	1	1	DAPI	MitoTracker	3962	6365	672.303	23.449	834.261	2273.55	620.687	1818	14	8.966	0.0133362	7.387	1248.79	1.372	718.135	420.832	79.697	114.929	0	0	0	0	0	0
R1	GFP-MTS	null	2	1	1	1	1	DAPI	MitoTracker	3963	9949	1050.86	23.728	857.66	2406.58	558.5	3016	25	11.946	0.0113678	7.936	1046.25	2.987	555.334	382.596	399.054	51.947	0	0	0	0	0	0
R1	GFP-MTS	null	2	1	1	1	1	DAPI	MitoTracker	3964	7093	749.198	21.041	802.481	2283.88	565.561	1930	12	8.367	0.0111679	7.476	1259.46	1.531	802.464	405.81	62.76	0	0	0	0	0	0	0
R1	GFP-MTS	null	2	1	1	1	1	DAPI	MitoTracker	3965	3912	413.205	22.78	710.049	1989.32	511.243	143	4	6.526	0.0157936	4.931	767.056	0.825	52.693	76.466	11.576	0	0	0	0	0	0	0
R1	GFP-MTS	null	2	1	1	1	1	DAPI	MitoTracker	3966	4852	512.492	25.161	840.914	2620.25	720.66	1576	11	8.187	0.0159749	7.258	1365.03	0.806	781.171	619.922	110.211	0	0	0	0	0	0	0
R1	GFP-MTS	null	2	1	1	1	1	DAPI	MitoTracker	3967	4692	495.592	16.984	778.746	2050.21	648.864	1172	7	6.726	0.0135716	6.981	1212.64	3.726	296.911	573.014	586.403	135.727	0	0	0	0	0	0
R1	GFP-MTS	null	2	1	1	1	1	DAPI	MitoTracker	3968	4501	475.418	21.587	711.131	2053.71	644.086	941	7	7.227	0.0152014	6.798	1097.41	0.578	284.771	342.573	501.524	122.481	0	0	0	0	0	0
R1	GFP-MTS	null	2	1	1	1	1	DAPI	MitoTracker	3969	6056	639.665	22.193	784.629	2265.54	763.662	1760	10	8.244	0.012888	7.375	1394.61	0.672	741.609	666.429	59.162	0	0	0	0	0	0	0
R1	GFP-MTS	null	2	1	1	1	1	DAPI	MitoTracker	3970	9995	1055.72	16.148	817.536	2416.47	600.426	2973	25	12.359	0.0117067	7.909	1155.1	3.966	666.047	491.925	289.928	202.822	402.593	9.983	0	0	0	0
R1	GFP-MTS	null	2	1	1	1	1	DAPI	MitoTracker	3971	8838	933.514	22.046	832.906	2235.84	584.014	2790	24	11.125	0.0119173	7.852	1062.33	3.124	602.33	354.826	364.415	246.993	540.446	25.55	0	0	0	0
R1	GFP-MTS	null	2	1	1	1	1	DAPI	MitoTracker	3972	10837	1144.66	22.36	783.908	2315.89	564.898	2994	27	13.445	0.0117459	7.945	1060.07	4.192	495.57	368.488	357.461	248.21	0	0	0	0	0	0
R1	GFP-MTS	null	2	1	1	1	1	DAPI	MitoTracker	3973	7955	840.247	22.008	795.949	2335.01	635.757	2438	19	11.28	0.0134246	7.711	1229.71	2.887	668.002	599.131	274.305	22.003	0	0	0	0	0	0
R1	GFP-MTS	null	2	1	1	1	1	DAPI	MitoTracker	3974	6179	652.657	24.059	787.243	2072.23	635.96	1928	17	9.143	0.0140089	7.465	1135.59	0.98	458.638	580.269	94.466	0	0	0	0	0	0	0
R1	GFP-MTS	null	2	1	1	1	1	DAPI	MitoTracker	3976	11694	1235.18	13.992	800.598	2210.83	638.49	3259	29	12.327	0.00997993	8.002	1292.35	3.645	667.545	565.709	389.898	244.988	107.756	0	0	0	0	0
R1	GFP-MTS	null	2	1	1	1	1	DAPI	MitoTracker	3978	7565	799.053	24.155	806.721	2269.31	640.219	2415	18	10.92	0.0136662	7.718	1192.24	2.646	686.537	711.603	189.098	244.771	0	0	0	0	0	0
R1	GFP-MTS	null	2	1	1	1	1	DAPI	MitoTracker	3979	3755	396.622	27.11	760.669	2035.87	650.447	365	9	5.237	0.013204	5.817	808.208	-0.906	19.441	94.601	146.183	0	0	0	0	0	0	0
R1	GFP-MTS	null	2	1	1	1	1	DAPI	MitoTracker	3980	4205	444.153	29.63	698.876	2075.53	871.386	1244	9	7.98	0.0179668	7.076	1214.11	0.047	667.241	609.194	443.075	0	0	0	0	0	0	0
R1	GFP-MTS	null	2	1	1	1	1	DAPI	MitoTracker	6905	12685	1339.85	13.912	807.543	2343.7	482.851	2858	22	14.222	0.0106146	7.878	969.616	3.14	537.988	349.573	115.914	38.218	57.644	0	279.816	413.276	198.267	0
R1	GFP-MTS	null	2	1	1	1	1	DAPI	MitoTracker	6906	5462	576.924	37.583	812.392	2345.57	740.61	1540	12	8.831	0.015307	7.28	1366.51	3.324	901.091	217.387	0	288.233	412.902	665.518	817	0	0	0
R1	GFP-MTS	null	2	1	1	1	1	DAPI	MitoTracker	6907	6009	634.701	12.553	814.823	2082.82	416.482	1061	10	8.094	0.0127525	6.919	766.662	0.153	243.746	183.589	13.45	0	0	0	0	0	0	0
R1	GFP-MTS	null	2	1	1	1	1	DAPI	MitoTracker	6908	6986	737.896	13.555	838.842	2233.98	467.494	1732	12	7.848	0.0106356	7.407	875.238	0.987	463.748	171.986	145.249	0	0	0	0	0	0	0
R1	GFP-MTS	null	2	1	1	1	1	DAPI	MitoTracker	6909	13462	1421.92	12.563	842.994	2225.36	549.439	2928	19	15.084	0.0106082	7.91	1060.12	9.896	595.667	372.02	49.62	11.47	240.508	195.121	273.81	328.112	253.089	25.272
R1	GFP-MTS	null	2	1	1	1	1	DAPI	MitoTracker	6910	6657	703.146	17.534	823.324	2148.09	581.657	1869	10	8.162	0.0116078	7.485	1125.41	0.029	743.689	281.698	27.214	0	0	0	0	0	0	0
R1	GFP-MTS	null	2	1	1	1	1	DAPI	MitoTracker	6911	12033	1270.99	13.643	837.285	2220	638.561	2835	19	15.236	0.0119875	7.863	1390.87	8.337	759.152	210.687	30.961	3.476	500.84	569.788	419.954	552.361	395.707	31.797
R1	GFP-MTS	null	2	1	1	1	1	DAPI	MitoTracker	6912	4187	442.252	16.268	803.757	1986.51	579.282	814	6	5.752	0.0130062	6.654	963.199	0.108	277.95	272.072	4.802	0	0	0	0	0	0	0
R1	GFP-MTS	null	2	1	1	1	1	DAPI	MitoTracker	6913	5885	621.603	17.886	854.806	2294.07	614.014	1761	10	7.745	0.0124597	7.405	1119.49	0.12	653.285	326.848	101.498	0	0	0	0	0	0	0
R1	GFP-MTS	null	2	1	1	1	1	DAPI	MitoTracker	6914	8035	848.697	14.355	748.5	2116.04	605.214	2599	18	9.124	0.0107506	7.774	1158.06	4.454	529.909	512.761	408.685	272.303	18.79	0	0	0	0	0
R1	GFP-MTS	null	2	1	1	1	1	DAPI	MitoTracker	6915	5991	632.799	10.911	759.78	2026.49	429.821	642	9	6.589	0.0104125	6.422	713.238	2.36	83.184	158.713	147.552	0	0	0	0	0	0	0
R1	GFP-MTS	null	2	1	1	1	1	DAPI	MitoTracker	6916	12538	1324.33	14.799	837.041	2439.41	567.154	2757	20	10.906	0.00823513	7.859	1176.1	0.329	766.359	389.068	51.51	0	0	0	0	0	0	0
R1	GFP-MTS	null	2	1	1	1	1	DAPI	MitoTracker	6917	4988	526.857	30.474	878.202	2714.44	712.475	1423	8	6.342	0.0120374	7.146	1529.96	-0.269	789.634	584.923	0	0	0	0	0	0	0	0
R1	GFP-MTS	null	2	1	1	1	1	DAPI	MitoTracker	6918	9453	998.473	14.774	868.349	2317.37	641.239	2782	18	9.9	0.00991514	7.809	1250.66	0.992	669.001	485.567	411.432	70.252	0	0	0	0	0	0
R1	GFP-MTS	null	2	1	1	1	1	DAPI	MitoTracker	6919	10144	1071.46	15.379	856.254	2400.41	637.6	3006	21	11.206	0.0104586	7.913	1142.56	0.115	679.064	448.811	166.105	112.242	1.971	0	0	0	0	0
R1	GFP-MTS	null	2	1	1	1	1	DAPI	MitoTracker	6920	6153	649.911	14.745	765.255	2215.38	705.148	2572	18	9.395	0.0144558	7.757	1101.58	1.917	461.785	725.144	453.912	0	0	0	0	0	0	0
R1	GFP-MTS	null	2	1	1	1	1	DAPI	MitoTracker	6921	10416	1100.19	15.98	880.142	2263.88	714.03	2365	18	9.457	0.00859579	7.642	1682.69	2.922	937.383	723.6	120.938	0	0	0	12.98	81.725	72.953	0
R1	GFP-MTS	null	2	1	1	1	1	DAPI	MitoTracker	6922	9570	1010.83	12.573	788.992	2417.18	522.062	2875	23	9.993	0.00988592	7.846	1020.93	4.063	423.538	358.395	379.018	392.149	265.356	114.052	0	0	0	0
R1	GFP-MTS	null	2	1	1	1	1	DAPI	MitoTracker	6923	6426	678.746	56.185	894.056	2479.82	601.081	1525	11	8.052	0.011863	7.304	1118.04	0.465	530.785	282.858	5.057	0	0	0	0	0	0	0
R1	GFP-MTS	null	2	1	1	1	1	DAPI	MitoTracker	6924	4247	448.589	16.367	867.468	2283.17	529.343	1072	10	7.214	0.0160815	6.914	998.312	0.171	393.142	345.921	9.273	0	0	0	0	0	0	0
R1	GFP-MTS	null	2	1	1	1	1	DAPI	MitoTracker	6925	7499	792.082	20.077	809.604	3097.5	576.544	1902	11	7.947	0.0100331	7.45	1319.47	-0.313	856.316	259.243	0	0	0	0	0	0	0	0
R1	GFP-MTS	null	2	1	1	1	1	DAPI	MitoTracker	6926	5997	633.433	15.238	878.421	2262.79	633.825	1725	11	8.285	0.0130795	7.357	1237.52	2.086	630.222	552.718	34.641	37.106	0	0	0	0	0	0
R1	GFP-MTS	null	2	1	1	1	1	DAPI	MitoTracker	6927	5943	627.729	16.285	786.223	2174.96	689.768	2218	16	9.288	0.0147962	7.567	1244.88	2.665	626.329	780.465	249.737	6.816	0	0	0	0	0	0
R1	GFP-MTS	null	2	1	1	1	1	DAPI	MitoTracker	6928	6108	645.158	13.017	786.069	2088.95	472.825	1053	9	8.102	0.0125582	6.922	741.13	8.252	129.558	251.427	217.629	142.604	74.083	59.476	0	223.301	0	0
R1	GFP-MTS	null	2	1	1	1	1	DAPI	MitoTracker	6929	11830	1249.54	14.529	853.22	2302.92	669.398	2748	21	10.219	0.00817818	7.801	1549.95	0.773	827.94	699.662	307.876	24.468	0	0	0	0	0	0
R1	GFP-MTS	null	2	1	1	1	1	DAPI	MitoTracker	6930	7676	810.778	11.525	844.743	2156.3	565.665	1854	20	8.496	0.0104788	7.444	984.692	2.843	356.711	473.252	261.357	19.018	19.667	0	0	0	0	0
R1	GFP-MTS	null	2	1	1	1	1	DAPI	MitoTracker	6931	6120	646.425	25.534	841.979	2591.59	716.944	1794	15	8.092	0.0125181	7.385	1504.93	-0.000996	1040.07	289.097	13.113	0	0	0	0	0	0	0
R1	GFP-MTS	null	2	1	1	1	1	DAPI	MitoTracker	6932	4888	516.295	13.335	833.123	2139.92	509.321	812	5	7.35	0.014236	6.636	834.432	0.097	177.217	181.436	57.356	0	0	0	0	0	0	0
R1	GFP-MTS	null	2	1	1	1	1	DAPI	MitoTracker	6933	7394	780.991	17.034	866.367	2385.34	577.475	2045	15	10.099	0.012931	7.567	976.711	1.459	582.539	311.443	143.332	4.529	0	0	0	0	0	0
R1	GFP-MTS	null	2	1	1	1	1	DAPI	MitoTracker	6934	10405	1099.03	19.395	811.294	2187.57	574.95	3364	22	11.018	0.0100252	8.026	1107.16	2.94	686.48	614.412	218.959	57.617	31.017	0	0	0	0	0
R1	GFP-MTS	null	2	1	1	1	1	DAPI	MitoTracker	6935	7366	778.034	12.807	853.752	2181.86	591.214	1835	11	8.303	0.0106718	7.434	1172.62	1.831	482.677	400.594	351.711	24.292	0	0	0	0	0	0
R1	GFP-MTS	null	2	1	1	1	1	DAPI	MitoTracker	6937	4269	450.913	23.98	820.34	2384.58	669.929	1470	10	7.059	0.0156549	7.225	1154.48	-0.114	811.679	182.795	0	0	0	0	0	0	0	0
R1	GFP-MTS	null	2	1	1	1	1	DAPI	MitoTracker	6938	5263	555.904	17.439	855.634	2278.66	744.424	1919	13	7.354	0.0132289	7.413	1344.89	0.529	884.286	566.931	16.826	0	0	0	0	0	0	0
R1	GFP-MTS	null	2	1	1	1	1	DAPI	MitoTracker	6940	7573	799.898	13.683	844.124	2195.09	614.783	2257	15	9.132	0.0114165	7.612	1256.32	2.585	622.635	490.333	400.242	48.266	0	0	0	0	0	0
R1	GFP-MTS	null	2	1	1	1	1	DAPI	MitoTracker	6941	5773	609.773	59.071	1011.17	2572.24	882.23	1194	12	6.012	0.0098594	7.046	2042.08	-0.204	663.586	302.163	0	0	0	0	0	0	0	0
R1	GFP-MTS	null	2	1	1	1	1	DAPI	MitoTracker	6942	10006	1056.88	15.138	801.595	2301.53	666.465	2816	22	11.327	0.0107174	7.812	1392.82	3.325	810.019	413.372	348.642	321.303	373.493	124.417	0	0	0	0
R1	GFP-MTS	null	2	1	1	1	1	DAPI	MitoTracker	6943	6099	644.207	19.91	868.742	2594.17	626.998	1494	10	8.155	0.012659	7.215	1107.67	1.454	462.559	474.116	4.466	0	0	0	0	0	0	0
R1	GFP-MTS	null	2	1	1	1	1	DAPI	MitoTracker	6944	6291	664.487	19.84	865.96	2455.04	570.236	1572	9	8.055	0.0121221	7.271	1073.05	0.091	637.814	261.347	3.267	0	0	0	0	0	0	0
R1	GFP-MTS	null	2	1	1	1	1	DAPI	MitoTracker	6946	11732	1239.19	21.488	849.001	2355.39	645.322	3567	28	11.499	0.00927943	8.036	1316.62	2.632	862.027	639.52	328.499	64.703	2.371	0	0	0	0	0
R1	GFP-MTS	null	2	1	1	1	1	DAPI	MitoTracker	6947	7370	778.456	11.599	879.038	2359.71	662.667	2255	17	10.439	0.0134099	7.578	1231.09	4.597	133.462	792.154	429.737	364.642	41.53	0	0	0	0	0
R1	GFP-MTS	null	2	1	1	1	1	DAPI	MitoTracker	6948	10154	1072.52	20.602	908.046	2542.26	532.628	2622	19	10.474	0.00976582	7.764	1149.16	2.152	770.215	431.199	87.122	43.656	0	0	0	0	0	0
R1	GFP-MTS	null	2	1	1	1	1	DAPI	MitoTracker	6949	7868	831.058	19.249	790.82	2211.1	582.233	1869	10	9.451	0.0113723	7.402	1353.24	1.913	789.954	357.065	203.705	71.937	0	0	0	0	0	0
R1	GFP-MTS	null	2	1	1	1	1	DAPI	MitoTracker	6950	5767	609.139	19.512	856.108	2434.68	447.52	1360	9	7.121	0.0116903	7.12	908.33	0.82	501.113	173.967	25.904	45.014	0	0	0	0	0	0
R1	GFP-MTS	null	2	1	1	1	1	DAPI	MitoTracker	6951	8821	931.718	18.936	880.326	2562.51	496.904	2524	17	10.047	0.0107833	7.753	943.511	0.916	528.527	276.809	178.598	28.771	0	0	0	0	0	0
R1	GFP-MTS	null	2	1	1	1	1	DAPI	MitoTracker	6952	9673	1021.71	10.497	879.81	2902.24	679.163	2539	16	9.909	0.00969844	7.696	1521.1	3.426	277.318	1124.83	304.483	97.905	13.964	0	0	0	0	0
R1	GFP-MTS	null	2	1	1	1	1	DAPI	MitoTracker	6953	10786	1139.27	22.187	840.373	2751.73	605.194	2889	22	11.737	0.0103022	7.846	1225.91	1.509	764.946	424.096	211.339	147.039	170.283	0	0	0	0	0
R1	GFP-MTS	null	2	1	1	1	1	DAPI	MitoTracker	6954	7935	838.134	19.016	857.742	2233.07	599.566	1953	14	10.011	0.0119444	7.503	1062.44	-0.003	611.706	399.99	26.904	0	0	0	0	0	0	0
R1	GFP-MTS	null	2	1	1	1	1	DAPI	MitoTracker	6955	7711	814.474	19.028	911.099	2555.44	598.873	2788	20	11.651	0.0143049	7.818	1008.2	1.194	612.273	486.53	323.259	323.752	0	0	0	0	0	0
R1	GFP-MTS	null	2	1	1	1	1	DAPI	MitoTracker	6956	6806	718.884	51.509	1027.62	2668.76	558.468	1710	17	7.834	0.0108974	7.406	1140.95	-0.576	648.061	342.484	2.153	0	0	0	0	0	0	0
R1	GFP-MTS	null	2	1	1	1	1	DAPI	MitoTracker	6957	6424	678.535	16.835	863.114	2245.15	537.95	1927	11	7.876	0.0116074	7.475	1009.28	0.811	493.238	469.409	143.071	39.268	0	0	0	0	0	0
R1	GFP-MTS	null	2	1	1	1	1	DAPI	MitoTracker	6958	7416	783.315	19.478	848.651	2308.15	563.454	1980	18	10.267	0.0131071	7.541	939.576	-0.048	565.194	283.202	216.013	0	0	0	0	0	0	0
R1	GFP-MTS	null	2	1	1	1	1	DAPI	MitoTracker	6959	7018	741.276	21.261	1156.06	2533.25	682.27	2222	13	8.723	0.0117675	7.584	1372.4	1.547	914.28	457.622	186.94	10.141	0	0	0	0	0	0
R1	GFP-MTS	null	2	1	1	1	1	DAPI	MitoTracker	6960	5287	558.439	19.383	871.779	2573.64	449.68	1385	9	7.08	0.0126782	7.159	927.058	0.183	560.321	269.801	0	0	0	0	0	0	0	0
R1	GFP-MTS	null	2	1	1	1	1	DAPI	MitoTracker	6961	9681	1022.56	21.75	890.105	2509.91	497.391	2948	22	10.534	0.0103016	7.913	907.443	1.409	450.777	396.638	130.618	5.677	0	0	0	0	0	0
R1	GFP-MTS	null	2	1	1	1	1	DAPI	MitoTracker	6962	6426	678.746	22.487	884.144	2292.36	625.051	1757	11	8.437	0.0124303	7.365	1385.59	1.123	679.99	599.724	342.939	9.581	0	0	0	0	0	0
R1	GFP-MTS	null	2	1	1	1	1	DAPI	MitoTracker	6963	5942	627.624	23.988	870.767	2473.52	691.416	1564	16	7.396	0.0117841	7.136	1667.38	1.887	586.203	680.072	670.315	53.942	6.714	0	0	0	0	0
R1	GFP-MTS	null	2	1	1	1	1	DAPI	MitoTracker	6964	7040	743.6	21.204	1200.17	2590.91	753.278	2229	14	9.169	0.0123306	7.601	1447.12	1.359	863.438	560.49	274.093	26.11	0	0	0	0	0	0
R1	GFP-MTS	null	2	1	1	1	1	DAPI	MitoTracker	6965	14719	1554.69	16.302	832.434	2334.5	511.706	2870	25	10.485	0.00674409	7.825	1003.25	5.838	336.073	500.141	253.033	186.249	61.593	83.931	27.005	0	0	0
R1	GFP-MTS	null	2	1	1	1	1	DAPI	MitoTracker	6966	4928	520.52	20.591	926.782	2548.07	565.428	566	10	6.583	0.012647	6.281	798.71	2.278	174.304	89.381	142.515	2.272	0	0	0	0	0	0
R1	GFP-MTS	null	2	1	1	1	1	DAPI	MitoTracker	6967	5484	579.247	17.967	866.639	2170.27	608.141	1691	14	7.476	0.0129064	7.326	1064.12	1.091	524.535	504.118	229.926	84.708	0	0	0	0	0	0
R1	GFP-MTS	null	2	1	1	1	1	DAPI	MitoTracker	6968	7838	827.889	25.531	880.461	2535.49	453.224	1684	14	10.023	0.0121067	7.343	864.775	1.177	516.597	173.114	26.659	0	0	0	0	0	0	0
R1	GFP-MTS	null	2	1	1	1	1	DAPI	MitoTracker	6969	10483	1107.27	20.217	839.732	2392.3	497.312	2041	21	10.204	0.00921548	7.495	948.774	3.82	546.884	323.053	89.887	77.967	125.117	0	0	0	0	0
R1	GFP-MTS	null	2	1	1	1	1	DAPI	MitoTracker	6970	11477	1212.26	20.777	898.515	2511.74	695.533	3093	22	10.715	0.00883888	7.888	1653.4	2.272	1113.94	702.689	227.922	77.489	0	0	0	0	0	0
R1	GFP-MTS	null	2	1	1	1	1	DAPI	MitoTracker	6971	7913	835.811	22.038	836.08	2403.54	679.656	1676	10	7.534	0.009014	7.251	1976.03	0.242	1341.43	343.089	4.988	0	0	0	0	0	0	0
R1	GFP-MTS	null	2	1	1	1	1	DAPI	MitoTracker	6972	11782	1244.47	19.967	900.804	2435.05	502.806	2671	27	11.643	0.00935576	7.802	997.37	2.806	552.442	291.261	139.683	92.893	117.112	0	0	0	0	0
R1	GFP-MTS	null	2	1	1	1	1	DAPI	MitoTracker	6973	8025	847.641	17.151	924.45	2294.14	552.167	2169	14	8.471	0.00999362	7.571	1247.7	0.546	765.465	427.499	12.443	0	0	0	0	0	0	0
R1	GFP-MTS	null	2	1	1	1	1	DAPI	MitoTracker	6974	6995	738.847	24.525	836.951	2360.24	587.848	1519	13	7.271	0.00984101	7.185	1603.33	0.095	919.389	385.814	6.562	0	0	0	0	0	0	0
R1	GFP-MTS	null	2	1	1	1	1	DAPI	MitoTracker	6975	9988	1054.98	22.973	905.4	2468.58	703.66	2666	15	10.393	0.00985135	7.738	1700.94	1.928	1037.93	601.262	412.628	97.881	5.913	0	0	0	0	0
R1	GFP-MTS	null	2	1	1	1	1	DAPI	MitoTracker	6976	6677	705.258	18.634	765.676	2396.71	672.928	2405	16	10.482	0.0148626	7.609	1220.07	2.133	774.226	549.391	251.792	461.989	8.58E-04	0	0	0	0	0
R1	GFP-MTS	null	2	1	1	1	1	DAPI	MitoTracker	6977	5293	559.073	27.29	834.775	2341.51	497.708	1578	11	7.048	0.0126066	7.261	1021.05	-0.687	739.927	156.446	0	0	0	0	0	0	0	0
R1	GFP-MTS	null	2	1	1	1	1	DAPI	MitoTracker	6978	7372	778.668	19.274	935.942	2344.26	622.261	1946	14	8.329	0.0106965	7.419	1410.46	0.972	706.451	424.774	363.893	68.97	0	0	0	0	0	0
R1	GFP-MTS	null	2	1	1	1	1	DAPI	MitoTracker	6979	11308	1194.41	21.209	856.366	2445.85	530.103	2134	19	10.683	0.00894418	7.528	1536.02	2.474	894.574	367.467	98.334	119.467	5.397	0	0	0	0	0
R1	GFP-MTS	null	2	1	1	1	1	DAPI	MitoTracker	6980	9747	1029.53	22.017	886.511	2319.87	417.466	2197	19	11.606	0.0112731	7.623	801.304	1.582	315.071	274.387	212.554	28.071	0	0	0	0	0	0
R1	GFP-MTS	null	2	1	1	1	1	DAPI	MitoTracker	6981	6997	739.058	18.264	818.722	2629.46	431.255	1935	11	8.43	0.0114064	7.493	851.112	1.199	482.035	258.579	67.605	0	0	0	0	0	0	0
R1	GFP-MTS	null	2	1	1	1	1	DAPI	MitoTracker	6982	11446	1208.98	21.307	889.452	2294.09	436.203	2686	24	10.99	0.00909028	7.823	903.43	0.884	524.595	349.16	81.425	0	0	0	0	0	0	0
R1	GFP-MTS	null	2	1	1	1	1	DAPI	MitoTracker	6983	6597	696.808	18.166	763.306	2334.59	671.907	2090	13	9.306	0.0133552	7.506	1304.57	0.47	769.738	460.418	100.699	1732	0	0	0	0	0	0
R1	GFP-MTS	null	2	1	1	1	1	DAPI	MitoTracker	6984	7310	772.119	19.869	885.545	2435.98	464.399	2000	16	9.558	0.0123789	7.531	850.048	2.747	474.86	233.956	198.779	118.966	0	0	0	0	0	0
R1	GFP-MTS	null	2	1	1	1	1	DAPI	MitoTracker	6985	7896	834.015	23.273	885.453	2555.39	567.564	1889	12	9.279	0.0111257	7.379	1395.5	1.027	743.005	417.294	93.138	0	0	0	0	0	0	0
R1	GFP-MTS	null	2	1	1	1	1	DAPI	MitoTracker	6986	5803	612.942	37.744	932.826	2509.42	598.203	1408	10	6.702	0.0109342	7.156	1466.55	0.574	841.587	271.242	0	0	0	0	0	0	0	0
R1	GFP-MTS	null	2	1	1	1	1	DAPI	MitoTracker	6987	6616	698.815	30.456	927.184	2780.79	895.101	2007	13	8.409	0.0120332	7.511	1819.82	-0.51	1388.95	323.445	7.079	0	0	0	0	0	0	0
R1	GFP-MTS	null	2	1	1	1	1	DAPI	MitoTracker	6988	7748	818.383	15.229	864.025	2121.07	555.93	2486	21	9.592	0.0117207	7.723	967.848	3.607	483.055	378.79	286.219	241.247	154.424	0	0	0	0	0
R1	GFP-MTS	null	2	1	1	1	1	DAPI	MitoTracker	6989	5076	536.153	24.383	931.442	2561.47	463.684	1322	12	8.078	0.0150666	7.124	775.691	1.241	427.744	243.893	47.773	4.655	0	0	0	0	0	0
R1	GFP-MTS	null	2	1	1	1	1	DAPI	MitoTracker	6990	6107	645.052	23.509	878.586	2299.82	454.784	1797	15	8.559	0.0132687	7.421	813.021	1.628	349.085	394.852	102.788	76.531	0	0	0	0	0	0
R1	GFP-MTS	null	2	1	1	1	1	DAPI	MitoTracker	6991	8168	862.745	26.148	961.11	2748.93	475.561	2249	15	10.22	0.0118459	7.652	785.502	1.119	356.811	297.371	51.748	0	0	0	0	0	0	0
R1	GFP-MTS	null	2	1	1	1	1	DAPI	MitoTracker	6992	4477	472.883	49.738	976.055	2645.85	721.714	1272	6	6.248	0.0132126	7.047	1618.67	0.529	1007.92	280.712	0	0	0	0	0	0	0	0
R1	GFP-MTS	null	2	1	1	1	1	DAPI	MitoTracker	6993	8995	950.097	24.873	919.923	2485.66	664.985	2530	15	10.786	0.0113525	7.718	1495.82	1.441	1056.9	424.363	211.451	1.646	0	0	0	0	0	0
R1	GFP-MTS	null	2	1	1	1	1	DAPI	MitoTracker	6994	10213	1078.75	16.271	893.267	3235.67	473.404	2351	24	10.857	0.0100644	7.666	930.798	1.241	460.841	316.147	123.809	22.472	0	0	0	0	0	0
R1	GFP-MTS	null	2	1	1	1	1	DAPI	MitoTracker	6995	5750	607.344	23.377	940.286	2431.98	471.108	998	8	7.457	0.0122781	6.854	808.088	0.472	323.104	189.25	28.332	0	0	0	0	0	0	0
R1	GFP-MTS	null	2	1	1	1	1	DAPI	MitoTracker	6996	8187	864.752	20.512	881.654	2313.93	640.735	2129	13	8.813	0.0101914	7.494	1608.46	2.85	790.641	863.257	168.262	5.782	0	0	0	0	0	0
R1	GFP-MTS	null	2	1	1	1	1	DAPI	MitoTracker	6997	5731	605.337	29.63	960.563	2566.31	449.378	1235	9	6.947	0.0114763	7.06	949.1	-0.049	565.144	118.651	0	0	0	0	0	0	0	0
R1	GFP-MTS	null	2	1	1	1	1	DAPI	MitoTracker	6998	7286	769.584	31.129	939.884	2693.21	776.595	2222	19	10.079	0.0130967	7.635	1391.61	-0.118	809.163	480.998	246.675	7.51	0	0	0	0	0	0
R1	GFP-MTS	null	2	1	1	1	1	DAPI	MitoTracker	6999	4994	527.491	25.603	884.678	2574.39	541.689	1178	11	6.863	0.0130106	7.025	1098.75	0.36	634.122	119.902	0	0	0	0	0	0	0	0
R1	GFP-MTS	null	2	1	1	1	1	DAPI	MitoTracker	7000	6472	683.605	24.015	867.326	2418.89	505.593	1895	13	8.392	0.0122761	7.452	1016.17	1.156	536.657	323.702	76.972	0	0	0	0	0	0	0
R1	GFP-MTS	null	2	1	1	1	1	DAPI	MitoTracker	7001	6816	719.94	28.348	896.522	2358.75	659.936	1732	12	7.585	0.0105356	7.316	1676.88	0.288	1185.05	313.89	15.503	0	0	0	0	0	0	0
R1	GFP-MTS	null	2	1	1	1	1	DAPI	MitoTracker	7002	5975	631.109	25.397	926.748	2445.44	426.434	1496	13	7.474	0.0118426	7.225	881.187	-0.269	569.471	107.681	0	0	0	0	0	0	0	0
R1	GFP-MTS	null	2	1	1	1	1	DAPI	MitoTracker	7003	8614	909.854	14.335	843.836	2055.32	618.895	2649	21	9.452	0.0103885	7.773	1262.13	1.382	640.93	628.887	311.38	98.862	0	0	0	0	0	0
R1	GFP-MTS	null	2	1	1	1	1	DAPI	MitoTracker	7004	7250	765.781	36.014	959.738	2508.03	471.632	1990	14	9.735	0.0127125	7.511	910.527	2.021	480.092	305.869	113.699	0	0	0	0	0	0	0
R1	GFP-MTS	null	2	1	1	1	1	DAPI	MitoTracker	7005	12314	1300.67	15.625	881.544	2936.62	454.985	2756	28	11.748	0.00903229	7.846	788.25	2.592	410.64	271.062	74.839	77.037	0	0	0	0	0	0
R1	GFP-MTS	null	2	1	1	1	1	DAPI	MitoTracker	7006	5274	557.066	23.664	869.077	2383.64	553.991	1448	14	7.722	0.0138619	7.201	1023.61	1.551	508.702	273.573	81.727	0	0	0	0	0	0	0
R1	GFP-MTS	null	2	1	1	1	1	DAPI	MitoTracker	7007	9231	975.024	14.918	865.982	2273.68	417.777	2029	14	9.159	0.00939361	7.543	824.231	2.788	414.553	265.518	97.539	10.169	42.631	0	0	0	0	0
R1	GFP-MTS	null	2	1	1	1	1	DAPI	MitoTracker	7008	5080	536.575	27.965	874.242	2445.62	474.246	1243	16	8.595	0.0160183	7.059	819.767	0.628	371.766	207.036	21.702	0	0	0	0	0	0	0
R1	GFP-MTS	null	2	1	1	1	1	DAPI	MitoTracker	7009	5306	560.446	29.492	880.653	2585.77	660.73	1453	10	6.927	0.0123598	7.206	1434.26	0.615	917.204	233.826	6.255	0	0	0	0	0	0	0
R1	GFP-MTS	null	2	1	1	1	1	DAPI	MitoTracker	7010	6945	733.566	39.14	936.026	2587.35	648.96	2375	17	9.857	0.0134371	7.671	1165.74	2.066	681.189	451.814	324.42	203.233	0	0	0	0	0	0
R1	GFP-MTS	null	2	1	1	1	1	DAPI	MitoTracker	7011	7818	825.776	17.234	878.629	2269.35	482.755	2335	14	9.211	0.0111544	7.651	984.65	1.977	506.025	415.562	209.493	0	0	0	0	0	0	0
R1	GFP-MTS	null	2	1	1	1	1	DAPI	MitoTracker	7012	4370	461.581	29.532	882.069	2525.45	659.097	1398	8	6.76	0.0146453	7.147	1326.06	-0.054	791.748	327.813	103.533	0	0	0	0	0	0	0
R1	GFP-MTS	null	2	1	1	1	1	DAPI	MitoTracker	7013	10019	1058.26	16.773	934.543	2453.59	574.788	2541	18	12.668	0.0119706	7.731	1070.82	3.8	555.9	362.091	183.385	190.454	249.45	83.869	0	0	0	0
R1	GFP-MTS	null	2	1	1	1	1	DAPI	MitoTracker	7014	6377	673.571	38.664	926.011	2790.56	713.579	1738	10	7.82	0.0116098	7.37	1588.1	-1.3	1155.21	97.214	0	0	0	0	0	0	0	0
R1	GFP-MTS	null	2	1	1	1	1	DAPI	MitoTracker	7015	10307	1088.68	19.042	891.029	2586.46	670.656	2689	22	10.819	0.00993775	7.797	1475.49	2.307	948.77	611.127	160.639	59.161	0	0	0	0	0	0
R1	GFP-MTS	null	2	1	1	1	1	DAPI	MitoTracker	7016	10871	1148.25	25.24	889.876	2953.85	552.701	2568	19	11.524	0.0100361	7.756	1243.78	2.844	794.322	307.92	192.842	205.329	113.067	27.917	0	0	0	0
R1	GFP-MTS	null	2	1	1	1	1	DAPI	MitoTracker	7017	8499	897.707	27.223	937.639	3345.13	627.374	2168	16	9.218	0.0102684	7.578	1445.9	0.16	772.549	479.605	333.019	12.58	0	0	0	0	0	0
R1	GFP-MTS	null	2	1	1	1	1	DAPI	MitoTracker	7018	6641	701.456	30.567	937.632	2441.8	773.156	1874	16	8.188	0.0116729	7.414	1710.55	0.613	974.694	585.191	293.211	0	0	0	0	0	0	0
R1	GFP-MTS	null	2	1	1	1	1	DAPI	MitoTracker	7019	5952	628.68	24.478	932.698	2356.54	689.395	1788	13	9.163	0.014575	7.348	1275.44	0.872	798.712	417.142	285.417	0	0	0	0	0	0	0
R1	GFP-MTS	null	2	1	1	1	1	DAPI	MitoTracker	7020	7892	833.592	19.281	872.964	2419.16	588.462	2146	16	9	0.0107966	7.544	1328.57	2.191	820.458	429.785	200.217	126.758	5.568	0	0	0	0	0
R1	GFP-MTS	null	2	1	1	1	1	DAPI	MitoTracker	7021	4500	475.312	26.094	825.745	2216.3	875.284	1260	12	6.304	0.0132629	7.059	1533.86	2.324	456.456	1146.25	561.153	316.467	0	0	0	0	0	0
R1	GFP-MTS	null	2	1	1	1	1	DAPI	MitoTracker	7022	8327	879.539	49.855	938.028	2459	671.808	2017	16	8.394	0.00954363	7.587	1337.72	4.386	603.415	351.943	344.389	170.176	0	0	0	0	0	0
R1	GFP-MTS	null	2	1	1	1	1	DAPI	MitoTracker	7023	7024	741.91	23.264	871.339	2589.48	561.914	1906	10	8.556	0.0115324	7.468	1260	1.869	747.654	424.957	102.096	0	0	0	0	0	0	0
R1	GFP-MTS	null	2	1	1	1	1	DAPI	MitoTracker	7024	7598	802.539	23.594	904.297	2466.21	579.974	1844	11	7.595	0.00946372	7.386	1428.94	-0.065	977.645	285.414	0	0	0	0	0	0	0	0
R1	GFP-MTS	null	2	1	1	1	1	DAPI	MitoTracker	7025	5574	588.754	17.806	830.118	2202.31	586.785	1775	13	8.077	0.0137188	7.403	1106.06	2.444	611.028	450.885	319.751	14.25	0	0	0	0	0	0
R1	GFP-MTS	null	2	1	1	1	1	DAPI	MitoTracker	7027	5436	574.178	31.233	914.962	2475.62	771.131	1552	11	7.762	0.0135185	7.228	1737.41	1.077	843.058	451.772	299.202	54.914	0	0	0	0	0	0
R1	GFP-MTS	null	2	1	1	1	1	DAPI	MitoTracker	7028	7099	749.832	22.918	817.272	2244.59	442.744	1704	13	8.698	0.0115999	7.339	972.171	1.132	434.063	355.751	29.413	0	0	0	0	0	0	0
R1	GFP-MTS	null	2	1	1	1	1	DAPI	MitoTracker	7029	8023	847.429	18.985	896.428	2197	460.599	2055	18	9.761	0.0115184	7.575	809.848	2.21	421.316	255.954	86.548	148.298	149.347	0	0	0	0	0
R1	GFP-MTS	null	2	1	1	1	1	DAPI	MitoTracker	7030	6064	640.51	18.09	830.599	2207.33	466.432	1538	12	8.441	0.0131786	7.27	893.168	2.404	338.947	332.52	219.569	65.412	0	0	0	0	0	0
R1	GFP-MTS	null	2	1	1	1	1	DAPI	MitoTracker	7031	3303	348.879	27.173	811.722	2402.68	770.706	1215	4	5.954	0.0170661	7.032	1301.22	-0.459	856.52	333.89	0	0	0	0	0	0	0	0
R1	GFP-MTS	null	2	1	1	1	1	DAPI	MitoTracker	7032	7345	775.816	23.764	805.168	2150.65	551.45	2006	17	11.644	0.0150087	7.533	936.824	4.388	459.877	299.586	345.525	191.692	331.203	226.2	0	0	0	0
R1	GFP-MTS	null	2	1	1	1	1	DAPI	MitoTracker	7033	7403	781.942	20.496	846.407	2265.77	496.045	1369	15	8.836	0.0113001	7.111	1057.3	1.221	531.587	194.567	25.518	0	0	0	0	0	0	0
R1	GFP-MTS	null	2	1	1	1	1	DAPI	MitoTracker	7034	4819	509.007	37.132	819.526	2472.05	927.997	1878	15	8.12	0.0159526	7.42	1462.92	-0.16	896.897	975.624	302.049	0	0	0	0	0	0	0
R1	GFP-MTS	null	2	1	1	1	1	DAPI	MitoTracker	7035	5063	534.779	22.852	813.069	2011.75	845.25	1066	10	6.728	0.0125809	6.883	1347.56	0.097	259.224	500.473	467.912	0	0	0	0	0	0	0
R1	GFP-MTS	null	2	1	1	1	1	DAPI	MitoTracker	7036	3407	359.864	33.541	777.469	2219.44	646.334	1092	11	5.943	0.0165146	6.96	1076.54	-0.407	509.957	480.923	2.961	0	0	0	0	0	0	0
R1	GFP-MTS	null	2	1	1	1	1	DAPI	MitoTracker	7037	10930	1154.48	16.598	835.64	2201.83	501.576	2923	22	11.135	0.00964502	7.89	1075.52	4.221	541.403	409.565	305.161	220.421	195.596	0	0	0	0	0
R1	GFP-MTS	null	2	1	1	1	1	DAPI	MitoTracker	7039	12334	1302.78	18.079	805.076	2757.88	437.779	2571	24	13.015	0.00999018	7.78	850.753	4.186	330.556	272.139	157.881	134.335	3.324	0	0	0	0	0
R1	GFP-MTS	null	2	1	1	1	1	DAPI	MitoTracker	7040	4278	451.864	20.343	793.817	2150.91	671.842	147	3	3.981	0.00881018	4.958	1120.35	3.39	12.659	106.18	262.977	0	0	0	0	0	0	0
R1	GFP-MTS	null	2	1	1	1	1	DAPI	MitoTracker	7042	5317	561.608	23.247	854.787	2270.83	970.892	2074	18	8.363	0.0148912	7.531	1692.16	0.245	1020.87	857.514	492.65	9	0	0	0	0	0	0
R1	GFP-MTS	null	2	1	1	1	1	DAPI	MitoTracker	7043	8013	846.373	21.149	836.814	2165.78	493.064	1916	18	10.14	0.0119805	7.504	978.92	2.35	519.876	354.983	148.337	12.662	0	0	0	0	0	0
R1	GFP-MTS	null	2	1	1	1	1	DAPI	MitoTracker	7045	6817	720.046	16.002	861.591	2149.39	451.126	1435	13	7.491	0.0104035	7.231	1013.48	0.375	512.138	329.864	33.928	0	0	0	0	0	0	0
R1	GFP-MTS	null	2	1	1	1	1	DAPI	MitoTracker	7047	3174	335.254	46.67	834.121	2142.29	712.871	1179	5	6.215	0.0185382	6.997	1280.1	0.919	790.14	496.193	12.542	0	0	0	0	0	0	0
R1	GFP-MTS	null	2	1	1	1	1	DAPI	MitoTracker	7048	2311	244.099	51.784	817.137	1990.17	691.423	429	4	3.478	0.0142483	5.989	968.578	-1.033	253.957	161.056	0	0	0	0	0	0	0	0
R1	GFP-MTS	null	2	1	1	1	1	DAPI	MitoTracker	7049	10502	1109.27	21.454	850.511	2332.58	576.352	3588	25	12.533	0.0112984	8.113	1015.35	4.9	607.205	452.98	325.781	380.909	376.558	232.428	295.491	34.512	0	0
R1	GFP-MTS	null	2	1	1	1	1	DAPI	MitoTracker	7050	6267	661.952	16.487	893.694	2421.19	583.831	1860	12	9.684	0.0146295	7.468	999.104	3.421	659.008	251.006	39.316	34.978	332.957	1243.66	0	0	0	0
R1	GFP-MTS	null	2	1	1	1	1	DAPI	MitoTracker	7052	9564	1010.2	16.701	745.551	2040.79	341.539	1541	16	10.952	0.0108414	7.293	641.33	2.424	180.74	195.52	35.857	42.092	5.051	0	0	0	0	0
R1	GFP-MTS	null	2	1	1	1	1	DAPI	MitoTracker	7053	6267	661.952	21.93	791.447	2215.5	405.77	1059	8	8.451	0.0127668	6.911	900.619	0.679	350.011	194.659	0	0	0	0	0	0	0	0
R1	GFP-MTS	null	2	1	1	1	1	DAPI	MitoTracker	7054	7109	750.888	22.265	791.103	2363.26	467.612	1910	19	11.213	0.014933	7.508	766.888	2.735	337.736	252.693	357.114	279.981	29.639	0	0	0	0	0
R1	GFP-MTS	null	2	1	1	1	1	DAPI	MitoTracker	7056	3481	367.681	16.929	726.849	2040.16	438.714	473	5	7.187	0.0195469	6.112	760.744	0.775	142.112	158.496	11.37	0	0	0	0	0	0	0
R1	GFP-MTS	null	2	1	1	1	1	DAPI	MitoTracker	7058	12046	1272.36	44.25	938.744	2375.19	917.063	4235	27	39.736	0.0312302	8.268	1684	26.224	709.807	699.075	167.929	0	0	0	0	0	0	0
R1	GFP-MTS	null	2	1	1	1	1	DAPI	MitoTracker	7059	5763	608.717	20.154	822.953	2241.99	490.95	1457	11	8.288	0.0136155	7.21	1022.44	2.776	486.562	286.926	177.313	109.766	0	0	0	0	0	0
R1	GFP-MTS	null	2	1	1	1	1	DAPI	MitoTracker	7060	12242	1293.06	19.471	850.526	2234.22	468.691	3410	37	16.069	0.0124271	8.087	782.293	4.592	387.527	310.959	137.759	33.687	165.345	314.744	356.409	655.679	0	0
R1	GFP-MTS	null	2	1	1	1	1	DAPI	MitoTracker	7061	5041	532.456	22.476	816.922	2248.07	584.265	1586	7	7.914	0.0148632	7.287	1096.62	1.557	520.75	412.134	407.368	84.608	0	0	0	0	0	0
R1	GFP-MTS	null	2	1	1	1	1	DAPI	MitoTracker	7062	2217	234.171	28.377	689.828	1991.51	436.576	216	3	5.446	0.0232565	5.321	760.921	-1.812	16.118	214.153	0	0	0	0	0	0	0	0
R1	GFP-MTS	null	2	1	1	1	1	DAPI	MitoTracker	7064	8109	856.513	21.527	777.219	2166.7	538.12	1907	20	11.041	0.0128906	7.487	936.971	2.291	570.316	282.139	77.418	0	0	0	99.272	0	0	0
R1	GFP-MTS	null	2	1	1	1	1	DAPI	MitoTracker	7065	6764	714.447	22.399	726.623	2023.08	433.32	962	9	15.26	0.0213592	6.817	801.265	3.385	145.497	245.86	190.75	20.164	0	0	32.03	694.357	0	0
R1	GFP-ScaC-MTS	null	2	1	1	1	1	DAPI	MitoTracker	9744	6793	717.511	24.934	817.72	1379.51	955.554	775	4	2.93	0.00408356	6.176	5168.12	-3.25	46.212	0	0	0	0	0	0	0	0	0
R1	GFP-ScaC-MTS	null	2	1	1	1	1	DAPI	MitoTracker	9745	15898	1679.23	10.098	670.452	1082.87	477.998	608	5	2.686	0.00159955	6.013	6443.11	-1.81	1532.54	135.578	0	0	0	0	0	0	0	0
R1	GFP-ScaC-MTS	null	2	1	1	1	1	DAPI	MitoTracker	9746	10383	1096.7	9.099	641.185	1124.1	485.803	255	1	1.581	0.00144159	5.166	3518.95	-0.502	408.603	7.766	0	0	0	0	0	0	0	0
R1	GFP-ScaC-MTS	null	2	1	1	1	1	DAPI	MitoTracker	9747	21587	2280.13	11.911	662.111	1038.37	514.091	785	5	3.302	0.00144816	6.321	7601.82	-1.157	466.988	6.182	0	0	0	0	0	0	0	0
R1	GFP-ScaC-MTS	null	2	1	1	1	1	DAPI	MitoTracker	9748	6538	690.576	49.124	846.208	1312.08	767.003	925	6	3.982	0.0057662	6.517	3489.14	-0.403	1275.42	33.474	0	0	0	0	0	0	0	0
R1	GFP-ScaC-MTS	null	2	1	1	1	1	DAPI	MitoTracker	9750	6025	636.391	24.054	757.826	1229.48	465.857	74	1	1.132	0.00177878	4.221	786.905	-0.642	43.967	0	0	0	0	0	0	0	0	0
R1	GFP-ScaC-MTS	null	2	1	1	1	1	DAPI	MitoTracker	9751	8875	937.422	11.528	729.184	1067.54	579.36	337	2	2.318	0.00247274	5.526	6611.5	-1.231	1181.17	16.035	0	0	0	0	0	0	0	0
R1	GFP-ScaC-MTS	null	2	1	1	1	1	DAPI	MitoTracker	9753	15438	1630.64	14.435	655.478	1165.47	546.249	723	3	3.054	0.00187289	6.259	5747.49	-3.259	98.743	2.628	0	0	0	0	0	0	0	0
R1	GFP-ScaC-MTS	null	2	1	1	1	1	DAPI	MitoTracker	9754	15966	1686.41	18.212	615.979	1147.82	447.504	709	7	3.059	0.00181391	6.107	5286.04	-2.058	842.351	3.86	0	0	0	0	0	0	0	0
R1	GFP-ScaC-MTS	null	2	1	1	1	1	DAPI	MitoTracker	9755	9619	1016.01	18.221	659.687	1313.23	565.96	52	1	0.94	0.000925191	3.935	463.962	0.761	10.657	0.947	0	0	0	0	0	0	0	0
R1	GFP-ScaC-MTS	null	2	1	1	1	1	DAPI	MitoTracker	9756	14642	1546.56	22.9	680.789	1061.15	493.171	718	3	3.652	0.00236137	6.191	6147.87	-1.141	1758.14	9.375	0	0	0	0	0	0	0	0
R1	GFP-ScaC-MTS	null	2	1	1	1	1	DAPI	MitoTracker	9757	6860	724.587	20.035	739.527	1484.93	670.863	200	2	8.356	0.0115321	4.962	7441.3	60.424	122.142	848.034	0	0	0	0	0	0	0	0
R1	GFP-ScaC-MTS	null	2	1	1	1	1	DAPI	MitoTracker	9758	10360	1094.28	19.553	744.889	1339.32	690.627	191	2	1.509	0.001379	4.973	8023.26	1.405	307.402	329.601	0	0	0	0	0	0	0	0
R1	GFP-ScaC-MTS	null	2	1	1	1	1	DAPI	MitoTracker	9759	11990	1266.44	18.654	717.732	1104.26	469.967	768	2	2.806	0.00221565	6.045	4275.31	-0.917	849.187	11.468	0	0	0	0	0	0	0	0
R1	GFP-ScaC-MTS	null	2	1	1	1	1	DAPI	MitoTracker	9760	15771	1665.81	24.353	780.249	1346.28	645.849	810	7	3.186	0.00191258	6.256	6172.5	-5.349	10.363	0	0	0	0	0	0	0	0	0
R1	GFP-ScaC-MTS	null	2	1	1	1	1	DAPI	MitoTracker	9763	11281	1191.56	13.063	633.914	1130.98	346.023	836	7	4.053	0.00340144	6.44	1601.57	-1.922	188.425	0	0	0	0	0	0	0	0	0
R1	GFP-ScaC-MTS	null	2	1	1	1	1	DAPI	MitoTracker	9764	5997	633.433	18.418	903.257	1257.72	1015.63	612	3	3.573	0.00564069	6.023	4255.41	-0.192	804.245	533.597	67.641	0	0	0	0	0	0	0
R1	GFP-ScaC-MTS	null	2	1	1	1	1	DAPI	MitoTracker	9765	4264	450.385	12.734	645.303	1181.5	270.26	8	1	0.431	0.000956959	2.044	636.875	-2.154	0.578	0	0	0	0	0	0	0	0	0
R1	GFP-ScaC-MTS	null	2	1	1	1	1	DAPI	MitoTracker	9766	7714	814.791	22.634	739.125	1318.98	632.601	816	11	3.252	0.00399121	5.999	2607.79	0.484	253.174	17.529	4.1	0	0	0	0	0	0	0
R1	GFP-ScaC-MTS	null	2	1	1	1	1	DAPI	MitoTracker	9767	8358	882.814	28.967	807.046	1390.78	816.268	758	5	3.701	0.00419228	6.393	5066.29	-3.917	810.736	80.407	0	0	0	0	0	0	0	0
R1	GFP-ScaC-MTS	null	2	1	1	1	1	DAPI	MitoTracker	9768	8471	894.749	23.96	838.812	1274.9	757.677	60	1	0.91	0.00101705	3.754	2531.73	0.637	62.453	14.456	0	0	0	0	0	0	0	0
R1	GFP-ScaC-MTS	null	2	1	1	1	1	DAPI	MitoTracker	9769	7892	833.592	27.462	840.053	1467.08	901.821	793	3	3.953	0.00474212	6.513	4694.15	-2.599	945.711	11.6	0	0	0	0	0	0	0	0
R1	GFP-ScaC-MTS	null	2	1	1	1	1	DAPI	MitoTracker	9770	10588	1118.36	21.495	755.617	1251.06	813.804	689	8	3.129	0.00279785	6.165	7028.13	-0.452	1450	319.962	3.177	0	0	0	0	0	0	0
R1	GFP-ScaC-MTS	null	2	1	1	1	1	DAPI	MitoTracker	9771	9219	973.757	22.374	645.27	1200.16	526.612	929	8	3.578	0.00367443	6.015	3085.97	-0.326	987.813	91.205	0.686	0	0	0	0	0	0	0
R1	GFP-ScaC-MTS	null	2	1	1	1	1	DAPI	MitoTracker	9772	9823	1037.55	26.875	755.819	1277.96	755.276	719	6	2.846	0.00274299	6.074	6160.96	-1.696	1414.27	275.813	0	0	0	0	0	0	0	0
R1	GFP-ScaC-MTS	null	2	1	1	1	1	DAPI	MitoTracker	9773	6426	678.746	11.924	789.957	1604.4	1343.15	1030	5	3.583	0.00527885	6.445	5343.72	-0.205	1813.18	335.851	0	0	0	0	0	0	0	0
R1	GFP-ScaC-MTS	null	2	1	1	1	1	DAPI	MitoTracker	9774	14093	1488.57	28.76	789.028	1234.11	752.491	1483	6	7.356	0.00494164	6.815	4905.85	7.009	1287.98	177.139	51.462	1151.35	796.32	189.168	42.396	0	0	0
R1	GFP-ScaC-MTS	null	2	1	1	1	1	DAPI	MitoTracker	9775	8580	906.263	71.372	901.469	1170.66	846.011	858	5	3.472	0.00383112	6.455	4333	0.49	469.662	7.515	0	0	0	0	0	0	0	0
R1	GFP-ScaC-MTS	null	2	1	1	1	1	DAPI	MitoTracker	9776	6975	736.734	25.331	882.077	1580.25	1017.51	362	2	2.088	0.00283413	5.351	4182.77	3.696	677.939	219.157	17.41	0	0	0	0	0	0	0
R1	GFP-ScaC-MTS	null	2	1	1	1	1	DAPI	MitoTracker	9777	6746	712.546	23.461	738.135	1621.36	920.912	645	4	3.087	0.00433235	6.165	5138.28	1.91	489.47	1004.99	641.027	98.896	0	0	0	0	0	0
R1	GFP-ScaC-MTS	null	2	1	1	1	1	DAPI	MitoTracker	9778	6549	691.738	19.841	871.635	1567.61	789.171	581	3	2.691	0.0038902	5.996	5426.62	-1.049	1311.58	53.097	0	0	0	0	0	0	0	0
R1	GFP-ScaC-MTS	null	2	1	1	1	1	DAPI	MitoTracker	9779	7000	739.375	16.069	635.694	1417.97	707.749	337	9	9.162	0.0123915	5.807	447.036	3.686	49.78	9.013	0	33.522	16.991	13.54	0	0	0	0
R1	GFP-ScaC-MTS	null	2	1	1	1	1	DAPI	MitoTracker	9780	6841	722.581	25.282	775.971	1280.32	841.619	356	6	5.543	0.00767112	5.439	2203.29	-1.222	413.699	0	0	0	0	0	0	0	0	0
R1	GFP-ScaC-MTS	null	2	1	1	1	1	DAPI	MitoTracker	9781	4750	501.719	27.542	789.86	1291.27	804.907	231	4	5.352	0.0106673	5.324	585.398	-0.008	90.58	6.68	0	0	0	0	0	0	0	0
R1	GFP-ScaC-MTS	null	2	1	1	1	1	DAPI	MitoTracker	9782	6067	640.827	26.543	697.056	1277.6	852.506	794	7	3.242	0.00505909	6.236	3529.56	0.967	1042.52	201.304	16.996	0	0	0	0	0	0	0
R1	GFP-ScaC-MTS	null	2	1	1	1	1	DAPI	MitoTracker	9783	3705	391.341	21.726	891.976	1590.33	1235.72	272	3	2.527	0.00645729	5.211	2403.43	-3.473	8.373	0	0	0	0	0	0	0	0	0
R1	GFP-ScaC-MTS	null	2	1	1	1	1	DAPI	MitoTracker	9784	4318	456.089	21.559	878.558	1489.04	1255.14	797	5	4.018	0.00880969	6.475	4136.6	-1.403	1215.44	523.963	63.434	0	0	0	0	0	0	0
R1	GFP-ScaC-MTS	null	2	1	1	1	1	DAPI	MitoTracker	9977	9990	1055.19	17.937	856.052	1359.63	659.301	751	5	3.436	0.00325627	6.382	4852.8	-5.46	0	0	0	0	0	0	0	0	0	0
R1	GFP-ScaC-MTS	null	2	1	1	1	1	DAPI	MitoTracker	9978	8106	856.196	17.46	665.772	1477.97	600.102	697	3	3.151	0.00368023	6.2	3909.52	-0.496	1473.97	285.431	12.617	0	0	0	0	0	0	0
R1	GFP-ScaC-MTS	null	2	1	1	1	1	DAPI	MitoTracker	9979	8427	890.102	16.592	718.831	1575.71	580.782	603	4	3.009	0.00338051	6.164	4470.24	-2.175	1020.92	193.55	0	0	0	0	0	0	0	0
R1	GFP-ScaC-MTS	null	2	1	1	1	1	DAPI	MitoTracker	9980	4827	509.852	27.745	683.547	1476.03	658.068	461	1	2.253	0.00441893	5.763	4472.22	-2.181	413.125	13.811	0	0	0	0	0	0	0	0
R1	GFP-ScaC-MTS	null	2	1	1	1	1	DAPI	MitoTracker	9981	12380	1307.64	10.986	683.166	1318.85	549.418	644	4	3.1	0.00237069	6.241	5837.6	-0.148	1030.25	362.235	0	0	0	0	0	0	0	0
R1	GFP-ScaC-MTS	null	2	1	1	1	1	DAPI	MitoTracker	9982	11140	1176.66	17.373	635.974	1294.04	346.444	662	5	3.136	0.00266517	6.092	1998.33	-1.943	459.675	12.121	0	0	0	0	0	0	0	0
R1	GFP-ScaC-MTS	null	2	1	1	1	1	DAPI	MitoTracker	9985	7743	817.854	15.785	758.377	1351.6	549.156	524	4	2.98	0.00364368	6.09	3834.47	-0.302	491.54	354.902	42.915	0	0	0	0	0	0	0
R1	GFP-ScaC-MTS	null	2	1	1	1	1	DAPI	MitoTracker	9986	29305	3095.34	7.62	639.221	1044.66	240.219	98	1	1.107	0.000357634	4.347	5024.73	-1.618	355.375	0	0	0	0	0	0	0	0	0
R1	GFP-ScaC-MTS	null	2	1	1	1	1	DAPI	MitoTracker	9987	25303	2672.63	9.431	629.276	1146.9	340.211	641	2	2.939	0.00109967	6.162	6190.83	1.73	1871.69	337.161	0.206	0	0	0	0	0	0	0
R1	GFP-ScaC-MTS	null	2	1	1	1	1	DAPI	MitoTracker	9988	45728	4830.02	7.808	635.959	1042.04	216.32	81	1	1.107	0.000229192	4.2	4196.04	2.326	48.016	194.295	0	0	0	0	0	0	0	0
R1	GFP-ScaC-MTS	null	2	1	1	1	1	DAPI	MitoTracker	9989	27441	2898.46	9.79	647.422	1154	341.107	265	2	3.403	0.00117407	5.222	3615.17	-0.728	326.604	33.108	0	0	0	0	0	0	0	0
R1	GFP-ScaC-MTS	null	2	1	1	1	1	DAPI	MitoTracker	9991	20896	2207.14	12.263	648.001	1166.79	342.423	621	3	2.712	0.00122874	6.065	4966.7	2.472	891.849	748.924	21.651	0	0	0	0	0	0	0
R1	GFP-ScaC-MTS	null	2	1	1	1	1	DAPI	MitoTracker	9992	6015	635.334	20.699	753.305	1237.94	1250.96	715	7	3.229	0.00508236	6.273	7044.89	-3.909	705.375	155.525	5.789	0	0	0	0	0	0	0
R1	GFP-ScaC-MTS	null	2	1	1	1	1	DAPI	MitoTracker	9993	58910	6222.37	7.763	625.699	1040.19	243.297	642	4	3.124	0.00050206	6.236	5927.16	-2.474	825.582	516.486	0	0	0	0	0	0	0	0
R1	GFP-ScaC-MTS	null	2	1	1	1	1	DAPI	MitoTracker	9994	5695	601.534	57.795	927.393	1472.78	904.619	835	5	3.822	0.00635375	6.433	4100.18	0.197	1499.17	45.892	0	0	0	0	0	0	0	0
R1	GFP-ScaC-MTS	null	2	1	1	1	1	DAPI	MitoTracker	9995	59827	6319.23	7.723	636.078	1056.15	256.202	849	5	4.611	0.000729678	6.443	5497.34	-1.305	1067.81	4.838	0	0	0	0	0	0	0	0
R1	GFP-ScaC-MTS	null	2	1	1	1	1	DAPI	MitoTracker	9996	7543	796.729	30.765	755.442	1326.17	562.81	605	2	2.513	0.00315415	5.867	4119.18	-1.831	575.377	2.058	0	0	0	0	0	0	0	0
R1	GFP-ScaC-MTS	null	2	1	1	1	1	DAPI	MitoTracker	9999	8611	909.537	20.303	918.715	1403.01	860.947	52	3	4.642	0.0051037	3.927	504.923	-3.226	2.455	0	0	0	0	0	0	0	0	0
R1	GFP-ScaC-MTS	null	2	1	1	1	1	DAPI	MitoTracker	10001	20499	2165.21	11.512	726.544	1212.63	491.168	719	6	3.607	0.00166589	6.372	7037.01	-1.822	1072.56	203.509	0	0	0	0	0	0	0	0
R1	GFP-ScaC-MTS	null	2	1	1	1	1	DAPI	MitoTracker	10002	73941	7810.02	7.469	611.117	1040.35	229.613	680	3	3.355	0.000429576	6.285	6095.18	-2.419	165.745	0	0	0	0	0	0	0	0	0
R1	GFP-ScaC-MTS	null	2	1	1	1	1	DAPI	MitoTracker	10003	53655	5667.31	7.387	638.9	1028.37	256.457	559	3	2.663	0.000469888	6	8073.71	-1.014	1135.08	856.816	3.21	0	0	0	0	0	0	0
R1	GFP-ScaC-MTS	null	2	1	1	1	1	DAPI	MitoTracker	10004	18744	1979.84	16.054	714.41	1180.26	534.337	161	4	2.079	0.00105009	4.7	3212.04	-2.189	158.5	0	0	0	0	0	0	0	0	0
R1	GFP-ScaC-MTS	null	2	1	1	1	1	DAPI	MitoTracker	10005	21715	2293.65	9.666	650.006	1125.3	301.015	563	4	2.39	0.00104201	5.822	4597.24	-0.566	903.752	16.214	0	0	0	0	0	0	0	0
R1	GFP-ScaC-MTS	null	2	1	1	1	1	DAPI	MitoTracker	10006	24570	2595.21	11.466	659.625	1151.56	322.967	18	1	0.569	0.00021925	2.889	372.389	-0.6	3.455	0	0	0	0	0	0	0	0	0
R1	GFP-ScaC-MTS	null	2	1	1	1	1	DAPI	MitoTracker	10007	11089	1171.28	23.59	760.139	1761.01	1245.83	1093	5	4.459	0.00380696	6.707	8204.13	-1.325	1820.77	1097.1	0	0	0	0	0	0	0	0
R1	GFP-ScaC-MTS	null	2	1	1	1	1	DAPI	MitoTracker	10008	7245	765.253	29.442	857.112	1555.87	965.069	784	3	3.713	0.00485199	6.432	5695.33	-3.331	753.258	45.318	0	0	0	0	0	0	0	0
R1	GFP-ScaC-MTS	null	2	1	1	1	1	DAPI	MitoTracker	10009	6184	653.185	20.031	704.631	1307.01	634.977	487	3	2.304	0.00352733	5.67	5285.49	-2.796	1330.17	89.672	0	0	0	0	0	0	0	0
R1	GFP-ScaC-MTS	null	2	1	1	1	1	DAPI	MitoTracker	10010	7412	782.893	27.123	888.874	1601.08	1014.95	619	4	3.691	0.00471457	6.244	4552.7	-1.937	350.173	9.145	0	0	0	0	0	0	0	0
R1	GFP-ScaC-MTS	null	2	1	1	1	1	DAPI	MitoTracker	10011	3801	401.481	24.39	716.27	1324.65	673.972	140	1	1.45	0.00361163	4.789	7023.51	-0.271	828.46	63.113	0	0	0	0	0	0	0	0
R1	GFP-ScaC-MTS	null	2	1	1	1	1	DAPI	MitoTracker	10012	14127	1492.16	29.094	779.985	1416.19	493.946	822	5	3.203	0.00214655	6.234	4316.1	-2.175	372.504	0	0	0	0	0	0	0	0	0
R1	GFP-ScaC-MTS	null	2	1	1	1	1	DAPI	MitoTracker	10013	5444	575.023	19.891	907.285	1483.48	809.712	255	3	1.986	0.00345378	5.083	5132.65	-1.428	1031.56	76.718	0	0	0	0	0	0	0	0
R1	GFP-ScaC-MTS	null	2	1	1	1	1	DAPI	MitoTracker	10015	6419	678.007	24.81	860.403	1355.95	738.277	89	3	4.542	0.00669905	4.48	518.708	-1.055	28.183	0	0	0	0	0	0	0	0	0
R1	GFP-ScaC-MTS	null	2	1	1	1	1	DAPI	MitoTracker	10016	11676	1233.28	23.338	875.527	1447.84	647.334	706	3	3.441	0.00279013	6.266	5553.73	-2.72	860.478	215.722	0	0	0	0	0	0	0	0
R1	GFP-ScaC-MTS	null	2	1	1	1	1	DAPI	MitoTracker	10017	7927	837.289	24.725	843.395	1445.83	855.919	382	2	4.319	0.00515831	5.665	6555.86	1.33	947.139	428.453	20.499	0	0	0	0	0	0	0
R1	GFP-ScaC-MTS	null	2	1	1	1	1	DAPI	MitoTracker	10018	5165	545.553	26.165	851.841	1489.78	1330.64	159	2	2.431	0.00445603	4.491	2392.66	-2.007	39.167	0	0	0	0	0	0	0	0	0
R1	GFP-ScaC-MTS	null	2	1	1	1	1	DAPI	MitoTracker	10019	6099	644.207	19.318	813.766	1500.65	703.686	36	1	0.875	0.00135826	3.58	361.917	-0.239	11.31	0	0	0	0	0	0	0	0	0
R1	GFP-ScaC-MTS	null	2	1	1	1	1	DAPI	MitoTracker	10021	5759	608.294	25.598	756.392	1540.53	707.554	156	1	1.361	0.0022374	4.637	4969.12	1.076	273.838	209.344	0	0	0	0	0	0	0	0
R1	GFP-ScaC-MTS	null	2	1	1	1	1	DAPI	MitoTracker	10022	8150	860.844	23.356	913.492	1452.62	776.237	48	1	0.896	0.00104084	3.715	1412.48	-1.774	24.272	0	0	0	0	0	0	0	0	0
R1	GFP-ScaC-MTS	null	2	1	1	1	1	DAPI	MitoTracker	10023	7786	822.396	32.701	852.12	1465.54	734.293	746	4	3.344	0.00406617	6.4	4004.01	-1.8	256.295	7.567	0	0	0	0	0	0	0	0
R1	GFP-ScaC-MTS	null	2	1	1	1	1	DAPI	MitoTracker	10024	5864	619.385	23.724	732.125	1693.33	1012.38	634	4	2.995	0.00483544	6.164	5443.26	4.652	489.012	1317.62	989.318	130.192	0	0	0	0	0	0
R1	GFP-ScaC-MTS	null	2	1	1	1	1	DAPI	MitoTracker	10025	5807	613.364	18.125	625.313	1470.91	796.469	265	7	8.185	0.0133444	5.563	499.275	1.74	48.12	14.806	0	24.946	8.251	0	0	0	0	0
R1	GFP-ScaC-MTS	null	2	1	1	1	1	DAPI	MitoTracker	10026	8577	905.946	23.942	927.026	1403.43	733.139	722	3	3.384	0.00373532	6.395	4119.9	-2.784	484.121	107.347	0	0	0	0	0	0	0	0
R1	GFP-ScaC-MTS	null	2	1	1	1	1	DAPI	MitoTracker	10027	1676	177.028	70.958	610.167	1611.61	285.436	175	3	2.827	0.0159693	5.146	462.663	-2.899	58.97	0	0	0	0	0	0	0	0	0
R1	GFP-ScaC-MTS	null	2	1	1	1	1	DAPI	MitoTracker	10028	5451	575.762	33.424	779.027	1308.54	854.136	752	5	3.63	0.00630469	6.325	4116.34	-1.484	899.529	319.286	0	0	0	0	0	0	0	0
R1	GFP-ScaC-MTS	null	2	1	1	1	1	DAPI	MitoTracker	10029	5168	545.87	93.529	1002.3	1445.85	1077.86	1015	3	5.007	0.00917251	6.691	3386.53	0.354	1182.69	396.957	28.786	0	0	0	0	0	0	0
R1	GFP-ScaC-MTS	null	2	1	1	1	1	DAPI	MitoTracker	10030	7984	843.31	19.45	839.772	1271.73	681.759	669	4	3.023	0.00358468	6.175	4101.28	0.386	787.946	682.901	302.734	1.926	0	0	0	0	0	0
R1	GFP-ScaC-MTS	null	2	1	1	1	1	DAPI	MitoTracker	10031	6417	677.796	44.611	595.677	1425.09	254.984	829	12	8.864	0.0130777	6.7	349.487	-3.086	80.036	0	0	0	0	0	0	0	0	0
R1	GFP-ScaC-MTS	null	2	1	1	1	1	DAPI	MitoTracker	10032	5507	581.677	31.667	712.29	1661.31	1232.58	954	9	3.895	0.00669616	6.516	4172.39	-1.743	240.163	26.31	0	0	0	0	0	0	0	0
R1	GFP-ScaC-MTS	null	2	1	1	1	1	DAPI	MitoTracker	10033	6656	703.04	24.977	855.116	1375.52	853.666	861	8	3.844	0.00546768	6.5	3151.94	-0.548	464.728	45.714	2.963	0	0	0	0	0	0	0
R1	GFP-ScaC-MTS	null	2	1	1	1	1	DAPI	MitoTracker	10034	4966	524.534	27.346	658.094	1211.04	908.341	682	6	3.12	0.00594814	6.102	3639.21	-1.189	1040.6	401.842	17.415	0	0	0	0	0	0	0
R1	GFP-ScaC-MTS	null	2	1	1	1	1	DAPI	MitoTracker	10267	6516	688.253	38.526	714.777	1498.38	1074.65	792	6	3.249	0.00472065	6.336	5173.62	-2.373	327.256	23.165	0	0	0	0	0	0	0	0
R1	GFP-ScaC-MTS	null	2	1	1	1	1	DAPI	MitoTracker	10268	4603	486.192	14.951	626.981	1608.92	314.107	18	1	0.545	0.00112096	2.883	530.944	-3.777	0	0	0	0	0	0	0	0	0	0
R1	GFP-ScaC-MTS	null	2	1	1	1	1	DAPI	MitoTracker	10270	5811	613.787	26.799	778.487	1558.62	818.607	606	3	2.712	0.00441847	6.089	4375.42	-1.22	939.014	273.223	52.768	0	0	0	0	0	0	0
R1	GFP-ScaC-MTS	null	2	1	1	1	1	DAPI	MitoTracker	10272	6093	643.573	22.316	726.565	1385.46	677.88	224	5	5.796	0.00900597	5.402	603.964	-0.937	6.176	5.27	0	0	0	0	0	0	0	0
R1	GFP-ScaC-MTS	null	2	1	1	1	1	DAPI	MitoTracker	10273	10789	1139.59	10.382	689.286	1243.72	637.982	395	2	2.603	0.00228416	5.786	6300.53	2.259	556.425	741.214	15.83	0	0	0	0	0	0	0
R1	GFP-ScaC-MTS	null	2	1	1	1	1	DAPI	MitoTracker	10274	7577	800.321	9.554	730.208	1275.99	542.393	40	1	0.83	0.00103708	3.599	1211.92	-2.5	5.683	0	0	0	0	0	0	0	0	0
R1	GFP-ScaC-MTS	null	2	1	1	1	1	DAPI	MitoTracker	10275	6145	649.066	19.532	779.84	1393.47	824.106	355	3	2.272	0.00350042	5.505	3129.78	0.27	338.239	43.169	0.671	0	0	0	0	0	0	0
R1	GFP-ScaC-MTS	null	2	1	1	1	1	DAPI	MitoTracker	10277	11068	1169.06	21.318	840.611	1459.83	704.105	920	8	3.636	0.0031102	6.378	4932.19	-2.301	541.327	1.374	0	0	0	0	0	0	0	0
R1	GFP-ScaC-MTS	null	2	1	1	1	1	DAPI	MitoTracker	10278	6009	634.701	19.538	874.593	1293.97	965.152	409	2	4.6	0.00724751	5.765	4815.54	-0.306	431.328	304.488	0	0	0	0	0	0	0	0
R1	GFP-ScaC-MTS	null	2	1	1	1	1	DAPI	MitoTracker	10279	4620	487.988	20.833	709.939	1420.63	848.843	1200	5	5.181	0.0106171	6.884	1847.18	0.352	831.702	91.106	32.178	0	0	0	0	0	0	0
R1	GFP-ScaC-MTS	null	2	1	1	1	1	DAPI	MitoTracker	10280	7594	802.116	27.373	693.196	1284.88	514.383	778	11	3.85	0.0047998	6.289	1997.03	-1.887	440.819	64.738	0	0	0	0	0	0	0	0
R1	GFP-ScaC-MTS	null	2	1	1	1	1	DAPI	MitoTracker	10281	9680	1022.45	16.294	800.349	1336.68	725.758	645	4	3.26	0.00318842	6.222	6431.59	-5.674	1198.13	19.851	0	0	0	0	0	0	0	0
R1	GFP-ScaC-MTS	null	2	1	1	1	1	DAPI	MitoTracker	10282	6294	664.804	21.353	991.386	1204.82	928.509	69	3	6.695	0.0100706	4.211	597.928	-0.87	0	0	33.179	0	0	0	0	0	0	0
R1	GFP-ScaC-MTS	null	2	1	1	1	1	DAPI	MitoTracker	10283	12646	1335.73	11.552	719.809	1259.45	603.309	71	2	2.12	0.00158714	4.015	888.479	-4.912	0	0	0	0	0	0	0	0	0	0
R1	GFP-ScaC-MTS	null	2	1	1	1	1	DAPI	MitoTracker	10284	6513	687.936	36.276	806.505	1160	1320.48	1043	7	4.264	0.00619825	6.745	5064.69	-0.57	680.464	10.412	0	0	0	0	0	0	0	0
R1	GFP-ScaC-MTS	null	2	1	1	1	1	DAPI	MitoTracker	10285	11294	1192.93	18.366	787.04	1321	610.22	783	4	3.556	0.0029809	6.377	5175.11	0.614	528.384	335.428	7.039	0	0	0	0	0	0	0
R1	GFP-ScaC-MTS	null	2	1	1	1	1	DAPI	MitoTracker	10286	8538	901.826	18.706	748.997	2392.3	680.403	699	3	2.971	0.00329443	6.167	4702.05	-2.578	63.515	0	0	0	0	0	0	0	0	0
R1	GFP-ScaC-MTS	null	2	1	1	1	1	DAPI	MitoTracker	10287	9022	952.949	18.37	725.083	1489.69	525.187	1013	9	4.267	0.00447768	6.52	2237.08	-0.589	294.506	25.728	10.71	0	0	0	0	0	0	0
R1	GFP-ScaC-MTS	null	2	1	1	1	1	DAPI	MitoTracker	10288	4616	487.565	65.426	716.602	1365.88	904.193	1005	6	4.129	0.00846861	6.578	2764.9	-1.024	1294.98	36.172	2.875	0	0	0	0	0	0	0
R1	GFP-ScaC-MTS	null	2	1	1	1	1	DAPI	MitoTracker	10289	3423	361.554	49.867	652.506	1457.28	961.149	785	3	3.333	0.00921853	6.291	2959	-1.687	651.925	6.299	0	0	0	0	0	0	0	0
R1	GFP-ScaC-MTS	null	2	1	1	1	1	DAPI	MitoTracker	10290	6897	728.496	23.972	985.049	1489.21	902.93	781	4	3.446	0.0047303	6.377	5036.05	-3.155	18.941	0	0	0	0	0	0	0	0	0
R1	GFP-ScaC-MTS	null	2	1	1	1	1	DAPI	MitoTracker	10291	6137	648.221	19.423	795.172	1355.63	608.074	574	5	2.648	0.00408503	5.85	3520.64	0.799	808.877	46.217	1.698	0	0	0	0	0	0	0
R1	GFP-ScaC-MTS	null	2	1	1	1	1	DAPI	MitoTracker	10292	13595	1435.97	22.905	891.351	1580.95	768.923	1306	7	8.179	0.00569579	6.771	5306.73	-0.771	1775.61	663.526	5.201	0	0	0	0	0	0	0
R1	GFP-ScaC-MTS	null	2	1	1	1	1	DAPI	MitoTracker	10293	9281	980.306	20.942	836.517	1423.38	727.883	79	1	1.012	0.00103233	4.184	4226.11	-5.108	0	0	0	0	0	0	0	0	0	0
R1	GFP-ScaC-MTS	null	2	1	1	1	1	DAPI	MitoTracker	10294	7939	838.557	24.116	848.411	1413.99	686.927	573	3	3.149	0.00375526	6.069	5746.26	-2.828	998.916	0	0	0	0	0	0	0	0	0
R1	GFP-ScaC-MTS	null	2	1	1	1	1	DAPI	MitoTracker	10295	8394	886.616	26.742	930.475	1316.65	709.852	753	5	3.6	0.00406038	6.258	4913.35	2.161	1605.22	369.365	11.42	0	0	0	0	0	0	0
R1	GFP-ScaC-MTS	null	2	1	1	1	1	DAPI	MitoTracker	10296	7102	750.149	23.097	808.112	1381.03	664.334	600	5	2.576	0.00343399	5.934	5088.48	-0.978	1087.29	4.346	0	0	0	0	0	0	0	0
R1	GFP-ScaC-MTS	null	2	1	1	1	1	DAPI	MitoTracker	10297	6577	694.696	20.073	769.771	1400.79	712.405	618	8	2.905	0.00418169	6.079	4485.23	0.218	431.293	4.866	0.307	0	0	0	0	0	0	0
R1	GFP-ScaC-MTS	null	2	1	1	1	1	DAPI	MitoTracker	10298	5119	540.694	55.532	690.962	1209.99	774.998	652	9	2.598	0.00480493	5.944	3898.77	0.157	941.261	64.145	0	0	0	0	0	0	0	0
R1	GFP-ScaC-MTS	null	2	1	1	1	1	DAPI	MitoTracker	10299	8336	880.49	35.689	845.128	1759.51	1143.47	920	8	3.953	0.00448955	6.583	4604.12	-1.35	66.54	0.608	0	0	0	0	0	0	0	0
R1	GFP-ScaC-MTS	null	2	1	1	1	1	DAPI	MitoTracker	10300	4663	492.529	63.226	708.872	1334.74	920.046	638	6	2.515	0.00510629	5.92	4613.4	-0.276	1710.32	386.973	0	0	0	0	0	0	0	0
R1	GFP-ScaC-MTS	null	2	1	1	1	1	DAPI	MitoTracker	10301	8846	934.359	40.356	730.236	1294.38	733.159	641	6	2.634	0.00281905	6.005	6431.37	-0.734	1413.66	489.704	0	0	0	0	0	0	0	0
R1	GFP-ScaC-MTS	null	2	1	1	1	1	DAPI	MitoTracker	10302	3786	399.896	62.936	1060.34	1575.04	1401.24	636	3	3.221	0.00805459	6.206	5922.65	-0.051	1143.28	365.661	0	0	0	0	0	0	0	0
R1	GFP-ScaC-MTS	null	2	1	1	1	1	DAPI	MitoTracker	10303	6772	715.293	23.942	809.509	1457.89	941.13	847	8	3.346	0.00467781	6.228	4312.11	1.109	1391.05	508.964	52.915	1.735	0	0	0	0	0	0
R1	GFP-ScaC-MTS	null	2	1	1	1	1	DAPI	MitoTracker	10304	3503	370.004	43.224	741.697	1389.44	844.035	601	4	3.8	0.0102701	6.342	1473.08	-0.47	429.496	31.567	0	0	0	0	0	0	0	0
R1	GFP-ScaC-MTS	null	2	1	1	1	1	DAPI	MitoTracker	10305	16348	1726.76	23.739	874.229	1465.84	879.507	1108	8	3.985	0.00230779	6.602	7550.24	1.717	1466.34	677.65	39.943	10.524	3.763	0	0	0	0	0
R1	GFP-ScaC-MTS	null	2	1	1	1	1	DAPI	MitoTracker	10306	8389	886.088	20.901	655.188	1451.27	771.842	850	10	3.475	0.00392173	6.294	4147.67	0.486	953.508	775.652	62.478	0	0	0	0	0	0	0
R1	GFP-ScaC-MTS	null	2	1	1	1	1	DAPI	MitoTracker	10307	8648	913.445	25.279	619.497	1287.26	798.348	597	2	2.93	0.00320764	6.087	6318.9	1.384	638.94	1308.32	266.087	0	0	0	0	0	0	0
R1	GFP-ScaC-MTS	null	2	1	1	1	1	DAPI	MitoTracker	10308	4694	495.804	49.152	852.198	1396.4	868.161	530	2	2.78	0.00560706	6.01	5341.56	-2.267	1304.13	114.243	0	0	0	0	0	0	0	0
R1	GFP-ScaC-MTS	null	2	1	1	1	1	DAPI	MitoTracker	10309	4452	470.243	38.568	706.281	1373.43	609.34	132	6	5.113	0.0108731	4.863	509.5	-0.874	6.065	7.386	0	0	0	0	0	0	0	0
R1	GFP-ScaC-MTS	null	2	1	1	1	1	DAPI	MitoTracker	10310	6455	681.809	15.838	750.78	1275.52	725.496	29	1	0.714	0.00104721	3.363	439.793	-2.198	1.294	0	0	0	0	0	0	0	0	0
R1	GFP-ScaC-MTS	null	2	1	1	1	1	DAPI	MitoTracker	10311	7864	830.635	14.758	739.077	1271.28	622.911	13	1	0.662	0.000796981	2.563	522.538	-3.489	0	0	0	0	0	0	0	0	0	0
R1	GFP-ScaC-MTS	null	2	1	1	1	1	DAPI	MitoTracker	10312	19123	2019.87	24.526	928.758	1362.64	879.622	1064	9	4.143	0.00205112	6.611	7063.08	-1.124	1161.96	62.496	1.842	1.628	0	0	0	0	0	0
R1	GFP-ScaC-MTS	null	2	1	1	1	1	DAPI	MitoTracker	10313	6306	666.071	33.672	779.699	1359.33	748.949	530	6	2.694	0.00404461	5.911	4494.24	0.171	682.232	14.114	0.707	0	0	0	0	0	0	0
R1	GFP-ScaC-MTS	null	2	1	1	1	1	DAPI	MitoTracker	10314	4796	506.577	24.105	857.235	1453.04	779.696	129	3	4.341	0.00856927	4.849	411.659	-1.087	21.394	0	0	0	0	0	0	0	0	0
R1	GFP-ScaC-MTS	null	2	1	1	1	1	DAPI	MitoTracker	10315	9133	964.673	33.945	769.113	1217.24	1056.25	1887	22	38.695	0.040112	7.119	2814.48	20.94	794.361	344.643	981.072	1535.46	450.877	37.095	0	0	0	0
R1	GFP-ScaC-MTS	null	2	1	1	1	1	DAPI	MitoTracker	10317	7248	765.57	21.055	627.395	1338.63	605.912	1075	10	4.933	0.00644357	6.602	1779.59	0.038	754.14	155.721	5.693	0	0	0	0	0	0	0
R1	GFP-ScaC-MTS	null	2	1	1	1	1	DAPI	MitoTracker	10318	4628	488.832	28.124	984.818	1241.95	1015.21	677	3	2.961	0.00605729	6.217	4124.98	0.914	935.976	1383.65	19.208	0	0	0	0	0	0	0
R1	GFP-ScaC-MTS	null	2	1	1	1	1	DAPI	MitoTracker	10319	3800	401.375	32.128	659.435	1228.59	475.918	493	7	3.655	0.0091062	6.061	1235.87	-0.348	247.927	8.42	0	0	0	0	0	0	0	0
R2	GFP-BICD2N-MTS	null	2	1	1	1	1	DAPI	MitoTracker	4	9048	955.695	12.444	754.32	3254.72	323.605	975	9	4.16	0.00435285	6.647	1345.1	-1.307	336.256	109.849	22.246	0	0	0	0	0	0	0
R2	GFP-BICD2N-MTS	null	2	1	1	1	1	DAPI	MitoTracker	5	10283	1086.14	13.976	795.622	3662.98	403.464	1025	10	4.14	0.00381166	6.675	2004.09	-0.409	552.969	195.256	84.523	0.289	0	0	0	0	0	0
R2	GFP-BICD2N-MTS	null	2	1	1	1	1	DAPI	MitoTracker	6	11757	1241.83	16.304	872.752	4072.57	329.679	1153	6	4.729	0.00380808	6.83	1519.45	-0.738	403.016	118.57	42.45	1.318	0	0	0	0	0	0
R2	GFP-BICD2N-MTS	null	2	1	1	1	1	DAPI	MitoTracker	7	15785	1667.29	12.874	851.079	3551.62	296.58	1014	6	4.1	0.00245908	6.657	1758.75	1.047	369.1	188.233	82.074	6.635	0	0	0	0	0	0
R2	GFP-BICD2N-MTS	null	2	1	1	1	1	DAPI	MitoTracker	8	10962	1157.86	14.899	856.637	3720.86	327.556	931	7	4.572	0.00394866	6.598	1600.84	-0.984	348.039	264.168	1.011	0	0	0	0	0	0	0
R2	GFP-BICD2N-MTS	null	2	1	1	1	1	DAPI	MitoTracker	9	8982	948.724	17.423	1058.72	4111.45	374.164	955	6	4.178	0.00440381	6.545	1678.9	-0.199	462.814	31.913	0	0	0	0	0	0	0	0
R2	GFP-BICD2N-MTS	null	2	1	1	1	1	DAPI	MitoTracker	10	12632	1334.26	13.652	875.419	3682.39	328.184	916	9	4.456	0.00333969	6.544	1897.81	1.306	549.661	174.741	7.321	0	0	0	0	0	0	0
R2	GFP-BICD2N-MTS	null	2	1	1	1	1	DAPI	MitoTracker	11	8966	947.034	16.636	978.947	3501.7	426.828	590	10	4.732	0.00499665	5.833	1062.25	-1.699	81.024	6.18	0	0	0	0	0	0	0	0
R2	GFP-BICD2N-MTS	null	2	1	1	1	1	DAPI	MitoTracker	13	5568	588.12	18.688	832.256	3680.14	355.606	20	1	0.607	0.0010321	2.96	531.15	-2.5	0	0	0	0	0	0	0	0	0	0
R2	GFP-BICD2N-MTS	null	2	1	1	1	1	DAPI	MitoTracker	14	7600	802.75	25.455	1137.58	3699.73	175.974	51	2	9.355	0.0116537	3.921	257.843	7.416	0	0	0	0	0	0	41.756	0	0	0
R2	GFP-BICD2N-MTS	null	2	1	1	1	1	DAPI	MitoTracker	15	19171	2024.94	11.062	762.821	3283.7	336.952	1802	18	10.593	0.00523127	7.233	1545.22	10.649	236.524	268.172	39.287	36.403	217.336	324.702	52.303	0.602	0	0
R2	GFP-BICD2N-MTS	null	2	1	1	1	1	DAPI	MitoTracker	16	13603	1436.82	12.975	950.887	3689.66	314.685	1299	12	5.616	0.00390864	6.905	1304.97	-1.349	414.019	176.93	0.461	0	0	0	0	0	0	0
R2	GFP-BICD2N-MTS	null	2	1	1	1	1	DAPI	MitoTracker	17	5700	602.062	12.968	933.186	3507.38	278.703	237	6	3.695	0.00613724	5.447	314.051	-0.183	22.585	13.806	0	0	0	0	0	0	0	0
R2	GFP-BICD2N-MTS	null	2	1	1	1	1	DAPI	MitoTracker	18	14238	1503.89	17.109	991.783	3935.08	358.068	973	7	4.082	0.0027143	6.641	2202.71	0.799	207.724	52.742	0.305	0	0	0	0	0	0	0
R2	GFP-BICD2N-MTS	null	2	1	1	1	1	DAPI	MitoTracker	19	15257	1611.52	14.492	973.601	3788.04	330.134	905	8	3.861	0.00239587	6.559	2167.24	-3.34	209.413	3.94	0	0	0	0	0	0	0	0
R2	GFP-BICD2N-MTS	null	2	1	1	1	1	DAPI	MitoTracker	20	11348	1198.63	41.269	974.265	4229.44	362.976	1005	7	4.665	0.00389194	6.737	1778.92	-1.844	297.32	9.027	0	0	0	0	0	0	0	0
R2	GFP-BICD2N-MTS	null	2	1	1	1	1	DAPI	MitoTracker	21	9301	982.418	14.942	953.586	3996.46	350.105	973	7	4.044	0.00411637	6.495	1497.07	-0.033	337.737	227.78	125.935	0	0	0	0	0	0	0
R2	GFP-BICD2N-MTS	null	2	1	1	1	1	DAPI	MitoTracker	22	11799	1246.27	14.228	938.666	3813.89	347.415	892	8	3.618	0.00290306	6.435	1980.17	1.267	450.788	256.04	46.386	2.883	0	0	0	0	0	0
R2	GFP-BICD2N-MTS	null	2	1	1	1	1	DAPI	MitoTracker	23	14253	1505.47	14.274	884.031	3487.17	313.797	858	6	4.239	0.00281573	6.487	2173.6	2.208	527.253	218.079	20.875	1.364	0	0	0	0	0	0
R2	GFP-BICD2N-MTS	null	2	1	1	1	1	DAPI	MitoTracker	24	8439	891.369	15.772	881.995	3699.74	357.401	723	4	3.282	0.00368198	6.253	1990.2	0.383	542.689	85.645	8.11	0	0	0	0	0	0	0
R2	GFP-BICD2N-MTS	null	2	1	1	1	1	DAPI	MitoTracker	25	3951	417.324	16.241	871.999	3864.09	334.475	202	2	1.999	0.00479004	5.062	1533.17	-0.772	168.081	115.107	0	0	0	0	0	0	0	0
R2	GFP-BICD2N-MTS	null	2	1	1	1	1	DAPI	MitoTracker	26	11424	1206.66	14.574	941.12	3921.33	367.542	297	7	4.786	0.00396632	5.346	648.094	-0.859	5.469	12.375	7.172	0	0	0	0	0	0	0
R2	GFP-BICD2N-MTS	null	2	1	1	1	1	DAPI	MitoTracker	27	5015	529.709	16.789	900.52	3848.89	328.782	191	4	4.212	0.00795153	5.191	372.429	-0.669	24.904	0	0	0	0	0	0	0	0	0
R2	GFP-BICD2N-MTS	null	2	1	1	1	1	DAPI	MitoTracker	28	16194	1710.49	12.347	908.562	3643.45	303.464	467	8	4.99	0.00291729	5.849	2096.55	-0.352	268.904	181.786	1.68	0.196	0	0	0	0	0	0
R2	GFP-BICD2N-MTS	null	2	1	1	1	1	DAPI	MitoTracker	29	7266	767.471	12.744	894.499	3685.5	311.862	305	4	2.685	0.0034985	5.292	1150.5	4.038	94.153	165.505	40.528	10.929	0	0	0	0	0	0
R2	GFP-BICD2N-MTS	null	2	1	1	1	1	DAPI	MitoTracker	30	9064	957.385	20.364	1169.67	4360.99	400.876	871	6	4.151	0.00433577	6.542	1845.32	-0.000921	498.441	29.845	3.415	0	0	0	0	0	0	0
R2	GFP-BICD2N-MTS	null	2	1	1	1	1	DAPI	MitoTracker	31	8040	849.225	19.053	948.059	3926.6	366.597	1422	11	5.674	0.00668139	6.976	1000.64	-1.293	303.261	143.955	233.743	81.322	0	0	0	0	0	0
R2	GFP-BICD2N-MTS	null	2	1	1	1	1	DAPI	MitoTracker	32	7561	798.631	11.802	889.522	3665.33	287.911	37	2	2.764	0.00346092	3.561	400.595	-1.992	9.137	0	0	0	0	0	0	0	0	0
R2	GFP-BICD2N-MTS	null	2	1	1	1	1	DAPI	MitoTracker	34	9714	1026.04	13.862	945.183	3983.89	341.276	779	3	3.494	0.00340532	6.353	1938.24	1.103	527.201	151.878	2.786	0	0	0	0	0	0	0
R2	GFP-BICD2N-MTS	null	2	1	1	1	1	DAPI	MitoTracker	35	5286	558.334	27.576	1031.94	4013.86	358.465	176	3	2.78	0.0049791	4.996	1291.06	-1.805	37.297	0	0	0	0	0	0	0	0	0
R2	GFP-BICD2N-MTS	null	2	1	1	1	1	DAPI	MitoTracker	36	6542	690.999	20.042	925.929	4552.59	354.048	152	2	3.28	0.00474675	4.866	510.395	-4.116	1.058	0	0	0	0	0	0	0	0	0
R2	GFP-BICD2N-MTS	null	2	1	1	1	1	DAPI	MitoTracker	37	12988	1371.86	18.145	892.586	4091.07	326.008	813	6	3.584	0.00261252	6.442	2019.76	-0.018	398.308	98.371	43.309	0	0	0	0	0	0	0
R2	GFP-BICD2N-MTS	null	2	1	1	1	1	DAPI	MitoTracker	38	4756	502.353	23.548	1030.6	4137.38	303.657	74	2	1.475	0.00293619	4.042	1088.8	-0.904	59.147	0	0	0	0	0	0	0	0	0
R2	GFP-BICD2N-MTS	null	2	1	1	1	1	DAPI	MitoTracker	39	8864	936.26	19.181	961.275	4557.53	337.302	1015	10	4.204	0.00449021	6.488	1324.33	0.353	322.919	80.688	2.006	11.445	0	0	0	0	0	0
R2	GFP-BICD2N-MTS	null	2	1	1	1	1	DAPI	MitoTracker	41	7036	743.178	17.979	901.585	3993.63	277.461	13	1	0.486	0.000653949	2.564	213	-1.591	1.463	0	0	0	0	0	0	0	0	0
R2	GFP-BICD2N-MTS	null	2	1	1	1	1	DAPI	MitoTracker	42	14522	1533.89	11.353	756.474	3245.3	294.502	768	6	3.585	0.0023372	6.445	2171.95	2.543	294.279	222.207	95.424	0.22	0	0	0	0	0	0
R2	GFP-BICD2N-MTS	null	2	1	1	1	1	DAPI	MitoTracker	43	9193	971.011	15.379	840.038	3488.26	337.217	1206	10	4.696	0.0048362	6.772	1119.98	-0.172	359.62	104.686	31.446	38.745	3.221	0	0	0	0	0
R2	GFP-BICD2N-MTS	null	2	1	1	1	1	DAPI	MitoTracker	44	13396	1414.95	16.898	911.812	3979.82	345.573	1169	11	4.333	0.00306229	6.653	1673.72	0.503	413.917	199.986	41.479	0	0	0	0	0	0	0
R2	GFP-BICD2N-MTS	null	2	1	1	1	1	DAPI	MitoTracker	45	7347	776.027	14.929	780.479	3605.77	302.847	747	5	3.84	0.00494828	6.418	1246.67	-1.432	294.859	54.684	0.267	0	0	0	0	0	0	0
R2	GFP-BICD2N-MTS	null	2	1	1	1	1	DAPI	MitoTracker	46	12071	1275	14.005	728.767	3127.02	292.142	807	5	3.576	0.00280471	6.44	1736.14	0.486	215.998	297.95	21.895	0.231	0	0	0	0	0	0
R2	GFP-BICD2N-MTS	null	2	1	1	1	1	DAPI	MitoTracker	47	10381	1096.49	14.488	833.706	3517.36	296.417	942	10	4.312	0.00393254	6.521	1397.45	-0.397	342.385	153.978	9.101	0	0	0	0	0	0	0
R2	GFP-BICD2N-MTS	null	2	1	1	1	1	DAPI	MitoTracker	48	12844	1356.65	15.442	857.804	3820.62	285.036	1155	11	4.661	0.00343568	6.756	1228.62	2.283	210.347	254.947	80.503	14.305	0	0	0	0	0	0
R2	GFP-BICD2N-MTS	null	2	1	1	1	1	DAPI	MitoTracker	49	8582	906.474	13.746	759.335	3365.01	302.895	1017	10	4.521	0.00498746	6.654	1135.73	-0.491	319.431	179.297	0	0	0	0	0	0	0	0
R2	GFP-BICD2N-MTS	null	2	1	1	1	1	DAPI	MitoTracker	50	7440	785.85	16.386	1059.48	5080.12	463.084	696	4	3.069	0.00390532	6.267	2440.43	-0.851	557.3	302.888	13.253	0	0	0	0	0	0	0
R2	GFP-BICD2N-MTS	null	2	1	1	1	1	DAPI	MitoTracker	51	13330	1407.98	14.335	828.217	3375.31	272.109	983	9	4.7	0.00333811	6.686	1311.03	1.646	229.287	202.109	63.497	2.432	0	0	0	0	0	0
R2	GFP-BICD2N-MTS	null	2	1	1	1	1	DAPI	MitoTracker	53	15725	1660.95	12.808	880.5	3658.46	304.19	909	3	3.978	0.00239501	6.558	2014.35	-0.381	334.769	162.908	4.12	0	0	0	0	0	0	0
R2	GFP-BICD2N-MTS	null	2	1	1	1	1	DAPI	MitoTracker	54	7116	751.628	25.174	886.925	3904.76	355.919	878	8	4.076	0.0054229	6.542	1453.43	0.818	410.265	80.319	2.24	0	0	0	0	0	0	0
R2	GFP-BICD2N-MTS	null	2	1	1	1	1	DAPI	MitoTracker	55	6079	642.094	27.161	881.852	4269.31	386.993	833	9	3.915	0.00609724	6.55	1320.3	-1.173	221.035	2.185	0	0	0	0	0	0	0	0
R2	GFP-BICD2N-MTS	null	2	1	1	1	1	DAPI	MitoTracker	56	8523	900.242	14.564	813.298	3582.27	308.916	881	7	4.783	0.00531302	6.555	1344.94	0.704	442.906	158.57	3.389	0	0	0	0	0	0	0
R2	GFP-BICD2N-MTS	null	2	1	1	1	1	DAPI	MitoTracker	58	12813	1353.37	15.53	914.701	3869.86	363.789	1166	9	4.347	0.00321198	6.8	1757.68	-0.62	416.523	115.543	99.796	5.997	0	0	0	0	0	0
R2	GFP-BICD2N-MTS	null	2	1	1	1	1	DAPI	MitoTracker	59	12355	1305	12.062	752.497	2985.32	263.49	1114	12	4.857	0.00372185	6.726	1093.88	0.57	199.495	175.19	108.59	0	0	0	0	0	0	0
R2	GFP-BICD2N-MTS	null	2	1	1	1	1	DAPI	MitoTracker	60	3297	348.246	17.302	812.547	3276.3	354.68	14	1	0.534	0.0015334	2.588	611.786	4.878	0	8.035	7.889	0	0	0	0	0	0	0
R2	GFP-BICD2N-MTS	null	2	1	1	1	1	DAPI	MitoTracker	61	3849	406.551	14.852	807.827	3648.68	302.73	16	1	0.535	0.00131595	2.762	364.188	0.474	6.013	0	0	0	0	0	0	0	0	0
R2	GFP-BICD2N-MTS	null	2	1	1	1	1	DAPI	MitoTracker	62	10328	1090.89	10.75	706.994	2955.33	239.86	923	9	4.393	0.00402697	6.659	944.599	1.627	120.737	202.671	65.938	5.408	0	0	0	0	0	0
R2	GFP-BICD2N-MTS	null	2	1	1	1	1	DAPI	MitoTracker	64	18471	1951	14.312	819.131	3162.33	278.179	1177	9	4.801	0.00246079	6.789	1655.65	-1.009	411.96	255.257	22.562	0	0	0	0	0	0	0
R2	GFP-BICD2N-MTS	null	2	1	1	1	1	DAPI	MitoTracker	65	9351	987.699	10.071	708.856	2797.98	243.389	449	8	4.759	0.00481827	5.817	803.336	-0.254	41.899	119.827	47.345	2.067	0	0	0	0	0	0
R2	GFP-BICD2N-MTS	null	2	1	1	1	1	DAPI	MitoTracker	66	9328	985.27	13.131	716.096	2937.3	287.621	835	7	4.047	0.0041075	6.556	1250.75	0.426	190.248	158.627	89.106	17.825	0	0	0	0	0	0
R2	GFP-BICD2N-MTS	null	2	1	1	1	1	DAPI	MitoTracker	67	7434	785.216	10.752	699.657	2808.74	252.278	266	5	4.945	0.00629763	5.54	277.068	2.329	0	19.122	20.081	10.087	0	0	0	0	0	0
R2	GFP-BICD2N-MTS	null	2	1	1	1	1	DAPI	MitoTracker	68	5848	617.695	13.004	831.804	3727.9	349.469	620	2	2.797	0.00452813	6.091	1686.12	-0.743	401.597	152.998	9.183	0	0	0	0	0	0	0
R2	GFP-BICD2N-MTS	null	2	1	1	1	1	DAPI	MitoTracker	69	17834	1883.72	12.351	790.979	3053.18	260.346	1057	9	4.839	0.00256886	6.709	1555.97	1.044	322.083	267.009	65.294	8.728	0	0	0	0	0	0
R2	GFP-BICD2N-MTS	null	2	1	1	1	1	DAPI	MitoTracker	70	8694	918.304	12.143	681.594	2938.16	275.213	690	5	3.506	0.00381791	6.301	1369.38	-0.61	236.933	149.662	0.573	0	0	0	0	0	0	0
R2	GFP-BICD2N-MTS	null	2	1	1	1	1	DAPI	MitoTracker	71	7684	811.622	16.135	777.575	3615.68	270.897	612	6	3.375	0.00415834	6.146	1296.79	2.05	267.35	5.423	0	0	0	0	1.967	236.75	0	0
R2	GFP-BICD2N-MTS	null	2	1	1	1	1	DAPI	MitoTracker	72	5901	623.293	15.677	799.391	3608.45	356.502	627	4	2.84	0.00455644	6.083	1786.99	2.847	332.555	387.368	48.247	0	0	0	0	0	0	0
R2	GFP-BICD2N-MTS	null	2	1	1	1	1	DAPI	MitoTracker	73	7324	773.597	15.94	795.928	3368.61	298.736	626	3	3.098	0.00400467	6.066	1614.58	-1.612	392.063	119.781	0	0	0	0	0	0	0	0
R2	GFP-BICD2N-MTS	null	2	1	1	1	1	DAPI	MitoTracker	74	4329	457.251	26.771	845.723	3884.99	302.468	606	3	3.226	0.00705521	6.198	1008.92	-0.805	279.571	37.219	0	0	0	0	0	0	0	0
R2	GFP-BICD2N-MTS	null	2	1	1	1	1	DAPI	MitoTracker	75	7439	785.744	11.443	564.111	2668.18	286.705	859	8	4.368	0.00555906	6.602	1110.9	-0.717	235.506	394.071	53.843	0	0	0	0	0	0	0
R2	GFP-BICD2N-MTS	null	2	1	1	1	1	DAPI	MitoTracker	76	13339	1408.93	12.532	690.056	2798.27	262.082	1481	13	5.787	0.00410737	6.912	975.851	5.666	202.841	186.338	125.626	53.516	34.592	42.123	67.982	1312	0	0
R2	GFP-BICD2N-MTS	null	2	1	1	1	1	DAPI	MitoTracker	77	6226	657.621	18.462	846.638	3489.86	338.886	59	2	4.404	0.00669686	4.062	278.61	-1.699	5.658	0	0	0	0	0	0	0	0	0
R2	GFP-BICD2N-MTS	null	2	1	1	1	1	DAPI	MitoTracker	78	3098	327.226	39.138	813.885	4201.76	376.372	590	3	3.155	0.00964165	6.249	1088.33	-1.238	133.193	0.659	0	0	0	0	0	0	0	0
R2	GFP-BICD2N-MTS	null	2	1	1	1	1	DAPI	MitoTracker	79	3461	365.568	57.633	854.363	4501.75	365.346	582	2	3.114	0.00851825	6.142	1127.91	-1.241	209.337	0.894	0	0	0	0	0	0	0	0
R2	GFP-BICD2N-MTS	null	2	1	1	1	1	DAPI	MitoTracker	80	8625	911.016	16.74	917.541	3576.89	352.727	935	8	3.959	0.0043457	6.606	1426.3	1.93	352.335	77.505	16.003	0	0	0	0	0	0	0
R2	GFP-BICD2N-MTS	null	2	1	1	1	1	DAPI	MitoTracker	82	4251	449.012	11.649	748.631	3833.24	332.33	104	1	1.458	0.00324713	4.576	464.923	-3.511	0	0	0	0	0	0	0	0	0	0
R2	GFP-BICD2N-MTS	null	2	1	1	1	1	DAPI	MitoTracker	640	6142	648.749	51.064	1094.39	5640.35	356.837	519	3	3.182	0.00490483	6.156	1199.16	-4.215	6.317	0	0	0	0	0	0	0	0	0
R2	GFP-BICD2N-MTS	null	2	1	1	1	1	DAPI	MitoTracker	641	10876	1148.78	8.58	692.093	3205.12	270.082	889	7	4.136	0.00360035	6.638	1169.1	-0.968	250.761	142.855	34.762	0	0	0	0	0	0	0
R2	GFP-BICD2N-MTS	null	2	1	1	1	1	DAPI	MitoTracker	642	10329	1091	8.951	677.011	3262.55	289.274	948	6	4.057	0.0037186	6.571	1281.89	-2.462	364.875	97.051	32.129	0	0	0	0	0	0	0
R2	GFP-BICD2N-MTS	null	2	1	1	1	1	DAPI	MitoTracker	643	11341	1197.89	10.521	789.416	3588.32	308.072	998	12	4.231	0.00353204	6.594	1418.01	1.934	417.032	148.603	15.933	3.779	0	0	0	0	0	0
R2	GFP-BICD2N-MTS	null	2	1	1	1	1	DAPI	MitoTracker	644	16685	1762.35	13.651	877.105	3526.7	322.079	1119	11	4.518	0.00256362	6.721	1886.36	-2.857	262.704	106.648	0.238	0	0	0	0	0	0	0
R2	GFP-BICD2N-MTS	null	2	1	1	1	1	DAPI	MitoTracker	645	13021	1375.34	9.538	783.217	3317.36	293.589	872	10	4.1	0.00298107	6.49	1567.45	-1.753	293.105	167.721	4.526	0	0	0	0	0	0	0
R2	GFP-BICD2N-MTS	null	2	1	1	1	1	DAPI	MitoTracker	646	5188	547.982	14.149	916.788	3828.27	314.808	181	3	2.889	0.00527207	5.115	508.05	-2.54	27.557	0	0	0	0	0	0	0	0	0
R2	GFP-BICD2N-MTS	null	2	1	1	1	1	DAPI	MitoTracker	647	5382	568.474	15.397	1048.8	4206.16	380.743	145	3	2.331	0.00410045	4.806	868.69	-2.98	12.701	0	0	0	0	0	0	0	0	0
R2	GFP-BICD2N-MTS	null	2	1	1	1	1	DAPI	MitoTracker	648	15741	1662.64	12.278	890.819	3699.02	323.34	955	8	4.064	0.0024443	6.611	2178.31	-2.107	323.996	159.226	6	0	0	0	0	0	0	0
R2	GFP-BICD2N-MTS	null	2	1	1	1	1	DAPI	MitoTracker	649	6925	731.453	17.943	794.3	3707.84	357.658	26	2	1.217	0.00166381	3.12	497.885	-0.168	8.607	0	0	0	0	0	0	0	0	0
R2	GFP-BICD2N-MTS	null	2	1	1	1	1	DAPI	MitoTracker	650	16094	1699.93	10.291	738.319	2988.42	258.888	902	6	4.745	0.00279129	6.611	1628.58	0.218	283.927	262.143	39.609	0	0	0	0	0	0	0
R2	GFP-BICD2N-MTS	null	2	1	1	1	1	DAPI	MitoTracker	651	7131	753.212	11.429	1017.15	4300.55	342.304	829	4	3.965	0.00526412	6.559	1333.36	-1.467	416.957	175.635	3.086	0	0	0	0	0	0	0
R2	GFP-BICD2N-MTS	null	2	1	1	1	1	DAPI	MitoTracker	652	7618	804.651	13.927	811.376	3597.61	338.88	256	3	2.29	0.00284595	5.214	1951.33	0.81	279.269	0.254	0.988	0	0	0	0	0	0	0
R2	GFP-BICD2N-MTS	null	2	1	1	1	1	DAPI	MitoTracker	653	6527	689.414	17.413	802.867	3583.61	280.194	179	2	1.772	0.0025703	4.92	1164.84	-3.166	7.158	0	0	0	0	0	0	0	0	0
R2	GFP-BICD2N-MTS	null	2	1	1	1	1	DAPI	MitoTracker	654	7898	834.226	15.561	847.877	3711.74	340.104	433	5	4.443	0.00532589	5.846	588.268	-2.153	71.48	1.461	0	0	0	0	0	0	0	0
R2	GFP-BICD2N-MTS	null	2	1	1	1	1	DAPI	MitoTracker	655	16693	1763.2	10.315	796.458	3374.74	290.44	918	9	3.747	0.00212512	6.438	1934.74	-2.026	361.874	194.526	6.465	0	0	0	0	0	0	0
R2	GFP-BICD2N-MTS	null	2	1	1	1	1	DAPI	MitoTracker	656	6246	659.734	11.74	737.62	2969.99	306.751	438	4	2.657	0.00402738	5.776	1383.44	5.03	281.055	209.709	43.145	2.057	0	0	0	0	0	0
R2	GFP-BICD2N-MTS	null	2	1	1	1	1	DAPI	MitoTracker	657	7665	809.616	12.784	745.141	2982.14	263.697	327	6	3.618	0.00446879	5.425	676.45	-1.864	40.128	64.141	0	0	0	0	0	0	0	0
R2	GFP-BICD2N-MTS	null	2	1	1	1	1	DAPI	MitoTracker	658	23974	2532.25	9.982	778.768	3286.44	285.103	1284	10	4.552	0.00179761	6.762	1935.93	-0.236	501.953	295.149	23.193	0	0	0	0	0	0	0
R2	GFP-BICD2N-MTS	null	2	1	1	1	1	DAPI	MitoTracker	659	12769	1348.73	11.597	797.345	3285.5	328.765	1147	12	5.046	0.00374131	6.729	1619.81	0.994	379.608	249.425	58.251	4.424	0	0	0	0	0	0
R2	GFP-BICD2N-MTS	null	2	1	1	1	1	DAPI	MitoTracker	660	16125	1703.2	10.924	829.005	3413.25	315.344	1311	10	4.854	0.00284992	6.819	1667.28	-1.812	440.862	296.422	3.157	0	0	0	0	0	0	0
R2	GFP-BICD2N-MTS	null	2	1	1	1	1	DAPI	MitoTracker	661	10327	1090.79	11.605	794.117	3108.01	338.887	216	5	3.678	0.00337187	4.961	621.532	0.186	16.448	43.254	3.889	0	0	0	0	0	0	0
R2	GFP-BICD2N-MTS	null	2	1	1	1	1	DAPI	MitoTracker	662	4226	446.371	14.414	790.938	3348.16	258.741	34	3	4.065	0.00910677	3.383	365.353	-1.624	3.503	1.118	0	0	0	0	0	0	0	0
R2	GFP-BICD2N-MTS	null	2	1	1	1	1	DAPI	MitoTracker	663	6611	698.287	10.355	805.127	3311.15	282.155	73	1	1.061	0.00151943	4.252	2305.1	1.963	60.048	81.69	0	0	0	0	0	0	0	0
R2	GFP-BICD2N-MTS	null	2	1	1	1	1	DAPI	MitoTracker	665	6205	655.403	9.919	744.533	3428.01	302.501	654	5	5.316	0.00811104	6.083	888.928	-1.761	343.222	71.358	0	0	0	0	0	0	0	0
R2	GFP-BICD2N-MTS	null	2	1	1	1	1	DAPI	MitoTracker	666	10028	1059.21	12.286	770.791	3331.16	296.057	964	8	4.156	0.00392369	6.562	1251.89	0.367	328.991	142.904	62.732	10.954	0	0	0	0	0	0
R2	GFP-BICD2N-MTS	null	2	1	1	1	1	DAPI	MitoTracker	667	6076	641.778	11.653	736.545	3192.67	301.895	91	5	2.037	0.003174	3.953	1002.99	0.335	78.641	3.769	0	0	0	0	0	0	0	0
R2	GFP-BICD2N-MTS	null	2	1	1	1	1	DAPI	MitoTracker	668	6642	701.561	17.212	800.672	3602.3	355.547	678	5	2.868	0.00408803	6.114	1764.71	-0.811	453.722	166.26	16.812	0	0	0	0	0	0	0
R2	GFP-BICD2N-MTS	null	2	1	1	1	1	DAPI	MitoTracker	669	7473	789.336	19.056	912.215	4024.74	365.194	681	3	3.053	0.00386781	6.176	1959.75	-1.926	540.269	75.387	0	0	0	0	0	0	0	0
R2	GFP-BICD2N-MTS	null	2	1	1	1	1	DAPI	MitoTracker	670	6248	659.945	22.244	806.372	3691.59	373.375	712	3	3.63	0.00550046	6.272	1771.48	-0.851	544.361	109.383	0	0	0	0	0	0	0	0
R2	GFP-BICD2N-MTS	null	2	1	1	1	1	DAPI	MitoTracker	671	10086	1065.33	12.851	859.889	3738.43	334.711	476	8	4.766	0.00447371	5.666	1335.56	1.123	204.248	90.388	10.452	0	0	0	0	0	0	0
R2	GFP-BICD2N-MTS	null	2	1	1	1	1	DAPI	MitoTracker	672	7256	766.415	18.847	964.283	4045.7	389.061	724	7	3.45	0.00450148	6.334	1977.08	-1.342	505.206	119.268	1.696	0	0	0	0	0	0	0
R2	GFP-BICD2N-MTS	null	2	1	1	1	1	DAPI	MitoTracker	673	6302	665.649	19.056	838.537	3736.95	375.183	681	3	2.982	0.00447984	6.042	1856.74	-2.07	576.536	27.498	0	0	0	0	0	0	0	0
R2	GFP-BICD2N-MTS	null	2	1	1	1	1	DAPI	MitoTracker	674	11397	1203.81	12.361	903.95	3786.22	341.433	348	5	4.129	0.00342995	5.591	567.526	-2.32	11.597	6.864	0	0	0	0	0	0	0	0
R2	GFP-BICD2N-MTS	null	2	1	1	1	1	DAPI	MitoTracker	676	7702	813.524	20.709	951.523	3760.56	346.686	910	6	3.948	0.00485296	6.592	1322.99	-0.003	300.354	26.744	6.862	0	0	0	0	0	0	0
R2	GFP-BICD2N-MTS	null	2	1	1	1	1	DAPI	MitoTracker	677	11146	1177.3	18.923	935.944	3604.35	326.151	950	6	4.071	0.00345792	6.617	1676.14	1.066	476.022	113.648	24.828	0	0	0	0	0	0	0
R2	GFP-BICD2N-MTS	null	2	1	1	1	1	DAPI	MitoTracker	678	13418	1417.28	16.113	890.674	3748.32	298.971	946	7	3.481	0.00245612	6.507	1792.73	-1.372	430.38	100.208	11.155	0	0	0	0	0	0	0
R2	GFP-BICD2N-MTS	null	2	1	1	1	1	DAPI	MitoTracker	679	13221	1396.47	13.161	824.572	3601.9	296.591	877	7	3.916	0.00280422	6.527	1637.95	-0.034	358.375	154.324	49.482	0	0	0	0	0	0	0
R2	GFP-BICD2N-MTS	null	2	1	1	1	1	DAPI	MitoTracker	680	7929	837.501	10.071	743.204	3244.21	230.336	271	3	2.743	0.00327522	5.472	485.48	-2.394	7.454	0	0	0	0	0	0	0	0	0
R2	GFP-BICD2N-MTS	null	2	1	1	1	1	DAPI	MitoTracker	681	15467	1633.7	12.811	783.337	3258.45	286.851	1237	13	5.663	0.00346636	6.853	1387.24	-1.274	403.16	90.505	4.307	0	0	0	0	0	0	0
R2	GFP-BICD2N-MTS	null	2	1	1	1	1	DAPI	MitoTracker	682	7182	758.599	9.284	758.025	3399.65	236.852	203	3	1.932	0.0025468	5.092	1110.77	-0.298	61.202	98.838	0	0	0	0	0	0	0	0
R2	GFP-BICD2N-MTS	null	2	1	1	1	1	DAPI	MitoTracker	683	8223	868.554	10.812	757.507	3142.73	302.541	650	9	4.167	0.00479763	6.244	1166.32	-2.022	209.117	171.545	3.647	0	0	0	0	0	0	0
R2	GFP-BICD2N-MTS	null	2	1	1	1	1	DAPI	MitoTracker	684	9639	1018.12	12.324	800.137	3438.8	336.303	783	7	4.552	0.00447099	6.474	1044.41	-1.679	39.508	60.584	3.978	0	0	0	0	0	0	0
R2	GFP-BICD2N-MTS	null	2	1	1	1	1	DAPI	MitoTracker	685	14426	1523.75	12.029	864.43	3689.64	293.661	1119	13	4.543	0.00298147	6.63	1437.68	0.664	345.362	256.867	52.617	2.825	1.858	0	0	0	0	0
R2	GFP-BICD2N-MTS	null	2	1	1	1	1	DAPI	MitoTracker	686	13895	1467.66	11.575	788.005	3380.93	298.442	1138	9	4.447	0.00303	6.653	1494.61	0.676	348.282	244.186	20.375	0.161	0	0	0	0	0	0
R2	GFP-BICD2N-MTS	null	2	1	1	1	1	DAPI	MitoTracker	687	12019	1269.51	17.192	935.369	3690.43	301.13	941	9	4.308	0.00339344	6.608	1469.28	-2.009	117.847	11.622	0	0	0	0	0	0	0	0
R2	GFP-BICD2N-MTS	null	2	1	1	1	1	DAPI	MitoTracker	688	12750	1346.72	13.749	783.48	3104.13	298.127	995	11	4.078	0.0030281	6.568	1487.14	1.093	400.606	77.57	15.06	12.636	0	0	0	0	0	0
R2	GFP-BICD2N-MTS	null	2	1	1	1	1	DAPI	MitoTracker	689	9855	1040.93	15.803	878.859	3795.03	368.279	1336	10	5.375	0.00516363	6.853	1263.11	0.012	398.023	168.978	16.504	0	0	0	0	0	0	0
R2	GFP-BICD2N-MTS	null	2	1	1	1	1	DAPI	MitoTracker	690	11168	1179.62	15.551	727.587	3202.01	288.228	725	4	3.351	0.00284074	6.322	1733.05	-0.057	335.854	99.793	0	0	0	0	0	0	0	0
R2	GFP-BICD2N-MTS	null	2	1	1	1	1	DAPI	MitoTracker	691	8653	913.973	10.447	677.171	2645.57	292.617	874	9	4.009	0.00438634	6.501	1305.35	2.411	232.515	220.396	82.358	7.659	0	0	0	0	0	0
R2	GFP-BICD2N-MTS	null	2	1	1	1	1	DAPI	MitoTracker	692	11600	1225.25	11.189	773.449	3163.2	314.817	1055	10	4.474	0.0036515	6.573	1624.94	0.276	505.711	217.772	15.769	1.014	0	0	0	0	0	0
R2	GFP-BICD2N-MTS	null	2	1	1	1	1	DAPI	MitoTracker	693	7438	785.639	12.126	665.649	2893.25	285.634	851	6	3.787	0.00482028	6.474	1132.58	-0.525	214.715	253.058	10.973	0	0	0	0	0	0	0
R2	GFP-BICD2N-MTS	null	2	1	1	1	1	DAPI	MitoTracker	694	9189	970.588	12.674	678.052	3070.6	271.448	1031	10	4.458	0.00459309	6.687	981.357	0.115	209.425	192.792	19.859	0	0	0	0	0	0	0
R2	GFP-BICD2N-MTS	null	2	1	1	1	1	DAPI	MitoTracker	695	13479	1423.72	12.367	717.329	3166.56	272.382	859	5	4.007	0.00281446	6.545	1632.58	0.602	290.885	182.905	25.967	0	0	0	0	0	0	0
R2	GFP-BICD2N-MTS	null	2	1	1	1	1	DAPI	MitoTracker	696	13167	1390.76	9.891	627.295	2749.7	243.881	1449	11	5.639	0.00405461	6.996	883.502	-1.749	179.056	179.04	97.419	8.835	0	0	0	0	0	0
R2	GFP-BICD2N-MTS	null	2	1	1	1	1	DAPI	MitoTracker	697	10611	1120.79	11.64	771.138	3213.42	318.415	1203	9	4.701	0.00419438	6.671	1290.45	0.679	277.746	254.351	136.089	24.636	0	0	0	0	0	0
R2	GFP-BICD2N-MTS	null	2	1	1	1	1	DAPI	MitoTracker	698	11238	1187.01	11.955	622.2	3029.82	240.933	826	8	3.942	0.00332094	6.43	1149.82	1.058	232.933	126.893	28.017	0	0	0	0	0	0	0
R2	GFP-BICD2N-MTS	null	2	1	1	1	1	DAPI	MitoTracker	699	3641	384.581	18.213	829.977	3752.04	379.544	138	2	1.825	0.00474543	4.866	680.536	-5.79	0	0	0	0	0	0	0	0	0	0
R2	GFP-BICD2N-MTS	null	2	1	1	1	1	DAPI	MitoTracker	700	8651	913.762	11.756	621.425	2787.24	259.597	728	7	4.115	0.00450336	6.449	1194.79	1.656	209.828	177.45	15.842	0	0	0	0	0	0	0
R2	GFP-BICD2N-MTS	null	2	1	1	1	1	DAPI	MitoTracker	701	7468	788.808	21.859	955.711	3204.06	170.888	99	1	1.395	0.00176849	4.592	290.424	-6.908	0	0	0	0	0	0	0	0	0	0
R2	GFP-BICD2N-MTS	null	2	1	1	1	1	DAPI	MitoTracker	702	4011	423.662	28.55	903.807	4814.53	437.507	43	1	0.862	0.00203464	3.725	458.419	2.885	0.996	30.668	0	0	0	0	0	0	0	0
R2	GFP-BICD2N-MTS	null	2	1	1	1	1	DAPI	MitoTracker	703	5691	601.112	7.996	580.06	2509.56	303.035	135	3	5.146	0.0085608	4.836	296.993	-1.05	20.988	0	0	0	0	0	0	0	0	0
R2	GFP-BICD2N-MTS	null	2	1	1	1	1	DAPI	MitoTracker	704	4866	513.971	17.993	675.238	2729.52	325.375	63	2	6.041	0.0117536	4.049	321.825	1.884	1.877	4.653	13.342	0	0	0	0	0	0	0
R2	GFP-BICD2N-MTS	null	2	1	1	1	1	DAPI	MitoTracker	705	9188	970.482	6.964	596.818	2908.57	203.519	174	2	3.199	0.0032963	4.898	532.701	2.405	20.523	26.904	0.742	0	0	0	0	0	0	0
R2	GFP-BICD2N-MTS	null	2	1	1	1	1	DAPI	MitoTracker	706	5218	551.151	17.354	714.209	3182.52	325.129	696	7	3.456	0.00627051	6.295	1170.97	0.112	293.029	172.612	62.361	0	0	0	0	0	0	0
R2	GFP-BICD2N-MTS	null	2	1	1	1	1	DAPI	MitoTracker	707	4455	470.559	16.857	755.76	3701.09	338.279	674	6	3.547	0.00753784	6.343	1061.81	-1.33	250.9	16.019	0	0	0	0	0	0	0	0
R2	GFP-BICD2N-MTS	null	2	1	1	1	1	DAPI	MitoTracker	709	3880	409.825	18.758	843.357	4206.48	419.768	1001	4	4.443	0.0108412	6.686	947.392	-2.001	265.374	16.418	0	0	0	0	0	0	0	0
R2	GFP-BICD2N-MTS	null	2	1	1	1	1	DAPI	MitoTracker	1225	5756	607.977	12.647	872.935	3930.61	345.978	173	4	3.385	0.00556764	4.844	875.694	-2.426	119.494	4.488	0	0	0	0	0	0	0	0
R2	GFP-BICD2N-MTS	null	2	1	1	1	1	DAPI	MitoTracker	1226	7649	807.926	13.8	881.706	4577.78	384.912	330	4	3.39	0.00419593	5.781	283.918	-2.539	19.036	0	0	0	0	0	0	0	0	0
R2	GFP-BICD2N-MTS	null	2	1	1	1	1	DAPI	MitoTracker	1227	19613	2071.62	10.453	860.18	3768.48	285.044	1397	13	14.238	0.00687287	6.81	1324.78	7.595	315.761	163.399	11.818	8.422	0	0	0	0	0	0
R2	GFP-BICD2N-MTS	null	2	1	1	1	1	DAPI	MitoTracker	1228	12837	1355.91	14.527	890.303	4480.67	373.897	1208	17	4.209	0.00310419	6.558	1683.06	-0.195	474.6	221.379	27.193	0	0	0	0	0	0	0
R2	GFP-BICD2N-MTS	null	2	1	1	1	1	DAPI	MitoTracker	1229	9802	1035.34	45.872	982.435	4557.02	374.698	793	5	3.731	0.00360366	6.498	2020.66	-3.403	69.855	0	0	0	0	0	0	0	0	0
R2	GFP-BICD2N-MTS	null	2	1	1	1	1	DAPI	MitoTracker	1230	9776	1032.59	51.152	923.83	4520.52	320.257	821	3	4.05	0.00392218	6.547	1526.63	-0.053	151.155	52.69	1.391	0	0	0	0	0	0	0
R2	GFP-BICD2N-MTS	null	2	1	1	1	1	DAPI	MitoTracker	1231	6755	713.497	19.2	880.414	4237.75	327.807	727	2	3.51	0.00491943	6.29	1258.26	-2.653	187.834	2.293	0	0	0	0	0	0	0	0
R2	GFP-BICD2N-MTS	null	2	1	1	1	1	DAPI	MitoTracker	1232	7384	779.935	37.362	940.137	4658.1	366.741	691	4	3.338	0.00427984	6.362	1810.8	-2.304	121.132	0	0	0	0	0	0	0	0	0
R2	GFP-BICD2N-MTS	null	2	1	1	1	1	DAPI	MitoTracker	1233	7149	755.113	16.689	882.131	4059.75	303.924	94	4	3.791	0.00502044	4.519	292.777	-3.592	1.677	0	0	0	0	0	0	0	0	0
R2	GFP-BICD2N-MTS	null	2	1	1	1	1	DAPI	MitoTracker	1234	6459	682.232	13.449	836.669	3704.32	338.459	61	2	1.662	0.00243612	3.924	867.623	-2.343	10.02	0	0	0	0	0	0	0	0	0
R2	GFP-BICD2N-MTS	null	2	1	1	1	1	DAPI	MitoTracker	1236	11411	1205.29	13.75	867.262	3866.42	365.623	554	5	5.492	0.00455659	6.102	1783.89	-1.43	415.893	17.021	0	0	0	0	0	0	0	0
R2	GFP-BICD2N-MTS	null	2	1	1	1	1	DAPI	MitoTracker	1237	11791	1245.42	12.748	869.187	4022.4	251.015	223	5	5.514	0.00442741	5.136	659.821	-4.024	45.63	5.343	0	0	0	0	0	0	0	0
R2	GFP-BICD2N-MTS	null	2	1	1	1	1	DAPI	MitoTracker	1238	13923	1470.62	12.95	931.941	4351.45	318.726	1207	8	5.338	0.00362977	6.802	1481.06	-2.948	388.794	169.134	21.902	0	0	0	0	0	0	0
R2	GFP-BICD2N-MTS	null	2	1	1	1	1	DAPI	MitoTracker	1239	14434	1524.59	12.699	906.047	4691.29	328.217	1368	10	5.186	0.00340157	6.927	1421.91	1.685	477.053	184.1	20.712	8.17	0	0	0	0	0	0
R2	GFP-BICD2N-MTS	null	2	1	1	1	1	DAPI	MitoTracker	1240	21803	2302.94	12.775	1021.13	4428.66	355.859	1231	18	4.411	0.00191538	6.709	2270.36	-0.199	358.543	393.128	67.614	0.442	0	0	0	0	0	0
R2	GFP-BICD2N-MTS	null	2	1	1	1	1	DAPI	MitoTracker	1241	10677	1127.76	14.106	984.259	4591.84	375.142	1171	6	5.803	0.00514561	6.822	1530.73	0.809	502.057	161.576	9.61	0	0	0	0	0	0	0
R2	GFP-BICD2N-MTS	null	2	1	1	1	1	DAPI	MitoTracker	1242	10816	1142.44	15.146	1032.92	4620.71	385.071	963	6	4.447	0.00389255	6.666	1364.17	-0.711	261.8	100.313	7.174	0	0	0	0	0	0	0
R2	GFP-BICD2N-MTS	null	2	1	1	1	1	DAPI	MitoTracker	1243	9647	1018.96	26.736	1152.41	4639.39	428.48	1558	11	6.955	0.00682556	7.187	1028.77	-0.383	221.049	120.147	11.579	0	0	0	0	0	0	0
R2	GFP-BICD2N-MTS	null	2	1	1	1	1	DAPI	MitoTracker	1244	10193	1076.64	16.796	1034.11	4458.11	445.701	1180	5	5.981	0.00555527	6.766	2023.16	-0.778	507.657	342.674	2.249	0	0	0	0	0	0	0
R2	GFP-BICD2N-MTS	null	2	1	1	1	1	DAPI	MitoTracker	1245	17976	1898.71	13.088	941.47	4049.45	311.969	1000	10	4.196	0.00220992	6.587	2015.57	-3.305	258.119	16.882	0	0	0	0	0	0	0	0
R2	GFP-BICD2N-MTS	null	2	1	1	1	1	DAPI	MitoTracker	1246	9216	973.44	57.124	1111.19	4304.6	371.631	695	1	3.065	0.00314863	6.311	2065.73	-4.465	6.779	0	0	0	0	0	0	0	0	0
R2	GFP-BICD2N-MTS	null	2	1	1	1	1	DAPI	MitoTracker	1247	9562	1009.99	12.308	867.68	3900.98	356.932	1047	7	3.982	0.00394263	6.535	1556.19	0.641	437.974	211.531	51.654	22.038	0	0	0	0	0	0
R2	GFP-BICD2N-MTS	null	2	1	1	1	1	DAPI	MitoTracker	1248	10304	1088.36	11.524	844.664	3993.53	325.52	703	3	3.122	0.00286854	6.236	1985.25	0.46	268.845	331.641	74.017	0	0	0	0	0	0	0
R2	GFP-BICD2N-MTS	null	2	1	1	1	1	DAPI	MitoTracker	1249	9634	1017.59	17.318	1095.84	4354.53	391.716	914	10	4.181	0.00410872	6.551	1863.77	-1.763	486.162	118.981	0	0	0	0	0	0	0	0
R2	GFP-BICD2N-MTS	null	2	1	1	1	1	DAPI	MitoTracker	1250	8867	936.577	22.083	1146.68	5079.13	402.303	1074	6	4.55	0.00485812	6.72	1511.62	-2.037	460.152	61.036	0.182	0	0	0	0	0	0	0
R2	GFP-BICD2N-MTS	null	2	1	1	1	1	DAPI	MitoTracker	1251	10032	1059.63	20.002	1075.15	4947.39	404.103	805	8	3.392	0.00320112	6.267	1988.36	-1.745	359.322	35.011	0	0	0	0	0	0	0	0
R2	GFP-BICD2N-MTS	null	2	1	1	1	1	DAPI	MitoTracker	1252	7555	797.997	13.262	925.232	4052.66	396.674	114	3	3.648	0.00457145	4.654	359.281	-3.605	0.889	0	0	0	0	0	0	0	0	0
R2	GFP-BICD2N-MTS	null	2	1	1	1	1	DAPI	MitoTracker	1253	8230	869.294	14.123	852.054	3900.63	309.955	649	4	3.032	0.00348789	6.095	1600.69	-1.488	308.12	195.835	1.674	0	0	0	0	0	0	0
R2	GFP-BICD2N-MTS	null	2	1	1	1	1	DAPI	MitoTracker	1254	9525	1006.08	18.968	1213.65	4548.37	372.874	1145	9	4.733	0.00470441	6.764	1360.66	-1.828	290.868	116.966	5.797	0	0	0	0	0	0	0
R2	GFP-BICD2N-MTS	null	2	1	1	1	1	DAPI	MitoTracker	1255	8676	916.403	15.027	860.278	3807.64	341.802	808	6	3.799	0.00414556	6.45	1618.38	0.007	330.474	204.274	0.321	0	0	0	0	0	0	0
R2	GFP-BICD2N-MTS	null	2	1	1	1	1	DAPI	MitoTracker	1256	6299	665.332	17.195	1021.6	4827.58	372.705	237	4	3.689	0.0055446	5.107	707.996	0.015	57.417	40.912	0	0	0	0	0	0	0	0
R2	GFP-BICD2N-MTS	null	2	1	1	1	1	DAPI	MitoTracker	1257	7939	838.557	13.76	960.736	4535.45	314.95	102	2	4.45	0.00530674	4.564	359.608	-2.147	5.843	0	0	0	0	0	0	0	0	0
R2	GFP-BICD2N-MTS	null	2	1	1	1	1	DAPI	MitoTracker	1258	7438	785.639	17.098	1013.55	4353.92	352.26	461	3	2.787	0.00354743	5.849	2073.99	-1.941	581.607	72.772	0	0	0	0	0	0	0	0
R2	GFP-BICD2N-MTS	null	2	1	1	1	1	DAPI	MitoTracker	1259	10181	1075.37	21.551	969.429	4169.78	388.326	1024	7	4.59	0.00426831	6.611	1967.06	-0.794	327.412	6.269	0	0	0	0	0	0	0	0
R2	GFP-BICD2N-MTS	null	2	1	1	1	1	DAPI	MitoTracker	1260	8272	873.73	16.059	969.671	4110.14	409.004	850	7	3.349	0.00383299	6.29	2002.52	-0.791	556.607	104.073	3.583	0	0	0	0	0	0	0
R2	GFP-BICD2N-MTS	null	2	1	1	1	1	DAPI	MitoTracker	1261	9178	969.426	64.887	1047.94	4519.54	401.47	737	2	3.303	0.00340717	6.348	2300.37	-2.631	49.71	0	0	0	0	0	0	0	0	0
R2	GFP-BICD2N-MTS	null	2	1	1	1	1	DAPI	MitoTracker	1262	4145	437.816	16.409	854.822	4025.65	365.339	121	2	1.9	0.00433973	4.765	316.38	-1.924	26.825	0.155	0	0	0	0	0	0	0	0
R2	GFP-BICD2N-MTS	null	2	1	1	1	1	DAPI	MitoTracker	1263	5222	551.574	22.303	1013.73	4282.33	366.084	712	2	3.96	0.00717946	6.324	1475.99	-1.488	541.822	81.645	0	0	0	0	0	0	0	0
R2	GFP-BICD2N-MTS	null	2	1	1	1	1	DAPI	MitoTracker	1264	3905	412.466	14.565	864.504	3861.17	343.368	174	1	1.935	0.0046913	4.976	900.96	-0.17	154.313	1.275	0	0	0	0	0	0	0	0
R2	GFP-BICD2N-MTS	null	2	1	1	1	1	DAPI	MitoTracker	1265	6402	676.211	15.884	874.548	3843.71	332.707	757	3	3.742	0.00553377	6.381	1306.29	-0.124	303.913	136.759	2.121	0	0	0	0	0	0	0
R2	GFP-BICD2N-MTS	null	2	1	1	1	1	DAPI	MitoTracker	1266	7520	794.3	21.848	972.949	4035.06	307.353	48	2	4.501	0.00566662	3.863	247.438	-3.065	0	0	0	0	0	0	0	0	0	0
R2	GFP-BICD2N-MTS	null	2	1	1	1	1	DAPI	MitoTracker	1268	10813	1142.12	12.452	954.101	4489.87	358.954	1041	11	4.286	0.00375266	6.702	1644.75	-0.572	292.986	46.259	1.27	0	0	0	0	0	0	0
R2	GFP-BICD2N-MTS	null	2	1	1	1	1	DAPI	MitoTracker	1269	13838	1461.64	12.532	883.251	3547.49	280.987	1070	12	4.396	0.00300758	6.716	1358.81	2.942	206.208	253.852	68.693	13.639	3.571	0	0	0	0	0
R2	GFP-BICD2N-MTS	null	2	1	1	1	1	DAPI	MitoTracker	1270	6735	711.384	18.652	884.103	3766.41	333.573	1008	9	5.374	0.00755428	6.73	978.544	0.631	308.384	182.793	62.302	0	0	0	0	0	0	0
R2	GFP-BICD2N-MTS	null	2	1	1	1	1	DAPI	MitoTracker	1271	7089	748.776	15.554	840.496	3767.46	322.615	554	2	2.761	0.00368735	6.064	1816.48	-0.536	336.29	115.628	0	0	0	0	0	0	0	0
R2	GFP-BICD2N-MTS	null	2	1	1	1	1	DAPI	MitoTracker	1272	12021	1269.72	15.681	861.512	3821.72	280.523	1080	8	5.777	0.00454983	6.702	1177.85	3.613	255.725	209.182	43.297	36.406	9.611	0	0	0	0	0
R2	GFP-BICD2N-MTS	null	2	1	1	1	1	DAPI	MitoTracker	1273	11465	1210.99	13.929	947.979	4160.32	366.239	1210	9	4.801	0.00396452	6.741	1651.09	-0.652	235.943	437.086	125.816	21.195	0	0	0	0	0	0
R2	GFP-BICD2N-MTS	null	2	1	1	1	1	DAPI	MitoTracker	1274	6182	652.974	61.143	888.811	4022.67	175.395	136	2	2.283	0.00349631	4.907	276.647	-1.819	18.254	1.6	0	0	0	0	0	0	0	0
R2	GFP-BICD2N-MTS	null	2	1	1	1	1	DAPI	MitoTracker	1275	13314	1406.29	13.543	904.138	3798.08	301.7	1147	10	6.777	0.00481906	6.83	1420.58	2.432	313.055	191.506	101.972	30.119	0	0	0	0	0	0
R2	GFP-BICD2N-MTS	null	2	1	1	1	1	DAPI	MitoTracker	1276	15746	1663.17	13.836	856.635	3809.28	286.828	1118	7	4.605	0.00276881	6.801	1520.32	0.426	286.507	264.101	70.837	0	0	0	0	0	0	0
R2	GFP-BICD2N-MTS	null	2	1	1	1	1	DAPI	MitoTracker	1277	6122	646.636	12.025	981.01	3811.15	388.543	184	5	3.975	0.0061472	4.926	602.571	0.62	52.915	24.419	0	0	0	0	0	0	0	0
R2	GFP-BICD2N-MTS	null	2	1	1	1	1	DAPI	MitoTracker	1278	6343	669.979	13.706	938.386	3695.97	313.131	414	5	2.733	0.00407923	5.599	1274.67	0.577	224.591	163.274	12.938	8.191	0	0	0	0	0	0
R2	GFP-BICD2N-MTS	null	2	1	1	1	1	DAPI	MitoTracker	1279	12430	1312.92	11.872	894.066	3812.09	326.33	852	10	3.82	0.00290955	6.49	1857.01	-0.231	305.456	253.942	12.667	0	0	0	0	0	0	0
R2	GFP-BICD2N-MTS	null	2	1	1	1	1	DAPI	MitoTracker	1280	8977	948.196	44.988	983.255	4906.16	384.484	626	4	3.343	0.00352564	6.317	2093.88	-2.144	259.599	51.098	0	0	0	0	0	0	0	0
R2	GFP-BICD2N-MTS	null	2	1	1	1	1	DAPI	MitoTracker	1281	9804	1035.55	12.566	818.724	3710.91	317.045	225	7	3.03	0.00292599	4.92	1460.73	0.467	133.019	60.72	0	0	0	0	0	0	0	0
R2	GFP-BICD2N-MTS	null	2	1	1	1	1	DAPI	MitoTracker	1282	11061	1168.32	14.697	902.885	4151.74	335.834	1316	15	5.176	0.0044303	6.857	1106.81	0.299	283.755	137.889	15.598	0	0	0	0	0	0	0
R2	GFP-BICD2N-MTS	null	2	1	1	1	1	DAPI	MitoTracker	1283	9344	986.96	14.002	814.997	3626.2	323.47	438	8	2.948	0.00298695	5.657	1816.97	0.897	351.78	52.562	0.541	1.837	0	0	0	0	0	0
R2	GFP-BICD2N-MTS	null	2	1	1	1	1	DAPI	MitoTracker	1284	15649	1652.93	12.845	819.126	3422.83	280.6	1168	13	5.023	0.00303885	6.752	1315.5	-2.699	152.71	34.119	0	0	0	0	0	0	0	0
R2	GFP-BICD2N-MTS	null	2	1	1	1	1	DAPI	MitoTracker	1285	13478	1423.61	15.042	773.688	3481.72	293.978	855	5	6.024	0.00423149	6.491	1786.44	5.876	332.553	268.701	1.542	0	0	1.864	58.775	38.105	0	0
R2	GFP-MTS	null	2	1	1	1	1	DAPI	MitoTracker	1711	12499	1320.21	10.447	797.705	3528.49	324.546	2907	19	10.867	0.00823129	7.922	596.03	2.192	406.931	167.289	101.725	38.293	0	0	0	0	0	0
R2	GFP-MTS	null	2	1	1	1	1	DAPI	MitoTracker	1712	7257	766.521	7.911	686.909	3918.24	322.486	1893	10	8.306	0.010836	7.492	538.871	2.318	243.754	239.306	24.416	2.109	0	0	0	0	0	0
R2	GFP-MTS	null	2	1	1	1	1	DAPI	MitoTracker	1713	19543	2064.23	10.737	805.253	3654.18	314.768	4197	32	12.39	0.00600224	8.281	602.802	3.986	403.729	193.331	149.522	52.251	12.911	0	0	0	0	0
R2	GFP-MTS	null	2	1	1	1	1	DAPI	MitoTracker	1714	9758	1030.69	10.337	697.302	3335.8	283.934	2502	16	9.58	0.00929476	7.783	458.226	0.17	318.293	94.71	40.78	0	0	0	0	0	0	0
R2	GFP-MTS	null	2	1	1	1	1	DAPI	MitoTracker	1715	12484	1318.62	11.442	814.022	3719.72	327.114	2502	16	9.656	0.00732279	7.763	709.557	1.49	462.677	171.985	38.528	3.825	0	0	0	0	0	0
R2	GFP-MTS	null	2	1	1	1	1	DAPI	MitoTracker	1716	13222	1396.57	10.383	735.766	3509.41	312.99	3358	28	11.652	0.00834328	8.055	552.475	2.349	457.175	125.759	48.543	46.064	0.871	0	0	0	0	0
R2	GFP-MTS	null	2	1	1	1	1	DAPI	MitoTracker	1718	14896	1573.39	12.947	757.659	3760.84	361.792	4937	31	12.921	0.0082122	8.399	588.286	2.454	438.665	233.855	168.644	185.655	167.751	28.041	0	0	0	0
R2	GFP-MTS	null	2	1	1	1	1	DAPI	MitoTracker	1719	11642	1229.69	12.968	732.231	3581.17	311.622	3772	29	12.099	0.0098391	8.153	483.188	1.515	376.573	154.978	123.386	75.785	37.582	0	0	0	0	0
R2	GFP-MTS	null	2	1	1	1	1	DAPI	MitoTracker	1720	9887	1044.31	10.701	756.084	3677.73	287.127	2232	14	9.657	0.00924721	7.667	482.91	-0.195	273.393	70.347	59.995	32.911	0	0	0	0	0	0
R2	GFP-MTS	null	2	1	1	1	1	DAPI	MitoTracker	1721	6210	655.931	12.066	741.492	4407.57	315.177	1421	9	6.476	0.00987299	7.214	631.979	1.557	384.065	166.869	5.541	0	0	0	0	0	0	0
R2	GFP-MTS	null	2	1	1	1	1	DAPI	MitoTracker	1722	10901	1151.42	11.669	776	3565.6	349.989	3125	20	10.899	0.00946572	7.95	690.423	3.13	523.473	215.174	112.038	138.067	75.975	1.886	0	0	0	0
R2	GFP-MTS	null	2	1	1	1	1	DAPI	MitoTracker	1723	12820	1354.11	10.212	775.649	3494.44	284.049	2634	18	9.051	0.00668408	7.798	581.408	0.159	435.6	116.318	13.8	0	0	0	0	0	0	0
R2	GFP-MTS	null	2	1	1	1	1	DAPI	MitoTracker	1724	4106	433.696	10.652	811.296	4598.25	369.623	1143	11	6.622	0.0152688	7.006	526.152	1.389	245.613	134.068	49.509	0	0	0	0	0	0	0
R2	GFP-MTS	null	2	1	1	1	1	DAPI	MitoTracker	1725	14137	1493.22	13.854	752.148	3702.29	319.241	4422	31	12.961	0.0086799	8.307	521.219	1.653	401.403	243.659	135.389	15.905	38.179	20.938	0	0	0	0
R2	GFP-MTS	null	2	1	1	1	1	DAPI	MitoTracker	1726	19446	2053.98	11.522	792.824	3875.68	319.743	4694	30	13.918	0.0067761	8.404	566.607	2.777	468.145	183.048	90.175	73.471	27.564	4.158	0	0	0	0
R2	GFP-MTS	null	2	1	1	1	1	DAPI	MitoTracker	1727	7202	760.711	16.244	766.204	4164.06	357.152	2543	14	9.598	0.0126171	7.751	634.664	1.641	406.323	154.048	113.03	252.799	163.538	2.144	0	0	0	0
R2	GFP-MTS	null	2	1	1	1	1	DAPI	MitoTracker	1729	11858	1252.5	12.325	787.456	3702.37	355.074	3364	27	10.549	0.00842235	8.004	704.87	2.925	529.972	287.175	99.833	29.056	0	0	0	0	0	0
R2	GFP-MTS	null	2	1	1	1	1	DAPI	MitoTracker	1730	10761	1136.63	9.421	727.368	3311.75	300.186	2706	23	10.829	0.00952728	7.866	502.678	1.807	304.922	126.339	99.901	103.751	0	0	0	0	0	0
R2	GFP-MTS	null	2	1	1	1	1	DAPI	MitoTracker	1731	13040	1377.35	10.071	771.808	3732.27	308.487	3064	24	11.099	0.00805823	7.979	533.735	2.747	329.535	155.176	99.956	72.178	36.707	0.596	0	0	0	0
R2	GFP-MTS	null	2	1	1	1	1	DAPI	MitoTracker	1732	23131	2443.21	11.258	793.692	3834.37	309.879	5054	37	14.321	0.00586155	8.463	600.722	3.207	470.099	193.62	136.116	57.942	8.811	16.803	3.349	0	0	0
R2	GFP-MTS	null	2	1	1	1	1	DAPI	MitoTracker	1733	7511	793.349	16.707	772.176	4325.66	357.078	2399	13	8.639	0.0108893	7.678	654.867	2.035	356.525	191.622	133.674	131.758	27.31	0	0	0	0	0
R2	GFP-MTS	null	2	1	1	1	1	DAPI	MitoTracker	1734	13202	1394.46	12.327	807.433	3650.66	318.494	2861	12	9.127	0.00654518	7.841	746.313	1.251	488.121	182.575	89.325	16.769	5.288	0	0	0	0	0
R2	GFP-MTS	null	2	1	1	1	1	DAPI	MitoTracker	1735	14689	1551.53	13.126	782.24	3500.64	331.858	4594	27	15.607	0.0100591	8.32	608.024	5.907	489.143	207.526	192.252	164.09	173.842	166.684	80.796	57.671	0	0
R2	GFP-MTS	null	2	1	1	1	1	DAPI	MitoTracker	1736	12015	1269.08	11.481	817.394	3783.31	336.685	2889	17	9.939	0.00783163	7.901	698.453	0.243	530.738	191.215	37.989	0	0	0	0	0	0	0
R2	GFP-MTS	null	2	1	1	1	1	DAPI	MitoTracker	1737	16319	1723.69	13.008	779.592	3503.87	332.998	4962	29	12.978	0.00752918	8.384	630.731	3.68	415.357	322.655	229.687	115.492	116.236	0.525	0	0	0	0
R2	GFP-MTS	null	2	1	1	1	1	DAPI	MitoTracker	1738	12814	1353.48	11.882	814.052	3664.04	323.816	3108	18	9.659	0.00713643	7.948	687.95	1.036	491.467	159.815	69.119	50.188	28.857	0	0	0	0	0
R2	GFP-MTS	null	2	1	1	1	1	DAPI	MitoTracker	1739	10845	1145.5	13.086	821.472	3727.34	349.896	2622	14	9.569	0.00835354	7.742	787.383	1.117	554.357	234.57	77.899	3.189	0	0	0	0	0	0
R2	GFP-MTS	null	2	1	1	1	1	DAPI	MitoTracker	1740	20762	2192.99	12.814	829.573	3848.47	330.027	6038	45	15.101	0.00688604	8.597	632.896	3.648	611.041	227.951	112.854	130.638	125.913	31.109	19.715	0	0	0
R2	GFP-MTS	null	2	1	1	1	1	DAPI	MitoTracker	1741	17652	1864.49	13.327	834.362	3821.49	334.697	4407	28	12.384	0.00664202	8.279	717.857	2.84	617.415	281.052	120.767	72.372	8.281	0	0	0	0	0
R2	GFP-MTS	null	2	1	1	1	1	DAPI	MitoTracker	1742	11472	1211.73	15.012	831.736	3755.5	333.5	3443	26	11.009	0.00908536	8.032	627.173	2.995	429.088	255.897	134.067	78.696	30.227	0	0	0	0	0
R2	GFP-MTS	null	2	1	1	1	1	DAPI	MitoTracker	1743	12734	1345.03	13.264	824.221	3596.92	313.264	3661	25	10.18	0.00756861	8.082	613.601	2.931	499.703	230.207	118.483	53.515	17.256	0	0	0	0	0
R2	GFP-MTS	null	2	1	1	1	1	DAPI	MitoTracker	1744	12250	1293.91	50.637	850.633	4013.24	413.395	2389	18	8.606	0.00665118	7.719	1100.45	-0.213	793.295	230.95	0.166	0	0	0	0	0	0	0
R2	GFP-MTS	null	2	1	1	1	1	DAPI	MitoTracker	1745	11544	1219.34	12.348	824.441	4068.47	336.127	3029	19	9.696	0.00795188	7.892	704.228	1.638	638.26	236.174	16.231	0	0	0	0	0	0	0
R2	GFP-MTS	null	2	1	1	1	1	DAPI	MitoTracker	1746	16264	1717.88	10.761	816.179	3636.75	308.239	4444	26	12.571	0.00731772	8.295	605.221	4.089	453.815	196.896	117.585	108.767	185.778	133.37	50.765	2.697	0	0
R2	GFP-MTS	null	2	1	1	1	1	DAPI	MitoTracker	1747	17822	1882.45	15.626	878.652	3903.46	350.768	5139	36	12.967	0.00688837	8.447	662.142	3.074	578.134	376.297	159.611	42.319	3.196	0	0	0	0	0
R2	GFP-MTS	null	2	1	1	1	1	DAPI	MitoTracker	1748	8448	892.32	17.164	763.913	3876.42	350.731	2278	20	18.79	0.0210575	7.64	669.586	10.927	393.943	163.574	163.867	35.465	31.719	0	0	0	0	0
R2	GFP-MTS	null	2	1	1	1	1	DAPI	MitoTracker	1749	8446	892.109	15.88	782.974	3770.14	334.191	2565	14	8.587	0.00962551	7.744	625.187	0.226	433.458	171.026	90.09	45.524	0	0	0	0	0	0
R2	GFP-MTS	null	2	1	1	1	1	DAPI	MitoTracker	1750	9330	985.481	14.927	820.674	4276.73	348.47	2896	20	9.259	0.00939541	7.862	658.154	1.131	554.074	198.336	26.696	3.208	0	0	0	0	0	0
R2	GFP-MTS	null	2	1	1	1	1	DAPI	MitoTracker	1751	10713	1131.56	13.801	818.683	4208.16	308.622	2709	16	10.343	0.00914047	7.797	630.795	0.933	507.584	113.905	69.801	35.97	0	0	0	0	0	0
R2	GFP-MTS	null	2	1	1	1	1	DAPI	MitoTracker	1752	13509	1426.89	11.828	802.544	3738.48	328.292	4010	26	11.685	0.00818915	8.173	622.956	3.926	451.39	169.771	144.066	131.966	115.09	102.151	0	0	0	0
R2	GFP-MTS	null	2	1	1	1	1	DAPI	MitoTracker	1753	10136	1070.62	14.702	804.669	4336.66	328.797	2800	16	9.071	0.0084727	7.843	647.561	0.104	520.367	184.615	2.705	0	0	0	0	0	0	0
R2	GFP-MTS	null	2	1	1	1	1	DAPI	MitoTracker	1754	17134	1809.78	13.926	844.187	3746.82	343.615	4771	35	14.171	0.00783024	8.376	692.918	5.19	489.282	279.152	97.038	115.879	150.193	195.264	263.267	272.748	23.113	0
R2	GFP-MTS	null	2	1	1	1	1	DAPI	MitoTracker	1755	12382	1307.85	14.889	843.177	4062.36	388.085	3722	32	11.093	0.00848187	8.104	770.096	2.369	616.928	373.103	105.4	33.262	0	0	0	0	0	0
R2	GFP-MTS	null	2	1	1	1	1	DAPI	MitoTracker	1756	17252	1822.24	13.153	806.614	3712.02	335.386	5275	35	15.792	0.00866624	8.436	646.644	5.238	467.438	251.931	158.901	176.893	170.337	287.371	138.626	62.739	32.299	0
R2	GFP-MTS	null	2	1	1	1	1	DAPI	MitoTracker	1757	11292	1192.72	14.514	835.225	4042.92	382.446	3742	27	10.67	0.00894596	8.105	710.742	2.051	647.242	314.156	46.873	1.687	0	0	0	0	0	0
R2	GFP-MTS	null	2	1	1	1	1	DAPI	MitoTracker	1758	14814	1564.73	13.392	676.23	3377.42	318.702	4706	42	15.919	0.0101736	8.344	546.283	5.69	449.316	210.769	93.321	131.291	146.937	167.572	120.591	40.711	0	0
R2	GFP-MTS	null	2	1	1	1	1	DAPI	MitoTracker	1760	14011	1479.91	14.315	662.393	3309.58	321.697	4073	30	13.203	0.00892148	8.203	582.372	3.108	494.832	240.377	103.064	85.889	55.009	0	0	0	0	0
R2	GFP-MTS	null	2	1	1	1	1	DAPI	MitoTracker	2993	9555	1009.25	8.619	785.401	3466.48	326.788	2005	12	9.047	0.00896411	7.558	567.719	-0.473	340.083	103.697	45.739	17.81	0	0	0	0	0	0
R2	GFP-MTS	null	2	1	1	1	1	DAPI	MitoTracker	2995	10637	1123.53	8.739	786.882	3493.76	333.182	2380	14	9.983	0.00888536	7.744	543.769	1.479	344.973	98.952	10.377	93.912	20.002	0	0	0	0	0
R2	GFP-MTS	null	2	1	1	1	1	DAPI	MitoTracker	2996	12733	1344.92	9.37	889.082	5803.44	345.309	2259	11	9.852	0.00732533	7.682	694.796	1.498	451.761	157.621	16.907	3.155	0	0	0	0	0	0
R2	GFP-MTS	null	2	1	1	1	1	DAPI	MitoTracker	2997	14983	1582.58	9.302	922.925	5497.09	351.13	3496	23	13.711	0.0086637	8.127	614.12	4.127	506.702	125.791	82.991	58.494	50.391	167.039	46.246	0	0	0
R2	GFP-MTS	null	2	1	1	1	1	DAPI	MitoTracker	2998	11143	1176.98	10.484	937.932	4494.25	369.178	2895	16	10.687	0.00908002	7.927	668.674	1.881	537.956	114.857	23.189	51.165	61.71	6.147	0	0	0	0
R2	GFP-MTS	null	2	1	1	1	1	DAPI	MitoTracker	2999	11178	1180.68	10.512	927.488	4579.23	401.058	2669	13	9.945	0.00842314	7.838	788.657	1.137	655.75	150.622	11.188	0	0	0	0	0	0	0
R2	GFP-MTS	null	2	1	1	1	1	DAPI	MitoTracker	3000	13736	1450.87	10.33	950.116	4011.22	358.564	2957	21	41.421	0.0285492	7.924	703.578	8.073	524.614	168.834	43.307	0	0	0	0	0	0	0
R2	GFP-MTS	null	2	1	1	1	1	DAPI	MitoTracker	3001	11960	1263.28	11.063	967.412	4224.56	355.677	2817	16	9.74	0.00771012	7.871	703.441	0.683	526.692	184.16	55.483	12.358	0	0	0	0	0	0
R2	GFP-MTS	null	2	1	1	1	1	DAPI	MitoTracker	3002	13799	1457.52	9.687	997.185	4055.21	340.069	2989	16	11.256	0.00772271	7.959	648.34	4.538	382.335	128.466	101.214	56.336	166.425	22.986	5.816	0	0	0
R2	GFP-MTS	null	2	1	1	1	1	DAPI	MitoTracker	3003	11534	1218.28	11.287	966.775	4249.91	336.253	3066	17	11.341	0.00930904	7.971	587.338	0.429	473.617	131.643	53.135	60.148	35.888	0	0	0	0	0
R2	GFP-MTS	null	2	1	1	1	1	DAPI	MitoTracker	3004	11053	1167.47	11.899	998.956	4110.09	334.587	2538	16	11.003	0.00942463	7.788	608.319	3.992	367.301	95.452	103.171	100.742	113.321	98.296	0	0	0	0
R2	GFP-MTS	null	2	1	1	1	1	DAPI	MitoTracker	3005	12660	1337.21	12.104	1003.52	4644.65	374.782	3587	25	11.375	0.0085065	8.139	628.181	1.626	447.165	228.509	80.098	0.7	0	0	0	0	0	0
R2	GFP-MTS	null	2	1	1	1	1	DAPI	MitoTracker	3006	14974	1581.63	10.231	970.459	4116.45	350.298	3582	26	11.583	0.00732346	8.114	632.259	3.696	414.099	243.522	161.829	77.933	9.62	0	0	0	0	0
R2	GFP-MTS	null	2	1	1	1	1	DAPI	MitoTracker	3007	10867	1147.83	14.669	1004.08	4684.41	376.113	2989	15	10.277	0.00895344	7.932	652.223	0.585	509.977	138.835	33.227	0	0	0	0	0	0	0
R2	GFP-MTS	null	2	1	1	1	1	DAPI	MitoTracker	3008	12248	1293.69	12.685	1006.43	4606.64	371.797	3343	23	10.789	0.00833968	8.055	643.168	1.042	479.639	194.222	22.906	0	0	0	0	0	0	0
R2	GFP-MTS	null	2	1	1	1	1	DAPI	MitoTracker	3009	11952	1262.43	14.189	1014.44	4790.12	395.775	3809	28	11.742	0.00930111	8.147	640.367	0.7	552.994	188.706	64.561	40.547	0	0	0	0	0	0
R2	GFP-MTS	null	2	1	1	1	1	DAPI	MitoTracker	3010	13139	1387.81	11.07	985.213	4480.88	343.431	3138	23	11.456	0.00825475	7.959	703.054	0.699	502.596	172.018	112.005	47.539	0	0	0	0	0	0
R2	GFP-MTS	null	2	1	1	1	1	DAPI	MitoTracker	3011	10794	1140.12	11.874	983.38	4563.83	377.441	3170	23	11.618	0.0101902	7.943	669.525	5.184	393.818	116.251	215.087	172.365	188.862	243.034	90.238	72.008	0	0
R2	GFP-MTS	null	2	1	1	1	1	DAPI	MitoTracker	3012	9478	1001.11	12.419	995.647	4516.4	328.757	3051	21	10.415	0.0104034	7.965	514.79	1.678	395.055	164.748	52.29	15.809	0	0	0	0	0	0
R2	GFP-MTS	null	2	1	1	1	1	DAPI	MitoTracker	3013	8993	949.886	13.585	1002.15	4464.26	369.204	2106	13	8.646	0.00910215	7.572	670.648	0.792	444.565	89.774	22.429	1.269	0	0	0	0	0	0
R2	GFP-MTS	null	2	1	1	1	1	DAPI	MitoTracker	3014	12880	1360.45	11.055	972.264	4151.76	339.859	2914	22	9.929	0.00729832	7.868	730.638	1.984	478.595	277.77	73.701	5.836	0	0	0	0	0	0
R2	GFP-MTS	null	2	1	1	1	1	DAPI	MitoTracker	3015	11342	1198	11.726	980.843	4297.76	348.396	3308	24	11.603	0.00968532	8.024	629.769	1.633	478.802	207.676	121.968	31.347	0	0	0	0	0	0
R2	GFP-MTS	null	2	1	1	1	1	DAPI	MitoTracker	3016	10679	1127.97	10.544	1008.77	4147.64	357.549	2213	14	8.933	0.00791954	7.607	806.085	2.617	535.494	147.108	117.664	40.319	13.355	0	0	0	0	0
R2	GFP-MTS	null	2	1	1	1	1	DAPI	MitoTracker	3017	12256	1294.54	11.111	1006.43	4138.77	373.21	2782	15	9.183	0.00709364	7.856	833.237	2.696	638.807	202.491	74.492	60.763	52.092	0.994	0	0	0	0
R2	GFP-MTS	null	2	1	1	1	1	DAPI	MitoTracker	3018	7927	837.289	24.179	1006.98	5025.38	445.756	2000	16	7.304	0.00872339	7.531	978.105	0.312	625.546	161.546	63.742	0	0	0	0	0	0	0
R2	GFP-MTS	null	2	1	1	1	1	DAPI	MitoTracker	3019	6754	713.391	24.244	993.411	5033.89	430.057	1665	10	6.686	0.00937214	7.353	962.241	-1.102	672.367	25.897	0	0	0	0	0	0	0	0
R2	GFP-MTS	null	2	1	1	1	1	DAPI	MitoTracker	3020	15151	1600.32	13.393	988.121	4528.76	366.855	5198	32	15.576	0.00973303	8.482	596.155	4.091	552.246	197.866	116.539	189.519	137.741	253.789	72.58	0	0	0
R2	GFP-MTS	null	2	1	1	1	1	DAPI	MitoTracker	3021	13140	1387.91	12.425	940.517	4471.75	410.554	3917	28	11.19	0.00806247	8.19	760.297	2.144	688.444	197.386	97.174	77.346	17.044	0	0	0	0	0
R2	GFP-MTS	null	2	1	1	1	1	DAPI	MitoTracker	3022	15564	1643.95	15.733	1007.24	4380.1	375.619	4344	34	12.014	0.00730802	8.283	708.128	2.501	622.52	237.751	109.364	32.242	5.106	0	0	0	0	0
R2	GFP-MTS	null	2	1	1	1	1	DAPI	MitoTracker	3023	15505	1637.72	12.07	891.75	4217.25	363.307	4959	34	12.973	0.0079214	8.396	643.4	1.501	570.752	302.454	107.546	72.164	23.112	0	0	0	0	0
R2	GFP-MTS	null	2	1	1	1	1	DAPI	MitoTracker	3024	19364	2045.32	12.422	930.561	4340.43	350.803	5239	46	14.61	0.00714313	8.458	635.546	3.715	540.85	305.43	120.247	79.557	41.492	0	0	0	0	0
R2	GFP-MTS	null	2	1	1	1	1	DAPI	MitoTracker	3025	11082	1170.54	12.667	933.066	4290.87	351.713	3731	21	11.639	0.00994331	8.129	585.379	1.199	460.535	180.293	137.103	79.08	91.807	10.98	0	0	0	0
R2	GFP-MTS	null	2	1	1	1	1	DAPI	MitoTracker	3026	9613	1015.37	14.235	948.644	4285.33	355.012	2670	13	10.508	0.0103489	7.782	719.581	3.032	537.921	188.9	113.252	117.659	155.479	30.367	0	0	0	0
R2	GFP-MTS	null	2	1	1	1	1	DAPI	MitoTracker	3027	10400	1098.5	12.952	963.943	4119.42	385.312	2889	22	11.27	0.0102594	7.843	784.139	2.748	533.099	269.313	125.443	164.744	92.688	19.708	0	0	0	0
R2	GFP-MTS	null	2	1	1	1	1	DAPI	MitoTracker	3028	14449	1526.18	17.895	963.041	4442.17	415.809	4851	35	12.02	0.0078759	8.386	757.408	2.566	604.309	460.212	114.521	11.154	0	0	0	0	0	0
R2	GFP-MTS	null	2	1	1	1	1	DAPI	MitoTracker	3029	7982	843.099	14.256	888.777	4034.61	338.568	2269	17	9.984	0.011842	7.631	527.978	0.349	336.608	191.079	60.433	0	0	0	0	0	0	0
R2	GFP-MTS	null	2	1	1	1	1	DAPI	MitoTracker	3030	10016	1057.94	12.922	848.168	3963.58	334.193	3393	18	11.695	0.0110545	8.05	554.244	2.681	404.111	203.852	76.801	134.27	219.591	261.167	15.033	0	0	0
R2	GFP-MTS	null	2	1	1	1	1	DAPI	MitoTracker	3031	13265	1401.12	10.528	947.305	3961.89	360.615	3950	32	11.358	0.0081064	8.157	693.643	4.121	473.408	415.48	172.95	29.162	16.665	0	0	0	0	0
R2	GFP-MTS	null	2	1	1	1	1	DAPI	MitoTracker	3032	11359	1199.79	14.014	920.18	4129.3	322.934	3862	30	10.775	0.00898071	8.157	523.211	1.724	392.343	188.921	110.191	39.22	0	0	0	0	0	0
R2	GFP-MTS	null	2	1	1	1	1	DAPI	MitoTracker	3034	11340	1197.79	13.574	878.58	4027.7	295.196	3620	26	12.314	0.0102806	8.098	470.939	3.009	339.205	138.338	95.264	152.827	53.724	0	0	0	0	0
R2	GFP-MTS	null	2	1	1	1	1	DAPI	MitoTracker	3035	12349	1304.36	14.327	841.567	3667.83	350.533	4082	30	13.47	0.0103269	8.204	554.476	3.046	386.91	322.738	133.853	84.925	140.488	81.198	154.016	0	0	0
R2	GFP-MTS	null	2	1	1	1	1	DAPI	MitoTracker	3036	15763	1664.97	15.957	946.756	4184.35	341.491	4591	33	15.616	0.00937917	8.33	598.347	3.932	441.505	244.613	139.514	126.314	95.34	63.521	157.606	5.54	0	0
R2	GFP-MTS	null	2	1	1	1	1	DAPI	MitoTracker	3037	4208	444.47	49.201	893.483	4442.81	422.912	1637	12	7.035	0.0158278	7.358	658.064	0.014	455.844	208.509	42.492	0	0	0	0	0	0	0
R2	GFP-MTS	null	2	1	1	1	1	DAPI	MitoTracker	3038	15031	1587.65	13.272	877.265	3995.09	317.346	4840	41	12.947	0.00815482	8.393	522.573	3.036	428.766	224.194	125.597	59.732	23.636	52.391	0	0	0	0
R2	GFP-MTS	null	2	1	1	1	1	DAPI	MitoTracker	3039	10627	1122.48	13.132	837.892	3893.37	316.973	3798	30	13.588	0.0121054	8.17	479.592	2.468	296.784	182.307	198.643	138.043	94.505	26.679	0	0	0	0
R2	GFP-MTS	null	2	1	1	1	1	DAPI	MitoTracker	3040	3440	363.35	69.568	960.79	5505.32	546.869	1220	6	5.771	0.0158828	7.069	866.02	1.289	480.742	234.004	60.629	0	0	0	0	0	0	0
R2	GFP-MTS	null	2	1	1	1	1	DAPI	MitoTracker	3041	10245	1082.13	37.64	918.182	4596.95	343.52	2370	14	9.132	0.00843893	7.733	698.462	2.23	436.151	285.759	11.619	3.138	10.415	0	0	0	0	0
R2	GFP-MTS	null	2	1	1	1	1	DAPI	MitoTracker	3042	12632	1334.26	15.466	927.548	4013.77	313.93	3532	30	13.831	0.0103661	8.072	525.67	3.545	373.763	149.949	117.442	127.161	82.983	0	0	0	0	0
R2	GFP-MTS	null	2	1	1	1	1	DAPI	MitoTracker	3043	8775	926.859	12.854	824.08	3605.3	307.112	3230	19	10.902	0.0117623	8.001	466.63	0.958	322.665	178.463	108.332	21.876	0	0	0	0	0	0
R2	GFP-MTS	null	2	1	1	1	1	DAPI	MitoTracker	3044	10022	1058.57	13.771	898.07	4053.12	344.661	3336	26	11.498	0.0108618	8.023	582.717	4.598	378.888	311.241	126.204	94.948	103.809	16.531	0	0	0	0
R2	GFP-MTS	null	2	1	1	1	1	DAPI	MitoTracker	3045	9687	1023.19	29.916	757.826	3570.06	349.358	3183	28	11.015	0.0107654	8.012	553.5	2.804	289.28	338.541	88.216	41.582	0	0	0	0	0	0
R2	GFP-MTS	null	2	1	1	1	1	DAPI	MitoTracker	3047	17510	1849.49	13.312	860.9	3609.17	346.084	5682	48	17.557	0.00949287	8.561	599.06	5.606	405.434	310.721	188.172	120.553	41.423	26.585	214.646	570.647	432.421	0
R2	GFP-MTS	null	2	1	1	1	1	DAPI	MitoTracker	3048	11344	1198.21	11.791	815.555	3567.66	286.487	3846	25	13.07	0.0109079	8.175	459.434	2.171	297.322	193.414	108.841	88.862	163.259	211.861	0	0	0	0
R2	GFP-MTS	null	2	1	1	1	1	DAPI	MitoTracker	3049	8970	947.456	15.125	857.5	3911.95	333.025	2756	18	10.99	0.0115995	7.816	607.116	4.261	445.93	213.276	78.159	111.565	61.342	53.882	131.78	0	0	0
R2	GFP-MTS	null	2	1	1	1	1	DAPI	MitoTracker	3050	9478	1001.11	17.644	774.42	3598.52	363.657	3032	28	11.639	0.0116261	7.946	607.341	2.096	409.023	316.323	132.812	62.256	21.101	0	0	0	0	0
R2	GFP-MTS	null	2	1	1	1	1	DAPI	MitoTracker	4468	17178	1814.43	11.592	903.77	3958.15	336.832	4238	27	13.36	0.00736321	8.272	610.165	3.243	460.2	225.213	98.509	72.917	49.637	0	0	0	0	0
R2	GFP-MTS	null	2	1	1	1	1	DAPI	MitoTracker	4470	10012	1057.52	13.87	907.872	4805.4	356.718	1939	8	10.094	0.009545	7.496	761.887	1.694	516.662	81.149	8.595	0	77.552	206.807	133.036	0	0	0
R2	GFP-MTS	null	2	1	1	1	1	DAPI	MitoTracker	4471	18920	1998.42	10.369	917.265	4027.47	307.549	3789	22	11.999	0.00600423	8.152	636.494	3.262	386.095	208.971	104.044	54.697	26.458	7.446	0	0	0	0
R2	GFP-MTS	null	2	1	1	1	1	DAPI	MitoTracker	4472	9335	986.009	12.708	891.639	4209.24	345.582	2322	12	8.209	0.00832548	7.703	672.381	0.17	482.969	171.792	3.131	0	0	0	0	0	0	0
R2	GFP-MTS	null	2	1	1	1	1	DAPI	MitoTracker	4473	16217	1712.92	12.843	910.514	4822.54	340.179	4331	30	13.185	0.00769738	8.306	613.797	1.643	509.419	210.364	93.85	26.755	0	0	0	0	0	121.332
R2	GFP-MTS	null	2	1	1	1	1	DAPI	MitoTracker	4474	20113	2124.44	8.961	894.459	3784.24	299.504	4242	29	16.399	0.00771923	8.287	596.243	5.107	391.823	173.998	106.281	70.706	68.863	86.278	77.919	129.322	79.911	0
R2	GFP-MTS	null	2	1	1	1	1	DAPI	MitoTracker	4475	13994	1478.12	10.49	911.146	4104.57	373.266	4107	32	14.933	0.0101027	8.246	612.022	3.186	410.675	231.634	158.135	146.766	85.412	108.034	0	0	0	0
R2	GFP-MTS	null	2	1	1	1	1	DAPI	MitoTracker	4476	19588	2068.98	12.172	903.843	4499.69	323.108	5416	32	19.357	0.00935581	8.532	559.754	7.312	381.664	160.273	88.482	148.073	158.796	157.727	190.014	187.249	148.177	51.312
R2	GFP-MTS	null	2	1	1	1	1	DAPI	MitoTracker	4477	29246	3089.11	11.174	912.142	4151.66	321.82	7163	52	16.515	0.0053462	8.807	590.204	5.486	429.231	212.323	155.378	159.862	89.361	46.099	23.351	46.592	0.391	0
R2	GFP-MTS	null	2	1	1	1	1	DAPI	MitoTracker	4478	19280	2036.45	9.99	910.91	4025.01	329.18	4935	34	14.557	0.00714822	8.419	612.59	5.019	483.944	181.122	101	55.94	153.939	46.293	144.719	72.264	5.484	0
R2	GFP-MTS	null	2	1	1	1	1	DAPI	MitoTracker	4479	20253	2139.22	12.313	922.54	4073.95	325.917	5838	45	16.564	0.007743	8.619	494.196	3.722	363.792	195.647	132.1	87.369	43.787	94.582	40.346	0	0	0
R2	GFP-MTS	null	2	1	1	1	1	DAPI	MitoTracker	4480	16493	1742.07	28.652	831.851	4011.48	350.188	3290	28	14.197	0.00814949	8.021	758.843	4.791	570.538	307.736	57.583	4.539	0	0	0	0	0	0
R2	GFP-MTS	null	2	1	1	1	1	DAPI	MitoTracker	4482	14068	1485.93	11.821	920.488	4425.52	339.78	3534	24	11.456	0.00770964	8.101	623.564	1.409	409.596	259.479	82.829	22.118	8.788	0	0	0	0	0
R2	GFP-MTS	null	2	1	1	1	1	DAPI	MitoTracker	4483	10860	1147.09	12.34	987.311	6160.74	425.54	2161	18	9.48	0.00826441	7.607	819.991	4.535	423.658	127.808	181.79	62.789	14.673	8.992	47.932	0	0	0
R2	GFP-MTS	null	2	1	1	1	1	DAPI	MitoTracker	4484	8416	888.94	20.041	840.071	4128.24	321.362	1994	13	7.382	0.00830427	7.54	665.924	0.327	449.272	141.849	7.006	0	0	0	0	0	0	0
R2	GFP-MTS	null	2	1	1	1	1	DAPI	MitoTracker	4486	8379	885.032	21.144	828.372	4031.93	336.012	2032	14	9.722	0.0109849	7.568	663.047	4.067	441.197	192.077	18.94	0	0	0	4.152	109.696	3313	0
R2	GFP-MTS	null	2	1	1	1	1	DAPI	MitoTracker	4487	14547	1536.53	11.124	860.183	3722.79	292.473	4099	27	11.151	0.00725728	8.237	501.51	4.181	397.316	195.948	82.815	140.197	29.203	6.092	29.2	60.043	0	0
R2	GFP-MTS	null	2	1	1	1	1	DAPI	MitoTracker	4488	12467	1316.83	12.386	876.347	3961.63	340.705	4199	31	11.73	0.00890778	8.224	575.601	2.383	432.916	232.403	174.535	113.037	4.483	0	0	0	0	0
R2	GFP-MTS	null	2	1	1	1	1	DAPI	MitoTracker	4489	10901	1151.42	13.109	929.733	4347.97	322.007	2664	15	9.188	0.00797973	7.787	666.645	1.916	467.141	158.985	73.743	94.266	8.44	0	0	0	0	0
R2	GFP-MTS	null	2	1	1	1	1	DAPI	MitoTracker	4491	12136	1281.87	47.005	979.249	5076.78	433.319	3448	20	10.219	0.00797198	8.067	877.671	1.103	645.426	433.965	76.558	2.054	0	0	0	0	0	0
R2	GFP-MTS	null	2	1	1	1	1	DAPI	MitoTracker	4492	8230	869.294	16.534	945.747	4551.18	351.714	2125	14	7.687	0.00884281	7.556	742.553	-0.534	547.339	140.016	11.819	0	0	0	0	0	0	0
R2	GFP-MTS	null	2	1	1	1	1	DAPI	MitoTracker	4493	11589	1224.09	12.722	869.126	4024.83	341.382	3710	29	11.331	0.00925669	8.122	593.361	2.629	467.757	269.012	84.698	19.169	199.101	0	0	0	0	0
R2	GFP-MTS	null	2	1	1	1	1	DAPI	MitoTracker	4494	10568	1116.24	14.487	931.996	3992.88	304.723	2452	16	9.607	0.00860653	7.698	628.943	1.902	461.997	96.274	63.846	85.586	32.182	0	0	0	0	0
R2	GFP-MTS	null	2	1	1	1	1	DAPI	MitoTracker	4495	7488	790.92	18.894	961.207	4730.06	395.405	2354	15	8.029	0.0101515	7.653	767.915	0.631	615.525	187.641	34.494	7.245	0	0	0	0	0	0
R2	GFP-MTS	null	2	1	1	1	1	DAPI	MitoTracker	4496	11748	1240.88	12.57	953.103	4376.09	338.807	2809	18	9.584	0.00772354	7.845	719.666	0.331	522.647	241.996	23.393	0	0	0	0	0	0	0
R2	GFP-MTS	null	2	1	1	1	1	DAPI	MitoTracker	4497	6516	688.253	14.136	967.392	4513.38	429.843	1812	14	7.648	0.0111122	7.418	755.303	1.383	461.906	247.486	149.174	36.485	0	0	0	0	0	0
R2	GFP-MTS	null	2	1	1	1	1	DAPI	MitoTracker	4498	4553	480.911	13.231	966.407	4235.24	374.468	842	6	7.057	0.0146742	6.601	733.703	3.342	311.714	167.719	89.442	5.776	0	0	0	0	0	0
R2	GFP-MTS	null	2	1	1	1	1	DAPI	MitoTracker	4499	6610	698.181	18.255	959.194	4649.11	416.823	1630	10	6.687	0.00957774	7.295	985.517	0.448	573.495	160.421	20.902	0	0	0	0	0	0	0
R2	GFP-MTS	null	2	1	1	1	1	DAPI	MitoTracker	4500	6562	693.111	20.711	947.567	4455.77	415.619	1953	14	7.34	0.0105899	7.479	855.14	0.248	542.865	163.387	23.297	0	0	0	0	0	0	0
R2	GFP-MTS	null	2	1	1	1	1	DAPI	MitoTracker	4501	12414	1311.23	10.569	894.933	3988.13	380.504	3817	22	11.751	0.00896182	8.14	744.367	3.904	556.463	264.916	204.571	178.197	247.838	191.752	99.864	0	0	0
R2	GFP-MTS	null	2	1	1	1	1	DAPI	MitoTracker	4502	10255	1083.18	10.544	860.635	4044.01	417.064	3272	23	11.187	0.0103279	7.985	810.406	4.463	508.464	369.387	247.909	136.174	164.868	82.155	0	0	0	0
R2	GFP-MTS	null	2	1	1	1	1	DAPI	MitoTracker	4503	9115	962.772	16.315	889.781	4285.6	344.144	2560	25	8.97	0.00931685	7.729	658.785	3.272	379.958	141.205	184.289	193.809	100.166	0	0	0	0	0
R2	GFP-MTS	null	2	1	1	1	1	DAPI	MitoTracker	4504	9004	951.048	16.936	871.535	4222.49	343.75	2832	24	8.889	0.00934654	7.849	632.093	2.1	443.745	180.654	95.356	42.799	3.926	0	0	0	0	0
R2	GFP-MTS	null	2	1	1	1	1	DAPI	MitoTracker	4505	9261	978.193	14.714	917.175	4193.36	368.082	2754	18	9.413	0.00962284	7.781	738.978	1.733	551.867	230.795	61.517	9.539	0	0	0	0	0	0
R2	GFP-MTS	null	2	1	1	1	1	DAPI	MitoTracker	4506	11301	1193.67	14.284	877.527	3952.67	332.854	3552	29	11.062	0.00926723	8.046	613.965	1.805	473.548	261.108	69.664	34.241	191.743	0	0	0	0	0
R2	GFP-MTS	null	2	1	1	1	1	DAPI	MitoTracker	4507	10208	1078.22	16.38	904.312	3977.65	373.313	3074	22	9.831	0.0091178	7.885	757.279	2.703	553.172	350.652	99.701	27.698	0	0	0	0	0	0
R2	GFP-MTS	null	2	1	1	1	1	DAPI	MitoTracker	4508	11049	1167.05	14.117	892.994	3872.57	355.489	3657	23	11.441	0.00980334	8.079	660.559	3.567	453.117	273.162	210.825	121.812	50.08	0	0	0	0	0
R2	GFP-MTS	null	2	1	1	1	1	DAPI	MitoTracker	4509	9346	987.171	12.222	790.248	3616.34	368.116	3172	18	10.636	0.0107742	7.947	655.223	2.362	463.194	223.193	187.828	146.844	28.973	0	0	0	0	0
R2	GFP-MTS	null	2	1	1	1	1	DAPI	MitoTracker	4510	7218	762.401	17.721	894.585	4170.17	350.646	2056	14	7.695	0.0100931	7.553	681.455	1.069	465.842	174.574	22.627	0	0	0	0	0	0	0
R2	GFP-MTS	null	2	1	1	1	1	DAPI	MitoTracker	4511	9877	1043.26	12.614	765.717	3527.03	349.332	3626	23	11.464	0.0109887	8.097	596.117	2.721	473.896	214.441	126.041	209.966	194.476	75.759	0	0	0	0
R2	GFP-MTS	null	2	1	1	1	1	DAPI	MitoTracker	4512	15545	1641.94	12.32	742.259	3275.91	290.482	5846	51	15.798	0.00962154	8.6	432.489	5.669	293.243	186.386	126.142	158.366	152.074	181.589	276.279	0	0	0
R2	GFP-MTS	null	2	1	1	1	1	DAPI	MitoTracker	4513	14958	1579.94	13.049	807.208	3729.85	311.877	4869	47	12.907	0.0081693	8.38	536.857	4.11	430.513	303.321	118.163	49.02	10.314	0	0	0	0	0
R2	GFP-MTS	null	2	1	1	1	1	DAPI	MitoTracker	4514	7677	810.883	18.666	849.202	3974.62	300.896	2094	12	7.999	0.00986455	7.572	571.431	2.04	393.989	151.349	55.914	33.313	0	0	0	0	0	0
R2	GFP-MTS	null	2	1	1	1	1	DAPI	MitoTracker	4515	14133	1492.8	11.631	831.752	3887.03	296.696	4213	42	13.531	0.00906419	8.252	481.913	5.033	334.728	231.35	96.976	34.192	9.549	45.37	200.471	80.408	0	0
R2	GFP-MTS	null	2	1	1	1	1	DAPI	MitoTracker	4516	13583	1434.7	10.377	826.757	3818.23	322.237	4004	31	14.151	0.00986336	8.167	569.791	8.723	359.164	288.23	139.53	23.409	36.932	68.438	188.232	91.862	265.276	177.217
R2	GFP-MTS	null	2	1	1	1	1	DAPI	MitoTracker	4517	12629	1333.94	12.922	690.994	3083.03	288.249	4244	30	13.138	0.00984903	8.285	430.448	3.114	276.494	179.644	147.884	109.192	54.336	0	0	0	0	0
R2	GFP-ScaC-MTS	null	2	1	1	1	1	DAPI	MitoTracker	6058	6880	726.7	19.529	645.006	3903.71	376.962	1731	10	6.876	0.00946195	7.333	875.34	-0.5	479.633	64.565	2.33	0	0	0	0	0	0	0
R2	GFP-ScaC-MTS	null	2	1	1	1	1	DAPI	MitoTracker	6059	7004	739.798	20.889	652.365	3846.42	384.163	1808	10	6.722	0.00908627	7.329	873.977	-0.891	529.7	53.52	0	0	0	0	0	0	0	0
R2	GFP-ScaC-MTS	null	2	1	1	1	1	DAPI	MitoTracker	6060	13208	1395.1	14.888	721.551	4027.82	360.4	987	6	4.065	0.00291378	6.62	2152.93	-0.599	405.338	246.465	33.769	0	0	0	0	0	0	0
R2	GFP-ScaC-MTS	null	2	1	1	1	1	DAPI	MitoTracker	6061	11177	1180.57	19.46	630.074	4247.48	399.074	2620	20	10.9	0.00923282	7.633	939.183	0.465	698.201	166.84	62.096	75.002	54.613	0	0	0	0	0
R2	GFP-ScaC-MTS	null	2	1	1	1	1	DAPI	MitoTracker	6062	12391	1308.8	12.409	703.716	3505.93	371.041	972	8	4.212	0.00321822	6.515	2313.68	-0.973	515.037	56.64	0	0	0	0	0	0	0	0
R2	GFP-ScaC-MTS	null	2	1	1	1	1	DAPI	MitoTracker	6063	5945	627.941	23.525	772.811	3763.8	376.675	566	4	3.14	0.00500047	6.113	2010.75	-0.019	388.362	130.025	0	0	0	0	0	0	0	0
R2	GFP-ScaC-MTS	null	2	1	1	1	1	DAPI	MitoTracker	6064	6745	712.441	19.631	696.846	3633.92	314.897	515	3	2.408	0.00337993	5.747	1923.51	-1.428	442.815	23.952	0	0	0	0	0	0	0	0
R2	GFP-ScaC-MTS	null	2	1	1	1	1	DAPI	MitoTracker	6065	8645	913.128	20.48	806.077	3909.53	338.424	508	3	2.484	0.00272032	5.885	2593.11	-2.951	221.688	4.674	0	0	0	0	0	0	0	0
R2	GFP-ScaC-MTS	null	2	1	1	1	1	DAPI	MitoTracker	6066	5694	601.429	17.862	828.544	3737.41	402.547	163	3	1.855	0.00308432	4.795	2005.9	-0.891	102.345	3.814	0	0	0	0	0	0	0	0
R2	GFP-ScaC-MTS	null	2	1	1	1	1	DAPI	MitoTracker	6067	4209	444.576	16.121	729.094	3538.38	187.377	43	1	0.925	0.00208064	3.701	532.698	-0.27	25.061	0	0	0	0	0	0	0	0	0
R2	GFP-ScaC-MTS	null	2	1	1	1	1	DAPI	MitoTracker	6069	10869	1148.04	15.342	750.5	3885.23	336.937	70	2	2.365	0.00206004	4.207	468.157	-0.137	2.098	10.689	0	0	0	0	0	0	0	0
R2	GFP-ScaC-MTS	null	2	1	1	1	1	DAPI	MitoTracker	6070	13468	1422.56	10.595	751.493	3704.02	286.613	855	8	4.006	0.00281606	6.386	1747.72	-1.35	348.39	397.348	3.668	0	0	0	0	0	0	0
R2	GFP-ScaC-MTS	null	2	1	1	1	1	DAPI	MitoTracker	6071	11043	1166.42	15.158	753.448	3800.7	267.079	149	2	2.862	0.00245367	4.74	1260.08	-2.572	32.906	0	0	0	0	0	0	0	0	0
R2	GFP-ScaC-MTS	null	2	1	1	1	1	DAPI	MitoTracker	6072	18260	1928.71	38.026	795.722	3087.61	165.676	235	6	4.655	0.00241353	5.446	277.591	-1.69	20.03	0	0	0	0	0	0	0	0	0
R2	GFP-ScaC-MTS	null	2	1	1	1	1	DAPI	MitoTracker	6073	7097	749.621	16.717	810.465	3924.42	352.834	114	5	4.12	0.00549611	4.722	274.833	-3.134	5.699	0	0	0	0	0	0	0	0	0
R2	GFP-ScaC-MTS	null	2	1	1	1	1	DAPI	MitoTracker	6075	11658	1231.38	10.151	804.496	3336.72	328.75	509	4	2.984	0.00242331	6.005	2124.71	-0.305	367.448	47.731	0	0	0	0	0	0	0	0
R2	GFP-ScaC-MTS	null	2	1	1	1	1	DAPI	MitoTracker	6076	5928	626.145	12.981	751.505	3904.27	268.164	184	2	1.795	0.00286675	4.691	793.636	-1.583	129.142	0	0	0	0	0	0	0	0	0
R2	GFP-ScaC-MTS	null	2	1	1	1	1	DAPI	MitoTracker	6077	4599	485.769	29.277	862.92	4619.13	483.386	827	5	3.968	0.00816848	6.409	1524.14	-1.867	274.849	3.143	0	0	0	0	0	0	0	0
R2	GFP-ScaC-MTS	null	2	1	1	1	1	DAPI	MitoTracker	6078	10337	1091.85	15.7	820.192	4066.78	387.476	796	6	3.594	0.00329167	6.389	2289.78	-2.391	398.465	201.74	2.914	0	0	0	0	0	0	0
R2	GFP-ScaC-MTS	null	2	1	1	1	1	DAPI	MitoTracker	6079	16311	1722.85	14.316	814.728	3917.66	316.881	686	4	3.051	0.0017709	6.196	3014.44	-3.813	41.269	0	0	0	0	0	0	0	0	0
R2	GFP-ScaC-MTS	null	2	1	1	1	1	DAPI	MitoTracker	6080	4174	440.879	26.803	875.967	4343.23	453.147	348	5	3.738	0.00847852	5.366	1002.07	0.856	185.736	4.947	4.493	0	0	0	0	0	0	0
R2	GFP-ScaC-MTS	null	2	1	1	1	1	DAPI	MitoTracker	6081	11915	1258.52	27.683	837.345	4090.28	338.962	903	3	4.501	0.00357642	6.626	1941.88	0.105	543.105	24.858	0	0	0	0	0	0	0	0
R2	GFP-ScaC-MTS	null	2	1	1	1	1	DAPI	MitoTracker	6082	14472	1528.61	30.366	858.805	4564.9	326.353	1227	7	5.516	0.00360852	6.842	1713.62	0.581	728.434	291.16	19.058	0	0	0	0	0	0	0
R2	GFP-ScaC-MTS	null	2	1	1	1	1	DAPI	MitoTracker	6085	9230	974.919	13.664	746.13	3697.24	294.956	332	7	4.394	0.00450704	5.498	867.753	-0.995	49.739	78.035	0	0	0	0	0	0	0	0
R2	GFP-ScaC-MTS	null	2	1	1	1	1	DAPI	MitoTracker	6086	7784	822.185	16.719	838.973	3648.23	372.807	245	5	3.888	0.00472886	5.213	822.518	-2.41	23.613	56.493	0	0	0	0	0	0	0	0
R2	GFP-ScaC-MTS	null	2	1	1	1	1	DAPI	MitoTracker	6087	15325	1618.7	26.41	697.635	5118.67	413.907	952	13	4.349	0.00268672	6.599	2288.23	-1.212	232.976	40.14	1.061	0	0	0	0	0	0	0
R2	GFP-ScaC-MTS	null	2	1	1	1	1	DAPI	MitoTracker	6088	9242	976.186	13.904	757.729	3664.94	307.364	613	1	2.708	0.00277406	6.088	1951.74	-0.725	379.823	28.975	0	0	0	0	0	0	0	0
R2	GFP-ScaC-MTS	null	2	1	1	1	1	DAPI	MitoTracker	6089	12844	1356.65	11.916	759.695	3467.56	259.292	53	3	8.169	0.00602146	3.954	225.717	-4.105	1.824	0	0	0	0	0	0	0	0	0
R2	GFP-ScaC-MTS	null	2	1	1	1	1	DAPI	MitoTracker	6090	7529	795.251	12.221	797.875	3740.82	342.972	44	1	1.019	0.00128136	3.66	600.75	-4.443	0	0	0	0	0	0	0	0	0	0
R2	GFP-ScaC-MTS	null	2	1	1	1	1	DAPI	MitoTracker	6091	11120	1174.55	22.131	724.293	4185.94	247.147	863	7	4.428	0.00376995	6.363	965.598	-1.394	240.6	39.409	0	0	0	0	0	0	0	0
R2	GFP-ScaC-MTS	null	2	1	1	1	1	DAPI	MitoTracker	6092	6907	729.552	10.467	746.809	3462.26	214.752	230	2	2.178	0.00298539	5.335	615.896	1.118	88.092	10.766	0	0	0	0	0	0	0	0
R2	GFP-ScaC-MTS	null	2	1	1	1	1	DAPI	MitoTracker	6093	9292	981.467	10.605	861.925	3477.67	310.989	273	4	5.461	0.00556412	5.315	1212.34	1.531	101.643	3.02	86.156	0	0	0	0	0	0	0
R2	GFP-ScaC-MTS	null	2	1	1	1	1	DAPI	MitoTracker	6094	12191	1287.67	10.428	781.956	3604.01	334.489	38	2	1.516	0.00117732	3.606	310.868	-3.523	0	0	0	0	0	0	0	0	0	0
R2	GFP-ScaC-MTS	null	2	1	1	1	1	DAPI	MitoTracker	6095	15026	1587.12	10.225	753.286	3569.83	264.806	255	4	2.631	0.00165772	5.151	1224.66	-3.31	163.27	15.284	0	0	0	0	0	0	0	0
R2	GFP-ScaC-MTS	null	2	1	1	1	1	DAPI	MitoTracker	6099	9960	1052.03	19.574	821.853	4146.83	368.335	250	3	3.837	0.00364725	4.991	1136.35	-3.671	75.132	0	0	0	0	0	0	0	0	0
R2	GFP-ScaC-MTS	null	2	1	1	1	1	DAPI	MitoTracker	6100	12271	1296.12	16.126	765.964	3907.77	258.175	209	3	5.346	0.0041246	4.94	652.813	-1.767	53.307	0	0	0	0	0	0	0	0	0
R2	GFP-ScaC-MTS	null	2	1	1	1	1	DAPI	MitoTracker	6104	7592	801.905	17.692	715.891	4404.12	425.33	772	5	3.666	0.00457161	6.459	2224.58	-1.845	522.656	21.765	0	0	0	0	0	0	0	0
R2	GFP-ScaC-MTS	null	2	1	1	1	1	DAPI	MitoTracker	6105	8469	894.538	11.03	683.221	3888.76	262.785	119	3	3.357	0.00375277	4.751	345.008	-3.75	1.529	0	0	0	0	0	0	0	0	0
R2	GFP-ScaC-MTS	null	2	1	1	1	1	DAPI	MitoTracker	6106	8358	882.814	22.901	714.648	4495.19	404.122	843	7	3.612	0.00409146	6.251	2040.99	-1.591	792.393	88.401	0	0	0	0	0	0	0	0
R2	GFP-ScaC-MTS	null	2	1	1	1	1	DAPI	MitoTracker	6107	21262	2245.8	11.874	761.166	3556.47	287.388	828	5	3.701	0.00164797	6.516	2285.41	-6.875	7.587	0	0	0	0	0	0	0	0	0
R2	GFP-ScaC-MTS	null	2	1	1	1	1	DAPI	MitoTracker	6108	10351	1093.32	12.57	829.695	3710.45	334.395	602	2	2.825	0.00258386	6.065	2663.09	0.541	352.508	305.563	15.599	0	0	0	0	0	0	0
R2	GFP-ScaC-MTS	null	2	1	1	1	1	DAPI	MitoTracker	6109	10171	1074.31	11.831	720.865	3295.53	320.066	655	6	3.211	0.00298889	6.19	2278.41	-0.278	331.084	270.856	25.688	0	0	0	0	0	0	0
R2	GFP-ScaC-MTS	null	2	1	1	1	1	DAPI	MitoTracker	6113	5490	579.881	15.159	863.417	3814.99	423.807	174	1	1.433	0.0024712	4.828	2569.77	0.572	337.247	57.666	0	0	0	0	0	0	0	0
R2	GFP-ScaC-MTS	null	2	1	1	1	1	DAPI	MitoTracker	6114	10784	1139.06	10.571	699.237	3438.47	280.324	607	7	2.698	0.00236862	5.923	2040.22	1.47	304.633	264.25	5.914	0	0	0	0	0	0	0
R2	GFP-ScaC-MTS	null	2	1	1	1	1	DAPI	MitoTracker	6116	6084	642.622	11.393	639.131	3500.28	231.773	163	2	2.104	0.00327408	4.971	575.454	-1.271	0.734	1.662	0	0	0	0	0	0	0	0
R2	GFP-ScaC-MTS	null	2	1	1	1	1	DAPI	MitoTracker	6117	11996	1267.08	13.551	623.691	3052.69	233.803	617	2	2.892	0.00228242	6.155	1391.01	-2.818	198.659	55.095	0	0	0	0	0	0	0	0
R2	GFP-ScaC-MTS	null	2	1	1	1	1	DAPI	MitoTracker	6118	4459	470.982	12.634	691.464	3448.68	263.281	174	3	2.131	0.00452459	5.043	671.431	-1.687	44.8	3.168	0	0	0	0	0	0	0	0
R2	GFP-ScaC-MTS	null	2	1	1	1	1	DAPI	MitoTracker	6119	14106	1489.95	10.242	647.282	3046.15	237.155	650	3	3.163	0.0021229	6.291	1563.86	-2.407	219.461	95.656	1.22	0	0	0	0	0	0	0
R2	GFP-ScaC-MTS	null	2	1	1	1	1	DAPI	MitoTracker	6120	4542	479.749	16.633	744.956	3658.26	441.187	101	2	1.577	0.00328714	4.398	845.337	-0.859	42.104	0	0	0	0	0	0	0	0	0
R2	GFP-ScaC-MTS	null	2	1	1	1	1	DAPI	MitoTracker	6122	4028	425.457	22.654	678.373	3832.55	289.938	60	1	0.967	0.00227285	3.97	601.817	0.115	28.886	0.381	0	0	0	0	0	0	0	0
R2	GFP-ScaC-MTS	null	2	1	1	1	1	DAPI	MitoTracker	6123	6878	726.489	13.164	533.745	3198.74	241.605	1903	10	8.083	0.0111261	7.499	397.38	0.341	250.389	53.839	9.665	0	0	0	0	0	0	0
R2	GFP-ScaC-MTS	null	2	1	1	1	1	DAPI	MitoTracker	6124	11440	1208.35	10.107	675.797	3065.49	273.439	111	2	1.463	0.00121074	4.591	636.613	2.542	4.931	44.322	0	0	0	0	0	0	0	0
R2	GFP-ScaC-MTS	null	2	1	1	1	1	DAPI	MitoTracker	6125	8251	871.512	9.884	750.341	3172.1	288.983	839	3	4.093	0.00469644	6.629	1236.98	2.624	236.339	290.698	87.342	1.439	0	0	0	0	0	0
R2	GFP-ScaC-MTS	null	2	1	1	1	1	DAPI	MitoTracker	6128	8824	932.035	8.351	672.474	3238.12	251.086	11	1	0.431	0.000462429	2.393	218.455	-1.739	1.033	0	0	0	0	0	0	0	0	0
R2	GFP-ScaC-MTS	null	2	1	1	1	1	DAPI	MitoTracker	6129	8189	864.963	11.073	586.182	2895.04	249.568	756	4	4.822	0.0055748	6.373	1078.32	-1.808	297.522	39.143	0	0	0	0	0	0	0	0
R2	GFP-ScaC-MTS	null	2	1	1	1	1	DAPI	MitoTracker	6131	10790	1139.69	12.173	682.294	3387.64	291.868	758	3	3.484	0.00305696	6.326	1900.16	0.303	492.085	184.829	7.263	0	0	0	0	0	0	0
R2	GFP-ScaC-MTS	null	2	1	1	1	1	DAPI	MitoTracker	6132	10930	1154.48	12.069	646.947	3063.72	289.539	700	4	3.553	0.00307757	6.332	1732.15	2.752	236.624	259.458	51.413	0.806	0	0	0	0	0	0
R2	GFP-ScaC-MTS	null	2	1	1	1	1	DAPI	MitoTracker	6133	5422	572.699	14.52	566.005	3336.95	294.731	405	4	3.649	0.00637159	5.745	649.691	-1.856	105.142	14.003	0	0	0	0	0	0	0	0
R2	GFP-ScaC-MTS	null	2	1	1	1	1	DAPI	MitoTracker	6134	10013	1057.62	13.96	641.005	2985.3	285.448	638	5	3.36	0.00317694	6.196	1885.96	1.563	292.237	229.685	112.377	0	0	0	0	0	0	0
R2	GFP-ScaC-MTS	null	2	1	1	1	1	DAPI	MitoTracker	6500	12451	1315.14	14.24	599.443	3389.21	321.452	823	10	3.697	0.00281111	6.447	2124.7	-2.223	485.604	166.433	3.277	0	0	0	0	0	0	0
R2	GFP-ScaC-MTS	null	2	1	1	1	1	DAPI	MitoTracker	6501	16936	1788.87	10.216	680.246	3385.78	232.231	635	5	3.051	0.00170555	6.109	1841.63	-1.499	283.683	64.026	0	0	0	0	0	0	0	0
R2	GFP-ScaC-MTS	null	2	1	1	1	1	DAPI	MitoTracker	6502	9592	1013.15	14.388	658.909	3377.47	264.172	512	5	2.442	0.00241029	5.735	1973.47	-0.262	358.983	89.31	0	0	0	0	0	0	0	0
R2	GFP-ScaC-MTS	null	2	1	1	1	1	DAPI	MitoTracker	6503	9797	1034.81	14.166	828.801	3688.28	283.403	609	2	3.044	0.00294161	6.098	1845.7	1.135	319.034	189.115	4.888	0	0	0	0	0	0	0
R2	GFP-ScaC-MTS	null	2	1	1	1	1	DAPI	MitoTracker	6504	12670	1338.27	13.85	668.205	2993.81	271.558	804	6	3.682	0.00275132	6.493	1725.26	2.516	268.453	227.702	41.09	6.751	0	0	0	0	0	0
R2	GFP-ScaC-MTS	null	2	1	1	1	1	DAPI	MitoTracker	6505	6904	729.235	12.727	627.899	3074.68	266.328	516	3	2.706	0.00371074	5.972	1469.83	0.091	68.898	271.897	51.798	0	0	0	0	0	0	0
R2	GFP-ScaC-MTS	null	2	1	1	1	1	DAPI	MitoTracker	6507	5995	633.222	18.466	664.219	3313.38	261.963	595	5	3.293	0.00520039	6.016	988.612	0.538	101.388	14.145	0	0	0	0	0	0	0	0
R2	GFP-ScaC-MTS	null	2	1	1	1	1	DAPI	MitoTracker	6508	13569	1433.23	13.072	770.453	3881.04	283.559	810	6	3.746	0.00261369	6.371	1767.31	-1.831	370.135	167.669	0	0	0	0	0	0	0	0
R2	GFP-ScaC-MTS	null	2	1	1	1	1	DAPI	MitoTracker	6509	10510	1110.12	14.717	741.373	3451.68	306.056	570	4	2.984	0.002688	6.115	2373.44	2.568	351.313	235.48	70.072	0	0	0	0	0	0	0
R2	GFP-ScaC-MTS	null	2	1	1	1	1	DAPI	MitoTracker	6510	7479	789.969	18.937	706.597	3173.08	274.041	529	2	2.876	0.00364065	6.095	1604.04	3.348	252.392	215.238	12.737	0	0	0	0	0	0	0
R2	GFP-ScaC-MTS	null	2	1	1	1	1	DAPI	MitoTracker	6511	14953	1579.41	16.539	803.901	4047.95	299.9	802	10	3.437	0.00217613	6.333	2097.74	-2.803	400.984	9.301	0	0	0	0	0	0	0	0
R2	GFP-ScaC-MTS	null	2	1	1	1	1	DAPI	MitoTracker	6512	5009	529.076	13.363	695.085	3514.49	267.188	237	1	1.884	0.00356093	5.298	1201.41	-1.028	150.015	8.677	0	0	0	0	0	0	0	0
R2	GFP-ScaC-MTS	null	2	1	1	1	1	DAPI	MitoTracker	6514	4430	467.919	17.974	703.795	3207.38	326.621	51	1	0.926	0.00197898	3.893	516.843	-4.1	0	0	0	0	0	0	0	0	0	0
R2	GFP-ScaC-MTS	null	2	1	1	1	1	DAPI	MitoTracker	6515	3544	374.335	20.2	641.373	3170.57	312.181	39	2	3.137	0.00838019	3.641	263.128	-0.692	6.239	0.238	0	0	0	0	0	0	0	0
R2	GFP-ScaC-MTS	null	2	1	1	1	1	DAPI	MitoTracker	6516	10683	1128.39	14.842	649.531	3743.69	326.076	926	9	3.773	0.0033437	6.452	1697.67	0.426	316.969	213.16	103.745	0	0	0	0	0	0	0
R2	GFP-ScaC-MTS	null	2	1	1	1	1	DAPI	MitoTracker	6517	4847	511.964	23.209	774.048	4251.2	389.631	262	1	1.811	0.00353736	5.358	797.588	-0.991	110.458	2.604	0	0	0	0	0	0	0	0
R2	GFP-ScaC-MTS	null	2	1	1	1	1	DAPI	MitoTracker	6518	7685	811.728	13.405	672.708	3868.68	348.999	494	1	2.339	0.00288151	5.855	2161.21	-0.282	491.289	30.15	0	0	0	0	0	0	0	0
R2	GFP-ScaC-MTS	null	2	1	1	1	1	DAPI	MitoTracker	6520	4841	511.331	24.169	788.221	4173.59	390.298	272	2	2.163	0.00423014	5.37	1129.95	0.433	84.571	2.067	0	0	0	0	0	0	0	0
R2	GFP-ScaC-MTS	null	2	1	1	1	1	DAPI	MitoTracker	6521	12464	1316.51	10.972	755.081	3528.51	282.25	557	4	2.919	0.00221723	6.072	2302.62	0.71	313.322	137.186	13.719	0	0	0	0	0	0	0
R2	GFP-ScaC-MTS	null	2	1	1	1	1	DAPI	MitoTracker	6522	9271	979.249	15.705	733.276	3440.7	325.923	532	3	3.098	0.00316365	6.138	2244.83	-3.565	229.498	18.907	0	0	0	0	0	0	0	0
R2	GFP-ScaC-MTS	null	2	1	1	1	1	DAPI	MitoTracker	6523	5948	628.258	17.434	729.868	3699.94	332.036	190	2	1.773	0.00282209	5.042	2519.3	0.357	291.087	42.579	0	0	0	0	0	0	0	0
R2	GFP-ScaC-MTS	null	2	1	1	1	1	DAPI	MitoTracker	6524	11235	1186.7	12.483	740.983	3600.52	285.854	580	3	2.619	0.00220697	6.02	2184.63	-1.364	400.904	94.276	0.162	0	0	0	0	0	0	0
R2	GFP-ScaC-MTS	null	2	1	1	1	1	DAPI	MitoTracker	6525	13958	1474.31	10.678	678.714	3612.29	259.981	1107	5	4.334	0.00293967	6.532	1185.39	0.429	421.338	43.55	11.106	0	0	0	0	0	0	0
R2	GFP-ScaC-MTS	null	2	1	1	1	1	DAPI	MitoTracker	6526	6842	722.686	16.342	773.021	3747.73	290.931	133	4	4.287	0.00593204	4.819	373.361	-2.462	2.501	1.43	0	0	0	0	0	0	0	0
R2	GFP-ScaC-MTS	null	2	1	1	1	1	DAPI	MitoTracker	6529	7588	801.482	14.581	766.391	4110.96	254.614	66	2	3.851	0.00480485	3.77	656.273	-1.998	12.508	4.83	0	0	0	0	0	0	0	0
R2	GFP-ScaC-MTS	null	2	1	1	1	1	DAPI	MitoTracker	6530	4742	500.874	13.012	771.381	3751.75	337.453	14	1	0.506	0.00101023	2.614	1663.71	-1.779	13.311	0	0	0	0	0	0	0	0	0
R2	GFP-ScaC-MTS	null	2	1	1	1	1	DAPI	MitoTracker	6531	6682	705.786	10.695	725.682	3720.18	284.608	74	1	1.029	0.00145795	4.18	1626.37	-1.237	83.906	0	0	0	0	0	0	0	0	0
R2	GFP-ScaC-MTS	null	2	1	1	1	1	DAPI	MitoTracker	6532	6979	737.157	10.02	737.001	3813.84	243.327	130	1	1.332	0.00180694	4.672	1821.32	-1.233	162.283	0	0	0	0	0	0	0	0	0
R2	GFP-ScaC-MTS	null	2	1	1	1	1	DAPI	MitoTracker	6533	8262	872.674	13.899	718.275	3760.38	293.599	537	5	2.826	0.00323832	5.854	1815.56	-1.918	327.156	120.115	0	0	0	0	0	0	0	0
R2	GFP-ScaC-MTS	null	2	1	1	1	1	DAPI	MitoTracker	6534	12006	1268.13	11.897	765.654	3789.7	281.677	168	1	1.564	0.00123331	5.028	3025.64	-0.406	246.852	3.297	0	0	0	0	0	0	0	0
R2	GFP-ScaC-MTS	null	2	1	1	1	1	DAPI	MitoTracker	6535	8615	909.959	14.451	827.204	3958.31	382.603	762	4	3.579	0.00393314	6.272	2125.49	-2.152	585.933	190.878	0	0	0	0	0	0	0	0
R2	GFP-ScaC-MTS	null	2	1	1	1	1	DAPI	MitoTracker	6536	7494	791.554	12.384	834.175	4037.09	351.39	286	2	2.102	0.00265554	5.275	1668.01	-1.679	209.183	80.755	0	0	0	0	0	0	0	0
R2	GFP-ScaC-MTS	null	2	1	1	1	1	DAPI	MitoTracker	6537	4735	500.134	12.56	687.579	3511.56	212.854	8	1	0.521	0.00104172	2.078	262.875	-1.219	2.436	0	0	0	0	0	0	0	0	0
R2	GFP-ScaC-MTS	null	2	1	1	1	1	DAPI	MitoTracker	6538	6706	708.321	14.721	770.037	3555.69	314.534	201	3	2.275	0.00321182	5.08	2222.85	0.264	257.386	88.393	0	0	0	0	0	0	0	0
R2	GFP-ScaC-MTS	null	2	1	1	1	1	DAPI	MitoTracker	6539	14129	1492.38	11.785	667.884	3803.88	299.086	885	5	3.913	0.00262199	6.556	1716.41	0.721	249.68	196.34	30.339	0.471	0	0	0	0	0	0
R2	GFP-ScaC-MTS	null	2	1	1	1	1	DAPI	MitoTracker	6540	6439	680.119	11.424	772.837	3854.35	269.87	94	1	1.115	0.00163942	4.275	1907.34	-0.722	173.652	0	0	0	0	0	0	0	0	0
R2	GFP-ScaC-MTS	null	2	1	1	1	1	DAPI	MitoTracker	6542	7402	781.836	15.143	774.699	4289.19	315.625	188	1	1.922	0.00245831	5.184	514.707	-4.45	0	0	0	0	0	0	0	0	0	0
R2	GFP-ScaC-MTS	null	2	1	1	1	1	DAPI	MitoTracker	6543	6738	711.701	18.054	701.276	3831.52	250.691	8	1	0.396	0.000556413	2.079	224.875	-0.368	1.489	0	0	0	0	0	0	0	0	0
R2	GFP-ScaC-MTS	null	2	1	1	1	1	DAPI	MitoTracker	6544	16367	1728.76	10.308	667.488	3891.63	304.503	3799	24	14.282	0.00826139	8.135	588.41	4.026	309.503	168.507	137.662	113.306	95.765	64.764	17.687	72.847	110.002	10.353
R2	GFP-ScaC-MTS	null	2	1	1	1	1	DAPI	MitoTracker	6545	9345	987.066	16.841	880.986	3542.28	346.03	460	3	3.55	0.00359652	5.945	2232.03	0.077	67.048	15.673	0	0	0	0	0	0	0	0
R2	GFP-ScaC-MTS	null	2	1	1	1	1	DAPI	MitoTracker	6546	27598	2915.04	9.066	689.398	3281.91	250.949	1111	11	4.456	0.00152863	6.728	1856.69	-0.027	298.042	277.958	49.028	1.362	0	0	0	0	0	0
R2	GFP-ScaC-MTS	null	2	1	1	1	1	DAPI	MitoTracker	6547	10502	1109.27	18.667	743.583	3517.07	356.751	740	7	3.13	0.00282167	6.168	2404.75	2.697	327.133	422.589	72.882	16.857	0	0	0	0	0	0
R2	GFP-ScaC-MTS	null	2	1	1	1	1	DAPI	MitoTracker	6548	10806	1141.38	26.708	927.034	4356.51	338.273	941	7	4.746	0.00415811	6.671	1729.02	-0.609	437.82	149.516	0.119	0	0	0	0	0	0	0
R2	GFP-ScaC-MTS	null	2	1	1	1	1	DAPI	MitoTracker	6549	19362	2045.11	12.225	733.679	3404.84	242.298	240	4	3.623	0.00177154	5.064	1731.43	0.069	157.776	35.353	0	0	0	0	0	0	0	0
R2	GFP-ScaC-MTS	null	2	1	1	1	1	DAPI	MitoTracker	6553	14542	1536	13.365	775.463	3783.51	299.68	664	6	3.212	0.00209115	6.194	2325.34	-4.612	2.725	0	0	0	0	0	0	0	0	0
R2	GFP-ScaC-MTS	null	2	1	1	1	1	DAPI	MitoTracker	6554	4260	449.962	17.871	767.999	3988.48	380.409	126	3	2.892	0.0064272	4.745	464.913	-1.16	45.271	0	0	0	0	0	0	0	0	0
R2	GFP-ScaC-MTS	null	2	1	1	1	1	DAPI	MitoTracker	6555	4400	464.75	18.4	731.628	3854.97	230.762	23	2	1.011	0.00217536	3.127	347.13	-1.827	4.11	0	0	0	0	0	0	0	0	0
R2	GFP-ScaC-MTS	null	2	1	1	1	1	DAPI	MitoTracker	6556	17429	1840.94	12.822	766.082	3615.04	282.175	581	9	5.044	0.00273991	6.041	1235.49	-3.132	128.905	3.438	0	0	0	0	0	0	0	0
R2	GFP-ScaC-MTS	null	2	1	1	1	1	DAPI	MitoTracker	6557	7940	838.663	22.935	783.665	4073.96	368.467	596	4	2.741	0.0032683	5.984	2464.63	-0.615	450.133	329.638	0.468	0	0	0	0	0	0	0
R2	GFP-ScaC-MTS	null	2	1	1	1	1	DAPI	MitoTracker	6558	8795	928.972	13.009	791.38	3506.19	346	111	2	2.975	0.00320246	4.596	945.45	-0.095	0	4.004	0	0	0	0	0	0	0	0
R2	GFP-ScaC-MTS	null	2	1	1	1	1	DAPI	MitoTracker	6559	5392	569.53	12.048	766.342	3539.44	315.772	60	1	1.073	0.00188401	3.942	682.5	2.177	8.897	30.606	0	0	0	0	0	0	0	0
R2	GFP-ScaC-MTS	null	2	1	1	1	1	DAPI	MitoTracker	6560	17477	1846.01	10.528	719.585	3258.62	271.53	967	9	3.956	0.002143	6.363	1810.22	0.741	397.022	304.992	26.292	0	0	0	0	0	0	0
R2	GFP-ScaC-MTS	null	2	1	1	1	1	DAPI	MitoTracker	6562	8668	915.558	36.07	880.106	3881.66	311.601	154	1	1.561	0.00170497	4.9	2945	2.935	120.619	237.725	3.463	0	0	0	0	0	0	0
R2	GFP-ScaC-MTS	null	2	1	1	1	1	DAPI	MitoTracker	6563	7700	813.312	16.19	726.479	3586.13	333.182	539	2	2.405	0.00295704	5.889	2356.66	0.153	491.51	187.513	11.546	0	0	0	0	0	0	0
R2	GFP-ScaC-MTS	null	2	1	1	1	1	DAPI	MitoTracker	6565	8534	901.404	22.251	828.088	4228.47	284.795	380	5	2.695	0.00298978	5.603	2247.3	-1.179	435.658	42.828	0	0	0	0	0	0	0	0
R2	GFP-ScaC-MTS	null	2	1	1	1	1	DAPI	MitoTracker	6566	6246	659.734	23.259	717.802	3800.51	375.028	492	3	2.28	0.00345594	5.793	2526.18	-0.198	520.472	130.475	0	0	0	0	0	0	0	0
R2	GFP-ScaC-MTS	null	2	1	1	1	1	DAPI	MitoTracker	6568	7174	757.754	11.539	820.975	3785.11	321.581	174	2	1.583	0.00208907	4.947	1763.47	1.698	90.74	132.637	0	0	0	0	0	0	0	0
R2	GFP-ScaC-MTS	null	2	1	1	1	1	DAPI	MitoTracker	6569	10311	1089.1	11.816	824.767	3777.81	313.206	667	2	2.933	0.00269305	6.151	2184.64	-1.907	435.726	220.93	3.602	0	0	0	0	0	0	0
R2	GFP-ScaC-MTS	null	2	1	1	1	1	DAPI	MitoTracker	6570	7266	767.471	9.745	766.088	3750.58	223.03	143	2	3.033	0.00395194	4.889	371.119	0.263	53.901	0.298	0	0	0	0	0	0	0	0
R2	GFP-ScaC-MTS	null	2	1	1	1	1	DAPI	MitoTracker	6571	11998	1267.29	11.831	794.64	3806.74	320.631	655	5	3.199	0.00252429	6.271	2338.64	-1.214	279.571	257.635	14.009	0	0	0	0	0	0	0
R2	GFP-ScaC-MTS	null	2	1	1	1	1	DAPI	MitoTracker	6572	11190	1181.94	13.246	724.87	3006.59	288.04	142	1	1.635	0.00138331	4.858	502.57	-0.934	41.893	0	0	0	0	0	0	0	0	0
R2	GFP-ScaC-MTS	null	2	1	1	1	1	DAPI	MitoTracker	6573	6638	701.139	30.351	846.635	4206.53	388.616	827	5	4.094	0.00583907	6.425	1633.87	-1.968	412.929	20.926	0	0	0	0	0	0	0	0
R2	GFP-ScaC-MTS	null	2	1	1	1	1	DAPI	MitoTracker	6574	8656	914.29	17.176	743.271	4035.04	273.072	418	1	2.114	0.00231218	5.651	2077.7	-0.912	339.002	9.072	0	0	0	0	0	0	0	0
R2	GFP-ScaC-MTS	null	2	1	1	1	1	DAPI	MitoTracker	6575	6400	676	15.995	799.63	3841.34	328.856	139	4	4.457	0.00659319	4.911	343.245	-0.236	3.042	9.229	3.607	0	0	0	0	0	0	0
R2	GFP-ScaC-MTS	null	2	1	1	1	1	DAPI	MitoTracker	6576	10977	1159.45	12.609	730.074	3271.99	284.348	605	4	2.984	0.00257364	6.153	2110.34	2.316	326.734	210.14	53.068	0	0	0	0	0	0	0
R2	GFP-ScaC-MTS	null	2	1	1	1	1	DAPI	MitoTracker	6577	9515	1005.02	11.141	778.64	3531.97	311.294	198	1	1.716	0.00170743	5.187	2706.03	-2.51	171.922	0	0	0	0	0	0	0	0	0
R2	GFP-ScaC-MTS	null	2	1	1	1	1	DAPI	MitoTracker	6579	5521	583.156	16.208	650.392	3085.86	176.877	74	1	1.031	0.00176797	4.173	698.851	1.559	25.331	17.804	0	0	0	0	0	0	0	0
R2	GFP-ScaC-MTS	null	2	1	1	1	1	DAPI	MitoTracker	6582	11453	1209.72	15.684	738.759	3604.71	312.686	655	5	3.114	0.00257414	6.201	2328.33	-3.261	337.583	64.8	0	0	0	0	0	0	0	0
R2	GFP-ScaC-MTS	null	2	1	1	1	1	DAPI	MitoTracker	6583	14857	1569.27	11.346	730.29	3223.16	296.716	901	7	3.613	0.00230234	6.396	2123.62	-0.883	284.574	374.409	115.546	0.149	0	0	0	0	0	0
R2	GFP-ScaC-MTS	null	2	1	1	1	1	DAPI	MitoTracker	6584	4879	515.344	32.338	716.681	4373.95	392.561	561	3	3	0.00582135	6.036	1815.82	-2.041	393.041	43.192	0	0	0	0	0	0	0	0
R2	GFP-ScaC-MTS	null	2	1	1	1	1	DAPI	MitoTracker	6585	8273	873.836	13.993	754.107	3625.58	331.569	724	5	3.375	0.00386228	6.306	1798.96	-1.584	364.173	79.192	0.231	0	0	0	0	0	0	0
R2	GFP-ScaC-MTS	null	2	1	1	1	1	DAPI	MitoTracker	6586	3402	359.336	23.031	700.669	4578.13	390.597	503	6	3.156	0.00878286	6.004	1334.22	-1.097	193.134	0	0	0	0	0	0	0	0	0
R2	GFP-ScaC-MTS	null	2	1	1	1	1	DAPI	MitoTracker	6587	9462	999.424	12.447	678.307	3370.41	287.263	668	5	3.291	0.0032929	6.134	1684.11	-2.509	417.961	106.106	0	0	0	0	0	0	0	0
R2	GFP-ScaC-MTS	null	2	1	1	1	1	DAPI	MitoTracker	6588	6537	690.471	16.652	754.645	3775.88	352.663	490	2	2.53	0.00366417	5.917	2444.25	-1.179	419.041	207.209	12.054	0	0	0	0	0	0	0
R2	GFP-ScaC-MTS	null	2	1	1	1	1	DAPI	MitoTracker	6590	3466	366.096	23.769	682.14	4364.12	474.978	661	1	3.299	0.00901129	6.361	1268.27	-2.784	154.699	0.695	0	0	0	0	0	0	0	0
R2	GFP-ScaC-MTS	null	2	1	1	1	1	DAPI	MitoTracker	6592	3836	405.178	22.416	740.786	4000.97	447.005	554	4	3.024	0.0074634	6.106	1665.13	-1.588	453.005	213.977	0	0	0	0	0	0	0	0
R2	GFP-ScaC-MTS	null	2	1	1	1	1	DAPI	MitoTracker	6993	5243	553.792	13.516	750.798	3794	269.427	154	4	2.708	0.00488992	4.727	788.071	-0.732	47.091	52.227	0	0	0	0	0	0	0	0
R2	GFP-ScaC-MTS	null	2	1	1	1	1	DAPI	MitoTracker	6994	12872	1359.61	16.555	783.85	3592.68	321.526	996	10	3.969	0.00291923	6.491	1793.77	-1.489	333.739	328.562	0.421	0	0	0	0	0	0	0
R2	GFP-ScaC-MTS	null	2	1	1	1	1	DAPI	MitoTracker	6995	6861	724.693	18.906	894.501	3884.64	392.812	382	2	2.321	0.00320273	5.642	2247.42	-1.356	170.442	371.279	67.623	0	0	0	0	0	0	0
R2	GFP-ScaC-MTS	null	2	1	1	1	1	DAPI	MitoTracker	6996	12032	1270.88	14.14	724.187	3960.08	259.203	1045	8	4.55	0.0035802	6.686	1090.75	-2.906	243.722	14.506	0	0	0	0	0	0	0	0
R2	GFP-ScaC-MTS	null	2	1	1	1	1	DAPI	MitoTracker	6997	9978	1053.93	12.176	803.775	3777.85	302.12	615	7	3.133	0.00297269	6.12	1995.54	-1.649	335.573	182.11	5.064	0	0	0	0	0	0	0
R2	GFP-ScaC-MTS	null	2	1	1	1	1	DAPI	MitoTracker	6998	12559	1326.54	14.154	776.41	3796.1	267.18	599	5	2.915	0.00219744	6.075	2002.24	-3.763	67.572	0	0	0	0	0	0	0	0	0
R2	GFP-ScaC-MTS	null	2	1	1	1	1	DAPI	MitoTracker	7000	5935	626.884	19.464	666.242	3538.37	304.152	61	3	4.542	0.00724536	4.104	270.246	-3.535	1.305	0	0	0	0	0	0	0	0	0
R2	GFP-ScaC-MTS	null	2	1	1	1	1	DAPI	MitoTracker	7001	10142	1071.25	12.202	839.034	3436.57	280.481	118	1	1.279	0.00119393	4.579	1144.27	1.079	70.821	11.69	0	0	0	0	0	0	0	0
R2	GFP-ScaC-MTS	null	2	1	1	1	1	DAPI	MitoTracker	7002	8380	885.138	13.14	811.68	3507.76	349.718	658	8	3.34	0.00377342	6.244	1600.63	2.118	251.785	227.975	101.946	0.751	0	0	0	0	0	0
R2	GFP-ScaC-MTS	null	2	1	1	1	1	DAPI	MitoTracker	7003	9039	954.744	15.913	765.409	3470.38	326.99	636	2	2.92	0.00305841	6.182	2035.82	-1.368	267.373	34.437	0.501	0	0	0	0	0	0	0
R2	GFP-ScaC-MTS	null	2	1	1	1	1	DAPI	MitoTracker	7004	14116	1491	13.447	712.86	3615.41	309.592	1071	9	4.234	0.0028397	6.605	1647.1	-1.17	344.156	172.697	4.072	0	0	0	0	0	0	0
R2	GFP-ScaC-MTS	null	2	1	1	1	1	DAPI	MitoTracker	7005	10888	1150.05	15.785	773.641	4027.4	356.485	1120	7	14.196	0.0123439	6.597	1806.56	23.328	398.561	285.157	455.494	35.799	6.683	0	0	0	0	0
R2	GFP-ScaC-MTS	null	2	1	1	1	1	DAPI	MitoTracker	7006	12772	1349.04	12.554	777.696	3768.33	261.334	560	4	2.823	0.0020926	6.057	1938.47	-1.386	215.627	32.921	1.917	0	0	0	0	0	0	0
R2	GFP-ScaC-MTS	null	2	1	1	1	1	DAPI	MitoTracker	7007	4870	514.394	15.659	713.765	3523.55	272.832	586	7	3.141	0.00610622	5.945	839.174	0.714	166.022	124.791	21.866	0	0	0	0	0	0	0
R2	GFP-ScaC-MTS	null	2	1	1	1	1	DAPI	MitoTracker	7008	7218	762.401	15.72	780.974	3965.06	305.375	947	6	4.634	0.00607816	6.475	1120.92	0.323	216.636	210.153	49.661	7.667	0	0	0	0	0	0
R2	GFP-ScaC-MTS	null	2	1	1	1	1	DAPI	MitoTracker	7009	16113	1701.94	14.277	740.934	3884.57	299.041	885	4	3.84	0.00225625	6.578	2137.54	-2.748	167.231	15.495	0	0	0	0	0	0	0	0
R2	GFP-ScaC-MTS	null	2	1	1	1	1	DAPI	MitoTracker	7010	5941	627.518	10.481	747.706	3572.86	276.558	462	3	3.629	0.0057831	5.901	619.325	2.832	162.213	32.425	23.983	20.94	0	0	0	0	0	0
R2	GFP-ScaC-MTS	null	2	1	1	1	1	DAPI	MitoTracker	7011	4612	487.142	26.844	909.322	4553.11	423.883	689	3	3.405	0.00698974	6.403	1264.06	-2.392	37.802	0	0	0	0	0	0	0	0	0
R2	GFP-ScaC-MTS	null	2	1	1	1	1	DAPI	MitoTracker	7012	15691	1657.36	10.763	724.097	3313.22	276.055	897	8	3.837	0.00231512	6.526	1907.76	0.619	268.922	265.593	89.297	3.346	0	0	0	0	0	0
R2	GFP-ScaC-MTS	null	2	1	1	1	1	DAPI	MitoTracker	7014	12797	1351.68	10.435	684.602	3355.45	232.433	133	2	2.671	0.00197605	4.463	928.03	-0.203	74.354	2.091	0	0	0	0	0	0	0	0
R2	GFP-ScaC-MTS	null	2	1	1	1	1	DAPI	MitoTracker	7017	11151	1177.82	15.709	746.532	3357.19	300.474	733	4	3.495	0.00296734	6.367	1905.62	2.213	299.837	218.068	76.706	0	0	0	0	0	0	0
R2	GFP-ScaC-MTS	null	2	1	1	1	1	DAPI	MitoTracker	7018	8224	868.66	8.445	743.207	3422.86	299.263	252	1	1.907	0.00219534	5.374	2657.72	1.773	387.75	266.749	0	0	0	0	0	0	0	0
R2	GFP-ScaC-MTS	null	2	1	1	1	1	DAPI	MitoTracker	7019	11791	1245.42	9.976	722.146	3505.92	235.504	210	2	1.931	0.00155048	5.057	1215.31	-1.431	109.302	22.066	0	0	0	0	0	0	0	0
R2	GFP-ScaC-MTS	null	2	1	1	1	1	DAPI	MitoTracker	7020	13541	1430.27	13.157	758.845	3648.38	277.158	815	8	5.074	0.00354759	6.11	1771.92	7.142	535.458	107.432	2.647	0	0	0	0	0	0	0
R2	GFP-ScaC-MTS	null	2	1	1	1	1	DAPI	MitoTracker	7021	3379	356.907	17.41	762.497	3694.82	301.113	36	1	0.761	0.00213221	3.572	243.111	2.418	1.287	12.648	0	0	0	0	0	0	0	0
R2	GFP-ScaC-MTS	null	2	1	1	1	1	DAPI	MitoTracker	7022	6098	644.101	11.588	840.583	3718.94	355.837	71	3	3.285	0.00510013	4.241	301.93	-2.226	4.791	0	0	0	0	0	0	0	0	0
R2	GFP-ScaC-MTS	null	2	1	1	1	1	DAPI	MitoTracker	7023	9756	1030.48	16.42	701.252	4196.14	386.831	927	10	7.797	0.0075664	6.615	1841.97	0.694	192.186	9.687	11.838	116.981	93.132	0	0	0	0	0
R2	GFP-ScaC-MTS	null	2	1	1	1	1	DAPI	MitoTracker	7024	11063	1168.53	14.52	775.018	3499.17	238.106	503	4	2.573	0.00220191	5.896	1670.35	-1.977	133.273	0.795	0	0	0	0	0	0	0	0
R2	GFP-ScaC-MTS	null	2	1	1	1	1	DAPI	MitoTracker	7025	8406	887.884	20.386	730.476	3627.66	330.711	613	7	2.606	0.00293507	5.86	2184.9	0.117	532.707	16.286	0	0	0	0	0	0	0	0
R2	GFP-ScaC-MTS	null	2	1	1	1	1	DAPI	MitoTracker	7026	12678	1339.11	13.318	722.037	3462.61	294.458	1140	8	5.015	0.00374501	6.722	1382.14	-0.236	332.517	30.01	8.443	0.619	0	0	0	0	0	0
R2	GFP-ScaC-MTS	null	2	1	1	1	1	DAPI	MitoTracker	7027	16647	1758.34	13.145	760.067	3238.8	222.956	577	5	3.177	0.00180682	6.051	1885.34	-1.198	412.158	48.205	0	0	0	0	0	0	0	0
R2	GFP-ScaC-MTS	null	2	1	1	1	1	DAPI	MitoTracker	7028	37680	3979.95	7.705	733.226	2960.78	201.443	234	3	3.189	0.000801266	5.033	2127.55	-2.41	190.018	0	0	0	0	0	0	0	0	0
R2	GFP-ScaC-MTS	null	2	1	1	1	1	DAPI	MitoTracker	7029	12975	1370.48	12.568	757.595	3145.78	282.119	649	6	3.101	0.0022627	6.164	2225.35	-1.573	368.733	173.73	0	0	0	0	0	0	0	0
R2	GFP-ScaC-MTS	null	2	1	1	1	1	DAPI	MitoTracker	7030	13009	1374.08	8.092	739.692	2993.35	212.36	12	1	0.415	0.000302021	2.43	360.417	-2.438	0	0	0	0	0	0	0	0	0	0
R2	GFP-ScaC-MTS	null	2	1	1	1	1	DAPI	MitoTracker	7031	8044	849.648	13.04	843.83	3723.25	354.125	418	3	2.902	0.00341553	5.735	2665.32	0.87	396.538	100.202	0	0	0	0	0	0	0	0
R2	GFP-ScaC-MTS	null	2	1	1	1	1	DAPI	MitoTracker	7032	8034	848.591	12.595	832.978	3643.19	299.244	88	3	3.744	0.00441202	4.433	369.261	0.736	0	5.23	0	0	0	0	0	0	0	0
R2	GFP-ScaC-MTS	null	2	1	1	1	1	DAPI	MitoTracker	7034	16683	1762.14	8.856	778.92	3245.85	256.988	86	2	1.728	0.000980625	4.418	382.523	0.861	17.19	3.635	0	0	0	0	0	0	0	0
R2	GFP-ScaC-MTS	null	2	1	1	1	1	DAPI	MitoTracker	7035	38064	4020.51	8.565	727.093	3026.05	210.56	608	4	2.831	0.00070414	6.054	3199.09	-2.483	572.244	62.29	0	0	0	0	0	0	0	0
R2	GFP-ScaC-MTS	null	2	1	1	1	1	DAPI	MitoTracker	7037	51774	5468.63	7.367	711.55	2868.11	188.309	906	9	3.792	0.00069341	6.33	1778.63	0.754	470.992	171.27	10.536	0.823	0	0	0	0	0	0
R2	GFP-ScaC-MTS	null	2	1	1	1	1	DAPI	MitoTracker	7038	64252	6786.62	6.908	724.021	2768.1	181.233	847	6	3.88	0.000571713	6.515	1901.67	4.569	190.824	233.312	131.019	17.343	1.526	0	0	0	0	0
R2	GFP-ScaC-MTS	null	2	1	1	1	1	DAPI	MitoTracker	7039	3078	325.114	34.396	641.827	5006.76	727.014	889	7	4.058	0.0124818	6.67	1412.21	-2.436	90.178	0	0	0	0	0	0	0	0	0
R2	GFP-ScaC-MTS	null	2	1	1	1	1	DAPI	MitoTracker	7040	6877	726.383	17.554	724.794	3508.31	350.5	388	5	2.571	0.00353945	5.35	1960.69	-2.12	456.43	7.785	0	0	0	0	0	0	0	0
R2	GFP-ScaC-MTS	null	2	1	1	1	1	DAPI	MitoTracker	7041	5847	617.589	13.885	739.511	3666.02	292.052	169	2	2.607	0.00422125	5.093	317.077	-2.353	6.645	0	0	0	0	0	0	0	0	0
R2	GFP-ScaC-MTS	null	2	1	1	1	1	DAPI	MitoTracker	7042	27076	2859.9	8.657	736.725	3119.41	234.344	781	3	3.123	0.00109199	6.28	2418.85	-1.713	535.498	263.095	9.402	0	0	0	0	0	0	0
R2	GFP-ScaC-MTS	null	2	1	1	1	1	DAPI	MitoTracker	7043	64220	6783.24	6.975	718.696	2789.06	181.167	1147	6	4.938	0.000727971	6.661	1644.16	-2.956	393.544	22.836	0	0	0	0	0	0	0	0
R2	GFP-ScaC-MTS	null	2	1	1	1	1	DAPI	MitoTracker	7044	12525	1322.95	15.814	810.381	3815.94	363.719	712	3	3.261	0.00246494	6.323	2971.61	2.811	529.011	204.003	14.487	0	0	0	0	0	0	0
R2	GFP-ScaC-MTS	null	2	1	1	1	1	DAPI	MitoTracker	7045	8838	933.514	11.579	701.572	3548.2	275.885	171	2	2.022	0.00216601	4.916	1516.45	0.285	71.724	70.565	0	0	0	0	0	0	0	0
R2	GFP-ScaC-MTS	null	2	1	1	1	1	DAPI	MitoTracker	7046	5934	626.779	10.89	781.285	3417.91	359.801	334	3	2.369	0.00377964	5.593	1759.61	2.011	262.245	187.165	3.072	0	0	0	0	0	0	0
R2	GFP-ScaC-MTS	null	2	1	1	1	1	DAPI	MitoTracker	7047	6630	700.294	16.559	774.553	3659.17	349.646	852	5	3.587	0.00512214	6.302	1407.68	0.495	609.743	160.603	18.646	43.788	0	0	0	0	0	0
R2	GFP-ScaC-MTS	null	2	1	1	1	1	DAPI	MitoTracker	7049	11147	1177.4	21.288	844.914	4191.25	422.481	698	4	3.051	0.0025913	6.187	3362.34	-0.678	442.639	195.869	0	0	0	0	0	0	0	0
R2	GFP-ScaC-MTS	null	2	1	1	1	1	DAPI	MitoTracker	7050	7441	785.956	21.695	711.219	3684.77	302.987	561	5	2.573	0.00327372	5.931	1889.31	-2.184	454.783	23.385	0	0	0	0	0	0	0	0
R2	GFP-ScaC-MTS	null	2	1	1	1	1	DAPI	MitoTracker	7051	10588	1118.36	10.447	646.042	3014.26	318.68	377	3	2.298	0.0020548	5.601	3048.94	4.339	549.499	116.364	7.625	0	0	0	0	0	0	0
R2	GFP-ScaC-MTS	null	2	1	1	1	1	DAPI	MitoTracker	7052	8043	849.542	19.218	734.699	3687.3	313.918	567	3	2.547	0.00299809	5.97	2156.12	-0.305	409.209	55.164	0	0	0	0	0	0	0	0
R2	GFP-ScaC-MTS	null	2	1	1	1	1	DAPI	MitoTracker	7053	13701	1447.17	8.084	637.275	3090.9	268.69	196	4	4.357	0.00301071	5.243	346.969	-3.241	7.324	0	0	0	0	0	0	0	0	0
R3	GFP-BICD2N-MTS	null	2	1	1	1	1	DAPI	MitoTracker	2	14446	1525.86	10.986	829.309	3098.91	498.201	1075	5	4.523	0.00296423	6.678	3229.05	1.35	928.639	227.807	1.81	0	10.539	0	0	0	0	0
R3	GFP-BICD2N-MTS	null	2	1	1	1	1	DAPI	MitoTracker	4	7041	743.706	21.91	848.742	3251.55	579.009	660	3	3.02	0.00406075	6.213	3415.92	-1.387	634.512	34.922	0	0	0	0	0	0	0	0
R3	GFP-BICD2N-MTS	null	2	1	1	1	1	DAPI	MitoTracker	5	10784	1139.06	9.959	720.576	2752.03	465.684	760	7	3.619	0.00317718	6.418	2989.6	1.414	621.828	416.688	128.88	0	0	0	0	0	0	0
R3	GFP-BICD2N-MTS	null	2	1	1	1	1	DAPI	MitoTracker	6	7382	779.724	12.433	870.852	3345.03	632.526	290	2	3.068	0.00393473	5.36	2178.41	-1.784	213.396	124.475	0	0	0	0	0	0	0	0
R3	GFP-BICD2N-MTS	null	2	1	1	1	1	DAPI	MitoTracker	7	15551	1642.57	10.029	723.093	2628.3	640.571	1686	12	19.679	0.0119806	7.16	2673.68	12.429	479.547	461.586	121.403	2.675	0	0	5.571	180.968	289.575	648.105
R3	GFP-BICD2N-MTS	null	2	1	1	1	1	DAPI	MitoTracker	8	8394	886.616	13.55	826.911	3161.98	517.888	636	5	2.964	0.00334305	6.15	3379.6	-2.007	632.425	13.085	0	0	0	0	0	0	0	0
R3	GFP-BICD2N-MTS	null	2	1	1	1	1	DAPI	MitoTracker	9	6456	681.915	16.643	825.388	2802.67	470.293	43	1	0.88	0.00129048	3.75	386.977	-4.668	0	0	0	0	0	0	0	0	0	0
R3	GFP-BICD2N-MTS	null	2	1	1	1	1	DAPI	MitoTracker	10	7354	776.766	11.204	858.742	3253.59	445.916	121	2	2.396	0.00308458	4.566	1480.31	-1.363	58.465	59.16	0	0	0	0	0	0	0	0
R3	GFP-BICD2N-MTS	null	2	1	1	1	1	DAPI	MitoTracker	11	12080	1275.95	9.709	805.033	2696.12	484.45	785	6	3.898	0.00305498	6.507	3337.89	-0.717	661.736	355.5	41.575	0	0	0	0	0	0	0
R3	GFP-BICD2N-MTS	null	2	1	1	1	1	DAPI	MitoTracker	12	12469	1317.04	11.871	828.982	2996.25	467.006	662	5	3.337	0.00253372	6.275	3888.82	-0.564	802.041	165.085	15.647	0	0	0	0	0	0	0
R3	GFP-BICD2N-MTS	null	2	1	1	1	1	DAPI	MitoTracker	13	23882	2522.54	9.319	855.226	2749.22	369.174	889	6	3.827	0.00151712	6.561	3645.49	-1.806	520.158	491.087	204.245	24.769	0	0	0	0	0	0
R3	GFP-BICD2N-MTS	null	2	1	1	1	1	DAPI	MitoTracker	14	6491	685.612	25.934	1025.87	3737.05	669.049	669	3	3.473	0.00506555	6.356	3748.15	-3.68	190.655	0	0	0	0	0	0	0	0	0
R3	GFP-BICD2N-MTS	null	2	1	1	1	1	DAPI	MitoTracker	15	9810	1036.18	15.273	850.291	3331.05	567.26	842	5	4.249	0.00410063	6.522	2841.16	-2.878	424.254	299.52	37.706	0	0	0	0	0	0	0
R3	GFP-BICD2N-MTS	null	2	1	1	1	1	DAPI	MitoTracker	16	8713	920.311	16.68	914.215	3614.49	616.018	871	6	3.935	0.00427573	6.532	3257.94	-0.534	830.659	228.627	7.853	0	0	0	0	0	0	0
R3	GFP-BICD2N-MTS	null	2	1	1	1	1	DAPI	MitoTracker	17	18525	1956.7	11.207	813.234	3023.45	430.963	930	5	4.612	0.00235703	6.64	3675.05	0.485	683.355	454.159	54.778	0	0	0	0	0	0	0
R3	GFP-BICD2N-MTS	null	2	1	1	1	1	DAPI	MitoTracker	18	14017	1480.55	10.346	814.743	2882.75	474.577	897	7	4.083	0.00275777	6.571	3151.21	-0.511	575.126	386.323	171.424	10.888	0	0	0	0	0	0
R3	GFP-BICD2N-MTS	null	2	1	1	1	1	DAPI	MitoTracker	19	17749	1874.74	10.426	842.104	2822.6	465.117	1136	8	4.785	0.00255236	6.855	3322.41	-0.6	854.706	330.47	105.82	7.039	0	0	0	0	0	0
R3	GFP-BICD2N-MTS	null	2	1	1	1	1	DAPI	MitoTracker	20	11921	1259.16	10.622	771.68	2613.01	508.069	1087	7	5.059	0.00401777	6.763	2691.19	2.208	511.679	504.141	149.221	9.799	0	0	0	0	0	0
R3	GFP-BICD2N-MTS	null	2	1	1	1	1	DAPI	MitoTracker	21	8940	944.288	13.065	869.141	3249.04	691.637	223	4	2.816	0.00298214	5.195	1449.57	-3.49	60.399	0	0	0	0	0	0	0	0	0
R3	GFP-BICD2N-MTS	null	2	1	1	1	1	DAPI	MitoTracker	22	11076	1169.9	10.098	784.836	2821.98	555.864	876	9	3.881	0.00331737	6.472	3548.72	0.394	836.516	383.605	28.485	0	0	0	0	0	0	0
R3	GFP-BICD2N-MTS	null	2	1	1	1	1	DAPI	MitoTracker	23	10160	1073.15	14.508	838.264	2811	533.264	858	5	3.854	0.0035913	6.485	3323.64	0.803	691.715	532.226	0.55	0	0	0	0	0	0	0
R3	GFP-BICD2N-MTS	null	2	1	1	1	1	DAPI	MitoTracker	24	10533	1112.55	13.855	869.639	3113	624.643	1102	11	4.292	0.00385781	6.65	3111.76	1.351	589.656	791.074	361.553	149.791	48.07	0	0	0	0	0
R3	GFP-BICD2N-MTS	null	2	1	1	1	1	DAPI	MitoTracker	25	12850	1357.28	13.121	836.477	3145.87	545.644	726	7	3.785	0.00278866	6.36	4744.7	0.738	888.478	618.575	325.949	15.969	0	0	0	0	0	0
R3	GFP-BICD2N-MTS	null	2	1	1	1	1	DAPI	MitoTracker	26	10369	1095.23	12.789	876.475	3080.89	544.219	895	7	3.79	0.00346047	6.463	3448.72	-1.968	1021.2	271.184	9.063	0	0	0	0	0	0	0
R3	GFP-BICD2N-MTS	null	2	1	1	1	1	DAPI	MitoTracker	27	9653	1019.6	12.332	855.287	3117.07	560.34	774	6	3.386	0.00332092	6.299	3812.49	1.751	888.285	463.219	90.828	1.347	0	0	0	0	0	0
R3	GFP-BICD2N-MTS	null	2	1	1	1	1	DAPI	MitoTracker	28	9582	1012.1	14.957	865.276	3071.76	565.788	841	7	3.924	0.00387709	6.449	3416.59	-1.22	740.878	348.592	0	0	0	0	0	0	0	0
R3	GFP-BICD2N-MTS	null	2	1	1	1	1	DAPI	MitoTracker	29	9139	965.307	15.794	895.871	3207.12	521.868	655	4	3.013	0.00312129	6.176	3627.29	2.103	589.078	482.716	8.224	0	0	0	0	0	0	0
R3	GFP-BICD2N-MTS	null	2	1	1	1	1	DAPI	MitoTracker	30	5582	589.599	16.754	902.06	3892.61	703.009	307	6	3.06	0.00518997	5.379	4854.06	2.616	503.614	585.094	16.534	7.24	0	0	0	0	0	0
R3	GFP-BICD2N-MTS	null	2	1	1	1	1	DAPI	MitoTracker	31	12406	1310.38	14.824	864.231	3464.74	638.225	1365	14	5.497	0.00419495	6.909	3367.76	0.788	806.555	896.168	97.721	0	0	0	0	0	0	0
R3	GFP-BICD2N-MTS	null	2	1	1	1	1	DAPI	MitoTracker	32	5685	600.478	16.275	896.299	3557.76	581.053	376	2	2.859	0.00476121	5.591	3566.12	-0.291	483.278	561.781	0	0	0	0	0	0	0	0
R3	GFP-BICD2N-MTS	null	2	1	1	1	1	DAPI	MitoTracker	33	13676	1444.53	17.206	987.745	3013.54	457.883	942	10	4.104	0.00284107	6.465	2873.84	-1.182	728.671	207.857	0.826	0	0	0	0	0	0	0
R3	GFP-BICD2N-MTS	null	2	1	1	1	1	DAPI	MitoTracker	34	13791	1456.67	13.943	865.249	3356.93	567.968	1178	10	4.881	0.00335078	6.7	3522.29	1.565	1020.08	496.155	16.289	0	0	0	0	0	0	0
R3	GFP-BICD2N-MTS	null	2	1	1	1	1	DAPI	MitoTracker	35	11159	1178.67	17.449	894.443	3853.58	541.337	896	9	3.756	0.00318664	6.464	3511.41	-0.497	754.625	700.237	148.73	0	0	0	0	0	0	0
R3	GFP-BICD2N-MTS	null	2	1	1	1	1	DAPI	MitoTracker	37	13864	1464.38	13.3	880.051	3004.71	541.445	264	4	3.075	0.00209986	5.368	4589.41	0.676	396.075	144.118	0	0	0	0	0	0	0	0
R3	GFP-BICD2N-MTS	null	2	1	1	1	1	DAPI	MitoTracker	38	14949	1578.99	13.727	884.946	3147.61	450.494	236	5	2.818	0.00178469	4.994	3286.61	2.844	336.2	16.074	6.796	0	0	0	0	0	0	0
R3	GFP-BICD2N-MTS	null	2	1	1	1	1	DAPI	MitoTracker	39	14472	1528.61	17.654	890.279	3183.67	468.044	937	4	4.232	0.00276854	6.654	3357.72	-1.279	538.986	158.403	0	0	0	0	0	0	0	0
R3	GFP-BICD2N-MTS	null	2	1	1	1	1	DAPI	MitoTracker	40	12666	1337.85	13.296	821.006	3048.26	515.076	929	6	4.884	0.00365064	6.633	3792.86	-0.171	749.464	644.279	92.612	0	0	0	0	0	0	0
R3	GFP-BICD2N-MTS	null	2	1	1	1	1	DAPI	MitoTracker	41	10578	1117.3	11.535	883.544	3038.88	523.69	723	9	3.035	0.00271637	6.039	4075.57	0.222	973.56	487.74	49.038	0	0	0	0	0	0	0
R3	GFP-BICD2N-MTS	null	2	1	1	1	1	DAPI	MitoTracker	42	10981	1159.87	12.002	887.903	2937.73	535.079	920	9	4.194	0.00361593	6.607	3460.53	1.244	281.308	765.371	323.835	25.903	0	0	0	0	0	0
R3	GFP-BICD2N-MTS	null	2	1	1	1	1	DAPI	MitoTracker	43	7993	844.261	16.483	946.531	3364.19	690.906	777	5	3.776	0.00447255	6.373	4240.65	3.547	1070.39	579.148	88.535	1.846	0	0	0	0	0	0
R3	GFP-BICD2N-MTS	null	2	1	1	1	1	DAPI	MitoTracker	44	7886	832.959	15.099	912.722	3325.1	598.844	858	3	4.671	0.00560772	6.497	3262.38	-1.044	868.148	37.634	0	0	0	0	0	0	0	0
R3	GFP-BICD2N-MTS	null	2	1	1	1	1	DAPI	MitoTracker	45	8988	949.357	15.999	864.3	3159.77	629.259	872	9	4.123	0.00434294	6.471	3487.02	-0.189	678.021	588.048	12.732	0	0	0	0	0	0	0
R3	GFP-BICD2N-MTS	null	2	1	1	1	1	DAPI	MitoTracker	46	6062	640.299	21.448	935.888	3933.92	749.836	748	4	3.155	0.00492739	6.243	3793.23	-0.996	986.442	458.225	4.006	0	0	0	0	0	0	0
R3	GFP-BICD2N-MTS	null	2	1	1	1	1	DAPI	MitoTracker	47	7259	766.732	19.539	920.638	3580.66	630.736	109	2	1.581	0.002062	4.237	1523.11	-2.565	71.479	0	0	0	0	0	0	0	0	0
R3	GFP-BICD2N-MTS	null	2	1	1	1	1	DAPI	MitoTracker	48	7839	827.994	17.306	839.341	3205.22	618.334	869	9	4.758	0.00574642	6.544	3200.95	1.089	707.542	660.821	97.296	8.326	0	0	0	0	0	0
R3	GFP-BICD2N-MTS	null	2	1	1	1	1	DAPI	MitoTracker	49	9944	1050.34	20.588	1033.61	3818.1	574.403	1132	5	5.099	0.00485464	6.822	2752.78	-0.218	586.816	344.036	3.341	0	0	0	0	0	0	0
R3	GFP-BICD2N-MTS	null	2	1	1	1	1	DAPI	MitoTracker	50	8479	895.594	19.403	952.044	3642.49	632.609	780	8	3.383	0.00377738	6.315	3846.16	0.398	1135.42	370.689	12.015	0	0	0	0	0	0	0
R3	GFP-BICD2N-MTS	null	2	1	1	1	1	DAPI	MitoTracker	51	7319	773.069	17.329	937.665	3374.48	591.437	30	2	2.638	0.00341237	3.376	566.633	-2.488	6.852	0	0	0	0	0	0	0	0	0
R3	GFP-BICD2N-MTS	null	2	1	1	1	1	DAPI	MitoTracker	52	6914	730.291	19.796	833.138	3193.02	611.03	595	6	3.032	0.00415177	6.103	3378.76	-2.171	653.661	113.498	0	0	0	0	0	0	0	0
R3	GFP-BICD2N-MTS	null	2	1	1	1	1	DAPI	MitoTracker	53	5495	580.409	21.199	844.019	3494.69	709.267	115	3	2.653	0.00457091	4.508	1372.12	-2.345	21.764	0	0	0	0	0	0	0	0	0
R3	GFP-BICD2N-MTS	null	2	1	1	1	1	DAPI	MitoTracker	54	9802	1035.34	15.226	826.014	2998.54	586.367	729	8	3.225	0.00311493	6.296	4396.08	0.411	694.575	740.703	165.589	0.38	0	0	0	0	0	0
R3	GFP-BICD2N-MTS	null	2	1	1	1	1	DAPI	MitoTracker	55	5506	581.571	25.727	863.138	3478.78	657.726	606	2	2.7	0.0046426	6.036	3718.74	0.347	891.633	402.225	17.465	0	0	0	0	0	0	0
R3	GFP-BICD2N-MTS	null	2	1	1	1	1	DAPI	MitoTracker	56	9942	1050.12	14.012	805.628	3122.94	543.744	986	7	4.317	0.00411094	6.634	2928.44	0.061	790.674	401.035	11.968	0	0	0	0	0	0	0
R3	GFP-BICD2N-MTS	null	2	1	1	1	1	DAPI	MitoTracker	57	9452	998.367	22.421	946.117	3447.07	644.15	780	3	3.342	0.00334746	6.367	4193.18	-0.554	834.337	476.914	41.51	0	0	0	0	0	0	0
R3	GFP-BICD2N-MTS	null	2	1	1	1	1	DAPI	MitoTracker	58	9233	975.236	24.857	960.095	3842.19	621.288	990	6	4.635	0.0047527	6.652	2977.96	-2.05	243.771	64.771	0	0	0	0	0	0	0	0
R3	GFP-BICD2N-MTS	null	2	1	1	1	1	DAPI	MitoTracker	59	2704	285.61	15.482	818.026	2823.49	786.334	108	4	2.732	0.00956549	4.644	409.444	-1.077	35.303	5.517	0	0	0	0	0	0	0	0
R3	GFP-BICD2N-MTS	null	2	1	1	1	1	DAPI	MitoTracker	60	5642	595.936	16.474	805.359	3106.22	549.958	279	3	3.266	0.00548045	5.26	1319.83	3.387	206.238	44.366	19.256	72.278	0.952	0	0	0	0	0
R3	GFP-BICD2N-MTS	null	2	1	1	1	1	DAPI	MitoTracker	61	6865	725.116	17.675	848.903	3550.34	635.274	214	1	1.624	0.00223964	5.027	3309.68	2.25	229.556	178.68	5.341	0	0	0	0	0	0	0
R3	GFP-BICD2N-MTS	null	2	1	1	1	1	DAPI	MitoTracker	62	11324	1196.1	12.302	813.986	2793.1	475.05	752	7	3.3	0.00275897	6.282	3606.17	3.826	450.76	649.207	125.993	12.883	0	0	0	0	0	0
R3	GFP-BICD2N-MTS	null	2	1	1	1	1	DAPI	MitoTracker	63	6571	694.062	20.186	839.053	3071.7	612.32	209	4	5.44	0.00783792	5.16	860.947	-0.736	64.655	6.349	0	0	0	0	0	0	0	0
R3	GFP-BICD2N-MTS	null	2	1	1	1	1	DAPI	MitoTracker	64	10034	1059.84	13.076	802.475	2982.14	574.493	854	5	3.557	0.00335616	6.411	3748.64	-1.083	804.633	317.454	0	0	0	0	0	0	0	0
R3	GFP-BICD2N-MTS	null	2	1	1	1	1	DAPI	MitoTracker	65	6725	710.328	20.783	882.729	3793.18	916.894	983	8	4.275	0.00601834	6.585	3645.49	-0.97	957.078	756.813	53.196	0	0	0	0	0	0	0
R3	GFP-BICD2N-MTS	null	2	1	1	1	1	DAPI	MitoTracker	66	7981	842.993	21.379	831.264	2712.94	578.073	964	7	4.842	0.00574382	6.587	2732.04	-0.712	525.041	82.433	0	0	0	0	0	0	0	0
R3	GFP-BICD2N-MTS	null	2	1	1	1	1	DAPI	MitoTracker	67	7890	833.381	17.514	886.553	3446.82	669.726	510	3	2.677	0.00321222	5.987	4897.78	-2.892	837.946	340.313	0	0	0	0	0	0	0	0
R3	GFP-BICD2N-MTS	null	2	1	1	1	1	DAPI	MitoTracker	68	6649	702.301	19.283	891.989	3775.62	767.474	652	6	3.55	0.00505481	6.239	4383.18	-0.566	1104.83	517.822	6.943	0	0	0	0	0	0	0
R3	GFP-BICD2N-MTS	null	2	1	1	1	1	DAPI	MitoTracker	69	5914	624.666	14.33	812.206	2892.19	561.574	172	2	3.187	0.00510192	4.77	1599.48	-1.979	178.862	5.15	0	0	0	0	0	0	0	0
R3	GFP-BICD2N-MTS	null	2	1	1	1	1	DAPI	MitoTracker	70	5219	551.257	11.713	807.648	3050.31	612.415	147	2	2.706	0.00490878	4.724	1634.65	-1.702	162.633	0	0	0	0	0	0	0	0	0
R3	GFP-BICD2N-MTS	null	2	1	1	1	1	DAPI	MitoTracker	71	10200	1077.38	14.605	820.216	2845.63	578.34	1256	14	4.127	0.00383061	6.673	2590.72	1.013	700.47	449.258	83.203	47.41	0	0	0	0	0	0
R3	GFP-BICD2N-MTS	null	2	1	1	1	1	DAPI	MitoTracker	72	5971	630.687	16.679	705.203	2914.72	567.509	684	1	3.402	0.00539412	6.369	2507.67	-1.483	375.278	121.17	0	0	0	0	0	0	0	0
R3	GFP-BICD2N-MTS	null	2	1	1	1	1	DAPI	MitoTracker	73	8869	936.788	11.02	689.965	2390.21	457.324	745	8	3.69	0.00393899	6.337	2655.09	1.278	571.724	303.959	8.279	0	0	0	0	0	0	0
R3	GFP-BICD2N-MTS	null	2	1	1	1	1	DAPI	MitoTracker	74	6172	651.918	18.012	810.649	2876.66	596.123	692	4	3.251	0.00498683	6.279	3033.14	-0.105	631.855	533.346	14.852	0	0	0	0	0	0	0
R3	GFP-BICD2N-MTS	null	2	1	1	1	1	DAPI	MitoTracker	75	5529	584.001	14.981	671.619	3057.11	578.404	629	2	2.997	0.00513184	6.147	2974.41	-2.51	421.464	95.495	0	0	0	0	0	0	0	0
R3	GFP-BICD2N-MTS	null	2	1	1	1	1	DAPI	MitoTracker	76	10587	1118.25	11.139	792.375	2721	514.348	878	3	4.841	0.00432908	6.605	3158.92	0.434	699.778	623.695	1.973	0	0	0	0	0	0	0
R3	GFP-BICD2N-MTS	null	2	1	1	1	1	DAPI	MitoTracker	77	8719	920.944	10.441	663.327	2203.3	432.599	772	5	3.896	0.00423044	6.455	2264.62	1.03	257.611	495.811	32.831	0	0	0	0	0	0	0
R3	GFP-BICD2N-MTS	null	2	1	1	1	1	DAPI	MitoTracker	78	8368	883.87	11.373	726.802	2672.02	502.882	803	9	3.28	0.00371095	6.3	2649.65	0.165	616.584	324.902	38.742	0	0	0	0	0	0	0
R3	GFP-BICD2N-MTS	null	2	1	1	1	1	DAPI	MitoTracker	79	9685	1022.98	10.59	724.044	2497.22	474.925	790	8	3.475	0.00339695	6.355	2701.81	0.539	582.351	446.137	19.054	0	0	0	0	0	0	0
R3	GFP-BICD2N-MTS	null	2	1	1	1	1	DAPI	MitoTracker	564	17059	1801.86	10.389	851.281	2940.05	479.931	768	8	3.385	0.00187862	6.345	4603.84	3.703	922.974	141.817	14.134	0	0	0	0	0	0	0
R3	GFP-BICD2N-MTS	null	2	1	1	1	1	DAPI	MitoTracker	565	8193	865.386	11.951	893.424	3358.06	690.688	778	4	3.404	0.00393351	6.378	4144.6	-2.385	981.708	88.33	0.771	0	0	0	0	0	0	0
R3	GFP-BICD2N-MTS	null	2	1	1	1	1	DAPI	MitoTracker	567	10111	1067.97	13.038	898.116	3201.66	593.048	701	5	3.03	0.00283715	6.225	4147.18	-1.631	618.828	51.217	0	0	0	0	0	0	0	0
R3	GFP-BICD2N-MTS	null	2	1	1	1	1	DAPI	MitoTracker	568	10196	1076.95	10.736	769.647	2738.91	509.11	950	8	4.623	0.00429267	6.604	2709.27	0.18	697.606	230.824	17.05	0	0	0	0	0	0	0
R3	GFP-BICD2N-MTS	null	2	1	1	1	1	DAPI	MitoTracker	569	9745	1029.32	13.422	809.607	3098.7	555.337	926	8	4.044	0.00392882	6.473	3066.36	0.964	794.667	330.334	15.964	3.142	0	0	0	0	0	0
R3	GFP-BICD2N-MTS	null	2	1	1	1	1	DAPI	MitoTracker	571	13726	1449.81	11.626	734.96	2925.83	462.955	1003	8	4.52	0.00311765	6.721	2859.94	-2.143	277.92	163.831	1.069	0	0	0	0	0	0	0
R3	GFP-BICD2N-MTS	null	2	1	1	1	1	DAPI	MitoTracker	572	9388	991.607	12.764	690.398	2785.6	499.68	692	6	3.362	0.00339045	6.305	3256.6	-0.838	470.478	267.062	17.43	0	0	0	0	0	0	0
R3	GFP-BICD2N-MTS	null	2	1	1	1	1	DAPI	MitoTracker	573	12983	1371.33	11.378	787.203	3011.42	464.936	955	8	3.917	0.00285635	6.484	2742.57	0.684	628.621	265.508	17.467	0	0	0	0	0	0	0
R3	GFP-BICD2N-MTS	null	2	1	1	1	1	DAPI	MitoTracker	574	13345	1409.57	13.014	870.239	3178.56	561.283	938	10	4.125	0.00292643	6.498	3761.93	2.587	288.595	895.205	439.325	94.465	7.048	0	0	0	0	0
R3	GFP-BICD2N-MTS	null	2	1	1	1	1	DAPI	MitoTracker	575	12982	1371.22	14.482	868.639	3272.88	565.286	352	3	2.684	0.00195738	5.72	4487.43	0.855	380.544	275.868	146.933	0	0	0	0	0	0	0
R3	GFP-BICD2N-MTS	null	2	1	1	1	1	DAPI	MitoTracker	576	6811	719.412	19.037	929	3438.39	574.831	34	2	3.325	0.00462183	3.486	562.118	-4.593	0	0	0	0	0	0	0	0	0	0
R3	GFP-BICD2N-MTS	null	2	1	1	1	1	DAPI	MitoTracker	577	10118	1068.71	11.092	858.138	2801.87	534.385	821	6	3.874	0.00362492	6.44	3120.81	1.229	654.472	395.369	82.442	20.113	0	0	0	0	0	0
R3	GFP-BICD2N-MTS	null	2	1	1	1	1	DAPI	MitoTracker	578	11083	1170.64	11.045	823.443	2827.79	486.264	871	4	3.786	0.00323412	6.474	2830.01	-0.298	562.567	479.537	39.81	0	0	0	0	0	0	0
R3	GFP-BICD2N-MTS	null	2	1	1	1	1	DAPI	MitoTracker	579	7393	780.886	15.046	951.89	3397.63	672.633	183	3	3.134	0.00401339	5.124	937.82	0.156	59.72	47.597	7.307	0	0	0	0	0	0	0
R3	GFP-BICD2N-MTS	null	2	1	1	1	1	DAPI	MitoTracker	580	11496	1214.27	13.457	905.07	3377.95	711.716	915	7	3.835	0.00315829	6.49	5087.26	-1.266	1403.36	287.82	26.514	0	0	0	0	0	0	0
R3	GFP-BICD2N-MTS	null	2	1	1	1	1	DAPI	MitoTracker	581	8836	933.303	15.992	998.63	3511.36	584.26	891	7	3.887	0.00416478	6.554	2949.71	-3.07	442.486	40.167	0	0	0	0	0	0	0	0
R3	GFP-BICD2N-MTS	null	2	1	1	1	1	DAPI	MitoTracker	582	12420	1311.86	14.092	871.824	3223.54	516.843	258	3	2.976	0.00226853	5.141	2597.97	1.947	94.973	103.025	107.824	0	0	0	0	0	0	0
R3	GFP-BICD2N-MTS	null	2	1	1	1	1	DAPI	MitoTracker	583	10184	1075.68	14.469	927.795	3354.28	666.519	832	10	3.506	0.00325932	6.363	4191.14	0.23	817.336	461.963	75.112	0	0	0	0	0	0	0
R3	GFP-BICD2N-MTS	null	2	1	1	1	1	DAPI	MitoTracker	584	11294	1192.93	10.195	920.169	3476.9	669.836	321	3	3.159	0.0026481	5.432	2975.79	-1.251	85.431	291.475	56.176	0	0	0	0	0	0	0
R3	GFP-BICD2N-MTS	null	2	1	1	1	1	DAPI	MitoTracker	585	13707	1447.8	10.176	902.174	2969.34	512.604	375	6	2.6	0.00179583	5.512	2265.99	-1.919	319.916	34.37	0	0	0	0	0	0	0	0
R3	GFP-BICD2N-MTS	null	2	1	1	1	1	DAPI	MitoTracker	586	6224	657.41	26.355	954.516	3786.94	694	195	1	1.486	0.00226039	5.017	3469.95	-0.543	336.58	4.005	0	0	0	0	0	0	0	0
R3	GFP-BICD2N-MTS	null	2	1	1	1	1	DAPI	MitoTracker	587	6270	662.269	22.128	952.197	3616.28	591.107	225	3	2.938	0.00443627	5.329	622.244	-2.952	14.028	0	0	0	0	0	0	0	0	0
R3	GFP-BICD2N-MTS	null	2	1	1	1	1	DAPI	MitoTracker	588	9822	1037.45	12.219	894.385	3661.16	668.422	863	4	3.649	0.00351728	6.504	4249.29	3.941	773.126	442.059	263.763	5.48	0	0	0	0	0	0
R3	GFP-BICD2N-MTS	null	2	1	1	1	1	DAPI	MitoTracker	589	9447	997.839	12.253	951.1	3819.59	652.053	675	2	3.297	0.00330414	6.309	4730.03	-0.722	673.115	241.2	0	0	0	0	0	0	0	0
R3	GFP-BICD2N-MTS	null	2	1	1	1	1	DAPI	MitoTracker	590	12937	1366.47	8.853	809.969	2564.6	385.554	228	3	3.984	0.00291554	5.261	733.307	-1.508	77.675	13.137	0	0	0	0	0	0	0	0
R3	GFP-BICD2N-MTS	null	2	1	1	1	1	DAPI	MitoTracker	591	8960	946.4	15.225	804.291	3315.91	702.75	959	7	4.345	0.00459108	6.409	3994.9	-1.101	1313.54	75.7	10.243	0	0	0	0	0	0	0
R3	GFP-BICD2N-MTS	null	2	1	1	1	1	DAPI	MitoTracker	592	7258	766.626	10.939	839.945	2824.52	549.721	207	3	2.019	0.00263362	5.039	2400.64	0.984	199.908	212.198	0	0	0	0	0	0	0	0
R3	GFP-BICD2N-MTS	null	2	1	1	1	1	DAPI	MitoTracker	593	10880	1149.2	19.503	931.31	3628.22	647.219	636	8	2.879	0.00250522	6.046	4717.5	-3.059	364.044	0	0	0	0	0	0	0	0	0
R3	GFP-BICD2N-MTS	null	2	1	1	1	1	DAPI	MitoTracker	594	13768	1454.24	10.679	866.361	2785.54	510.034	878	6	3.799	0.00261235	6.357	3941.42	0.407	1263.01	281.514	22.292	0	0	0	0	0	0	0
R3	GFP-BICD2N-MTS	null	2	1	1	1	1	DAPI	MitoTracker	595	12343	1303.73	14.551	828.983	3023.34	584.854	1086	8	4.923	0.00377609	6.606	3889.07	-0.788	1357.42	412.977	0.136	0	0	0	0	0	0	0
R3	GFP-BICD2N-MTS	null	2	1	1	1	1	DAPI	MitoTracker	596	10070	1063.64	19.07	1042.62	3660.46	683.997	738	7	3.554	0.00334134	6.229	5124.3	-2.144	1332.94	185.927	0	0	0	0	0	0	0	0
R3	GFP-BICD2N-MTS	null	2	1	1	1	1	DAPI	MitoTracker	597	5639	595.619	14.058	887.213	3581.06	804.105	406	2	3.47	0.00582587	5.507	2072.3	-1.093	495.84	37.789	0	0	0	0	0	0	0	0
R3	GFP-BICD2N-MTS	null	2	1	1	1	1	DAPI	MitoTracker	598	5588	590.232	17.252	907.63	3679.8	813.025	137	2	2.423	0.00410516	4.644	1420.9	-0.493	146.184	5.794	0	0	0	0	0	0	0	0
R3	GFP-BICD2N-MTS	null	2	1	1	1	1	DAPI	MitoTracker	599	12071	1275	17.387	929.139	3540.77	642.099	826	4	3.827	0.00300157	6.471	4930.33	-1.263	489.076	321.34	13.707	0	0	0	0	0	0	0
R3	GFP-BICD2N-MTS	null	2	1	1	1	1	DAPI	MitoTracker	600	3841	405.706	26.522	842.364	3465.95	754.379	411	3	2.578	0.00635436	5.645	4146.28	0.211	1053.62	426.23	0	0	0	0	0	0	0	0
R3	GFP-BICD2N-MTS	null	2	1	1	1	1	DAPI	MitoTracker	601	6840	722.475	22.269	834.386	3343.26	655.186	707	5	3.3	0.00456763	6.281	3812.08	-2.465	926.657	402.669	0	0	0	0	0	0	0	0
R3	GFP-BICD2N-MTS	null	2	1	1	1	1	DAPI	MitoTracker	602	5334	563.404	16.915	835.049	3089.2	477.465	416	2	2.463	0.00437164	5.716	2916.8	0.091	548.205	226.674	0	0	0	0	0	0	0	0
R3	GFP-BICD2N-MTS	null	2	1	1	1	1	DAPI	MitoTracker	603	13122	1386.01	13.366	916.447	3041.66	766.463	790	8	3.202	0.00231023	6.254	4423.13	3.027	619.309	1180.37	404.672	10.213	0	0	0	0	0	0
R3	GFP-BICD2N-MTS	null	2	1	1	1	1	DAPI	MitoTracker	604	11322	1195.89	14.491	884.205	3162.42	398.553	53	1	0.946	0.000791045	3.894	758.83	6.683	0	0	22.098	0	0	0	0	0	0	0
R3	GFP-BICD2N-MTS	null	2	1	1	1	1	DAPI	MitoTracker	606	10095	1066.28	15.584	897.061	3323.37	686.409	897	8	4.097	0.00384231	6.494	4489.04	1.139	745.423	724.715	162.603	2.831	0	0	0	0	0	0
R3	GFP-BICD2N-MTS	null	2	1	1	1	1	DAPI	MitoTracker	607	4934	521.154	31	892.146	3631.95	792.64	729	4	3.5	0.00671587	6.314	3270.04	-1.865	723.815	487.865	4.465	0	0	0	0	0	0	0
R3	GFP-BICD2N-MTS	null	2	1	1	1	1	DAPI	MitoTracker	608	9321	984.531	17.281	891.865	3231.99	637.588	1080	7	4.237	0.00430357	6.636	3205.3	3.237	516.518	953.505	501.949	115.936	39.591	0	0	0	0	0
R3	GFP-BICD2N-MTS	null	2	1	1	1	1	DAPI	MitoTracker	609	10443	1103.04	16.078	914.002	3292.79	635.688	854	4	3.613	0.00327549	6.508	4569.27	-0.328	912.898	509.104	171.707	0	0	0	0	0	0	0
R3	GFP-BICD2N-MTS	null	2	1	1	1	1	DAPI	MitoTracker	610	7060	745.712	14.139	884.814	3165.35	405.785	226	4	2.265	0.00303736	4.996	2680.3	0.991	283.766	184.548	1.434	0	0	0	0	0	0	0
R3	GFP-BICD2N-MTS	null	2	1	1	1	1	DAPI	MitoTracker	612	12501	1320.42	14.557	787.628	3075.39	552.433	1220	8	4.933	0.00373594	6.852	3144.25	1.482	775.742	521.764	180.778	63.01	0	0	0	0	0	0
R3	GFP-BICD2N-MTS	null	2	1	1	1	1	DAPI	MitoTracker	613	4400	464.75	16.477	946.755	3332.59	808.882	172	2	1.921	0.0041334	4.972	980.965	-2.168	11.971	0	0	0	0	0	0	0	0	0
R3	GFP-BICD2N-MTS	null	2	1	1	1	1	DAPI	MitoTracker	614	7646	807.609	17.989	870.402	3248.41	573.348	776	3	3.523	0.00436226	6.346	3236.2	1.114	873.981	313.064	15.058	0	0	0	0	0	0	0
R3	GFP-BICD2N-MTS	null	2	1	1	1	1	DAPI	MitoTracker	615	13394	1414.74	15.758	922.197	3073.33	559.191	851	6	4.047	0.00286059	6.535	4492.03	-0.26	639.904	699.753	396.106	90.385	0	0	0	0	0	0
R3	GFP-BICD2N-MTS	null	2	1	1	1	1	DAPI	MitoTracker	616	7570	799.581	26.282	916.938	3289.57	638.428	601	4	2.701	0.00337802	6.069	4507.4	-1.044	972.749	157.734	8.143	0	0	0	0	0	0	0
R3	GFP-BICD2N-MTS	null	2	1	1	1	1	DAPI	MitoTracker	618	9646	1018.86	14.706	836.084	3223.49	593.029	922	5	4.044	0.00396915	6.538	3626.23	-1.531	706.399	805.306	5.807	0	0	0	0	0	0	0
R3	GFP-BICD2N-MTS	null	2	1	1	1	1	DAPI	MitoTracker	619	8032	848.38	12.509	794.381	2845.9	441.224	234	1	1.839	0.00216766	5.376	3615.82	2.729	206.452	457.195	8.818	0	0	0	0	0	0	0
R3	GFP-BICD2N-MTS	null	2	1	1	1	1	DAPI	MitoTracker	620	10494	1108.43	12.957	787.495	2889.1	534.981	1045	6	4.737	0.00427362	6.626	2880.33	1.712	486.047	563.488	188.391	14.436	0	0	0	0	0	0
R3	GFP-BICD2N-MTS	null	2	1	1	1	1	DAPI	MitoTracker	621	5462	576.924	18.77	901.287	3216.91	616.663	71	3	2.66	0.00461066	4.2	594.915	1.939	27.016	7.261	2.558	0	0	0	0	0	0	0
R3	GFP-BICD2N-MTS	null	2	1	1	1	1	DAPI	MitoTracker	622	7242	764.936	17.83	961.639	3376.69	649.655	862	2	3.964	0.00518213	6.517	3344	3.327	714.39	589.516	705.367	12.238	0	0	0	0	0	0
R3	GFP-BICD2N-MTS	null	2	1	1	1	1	DAPI	MitoTracker	623	4558	481.439	15.816	894.344	3218.97	455.538	22	1	0.621	0.00128988	3.088	373.545	-3.548	0	0	0	0	0	0	0	0	0	0
R3	GFP-BICD2N-MTS	null	2	1	1	1	1	DAPI	MitoTracker	624	5810	613.681	17.944	920.556	3255.85	719.041	529	2	2.667	0.0043459	5.82	3433.09	-1.566	1116.21	445.501	0	0	0	0	0	0	0	0
R3	GFP-BICD2N-MTS	null	2	1	1	1	1	DAPI	MitoTracker	625	7792	823.03	16.061	888.21	3115.93	639.345	741	4	3.49	0.00424043	6.315	3925.81	1.124	804.328	603.192	22.814	0.648	0	0	0	0	0	0
R3	GFP-BICD2N-MTS	null	2	1	1	1	1	DAPI	MitoTracker	626	5069	535.413	13.906	896.092	3135.67	530.226	123	3	2.764	0.00516237	4.579	1158.15	-0.23	61.353	17.65	0	0	0	0	0	0	0	0
R3	GFP-BICD2N-MTS	null	2	1	1	1	1	DAPI	MitoTracker	627	8820	931.612	13.28	757.596	2626.11	410.76	985	5	4.518	0.00484966	6.688	1742.79	-0.138	441.48	49.353	2.128	0	0	0	0	0	0	0
R3	GFP-BICD2N-MTS	null	2	1	1	1	1	DAPI	MitoTracker	628	11780	1244.26	16.131	822.228	2853.49	521.841	977	5	4.284	0.003443	6.656	3297.74	-0.949	561.073	468.053	301.578	2.141	0	0	0	0	0	0
R3	GFP-BICD2N-MTS	null	2	1	1	1	1	DAPI	MitoTracker	629	15221	1607.72	14.728	854.953	2702.3	509.674	1117	8	4.609	0.0028668	6.794	3453.2	1.703	437.843	646.334	340.223	20.586	0	0	0	0	0	0
R3	GFP-BICD2N-MTS	null	2	1	1	1	1	DAPI	MitoTracker	630	5958	629.314	11.014	748.558	2618.3	610.392	246	1	1.955	0.00310656	5.331	3130.43	1.513	343.39	260.899	0	0	0	0	0	0	0	0
R3	GFP-BICD2N-MTS	null	2	1	1	1	1	DAPI	MitoTracker	631	4695	495.909	14.106	771.402	2482.61	500.378	125	1	1.257	0.00253474	4.618	2678.87	0.584	209.719	50.726	0	0	0	0	0	0	0	0
R3	GFP-BICD2N-MTS	null	2	1	1	1	1	DAPI	MitoTracker	632	9695	1024.03	12.983	847.39	2740.65	476.267	829	7	3.779	0.00369031	6.501	2735.46	-1.208	505.776	425.241	60.739	0	0	0	0	0	0	0
R3	GFP-BICD2N-MTS	null	2	1	1	1	1	DAPI	MitoTracker	633	12612	1332.14	16.603	925.419	2889.51	463.905	763	3	3.686	0.00276697	6.46	3331.45	-2.351	591.91	312.589	0	0	0	0	0	0	0	0
R3	GFP-BICD2N-MTS	null	2	1	1	1	1	DAPI	MitoTracker	634	10504	1109.48	14.52	774.148	2680.5	497.928	1223	6	5.297	0.00477429	7.003	2016.23	-2.323	429	42.556	0	0	0	0	0	0	0	0
R3	GFP-BICD2N-MTS	null	2	1	1	1	1	DAPI	MitoTracker	635	9000	950.625	13.111	828.915	2656.86	466.135	832	5	4.498	0.00473162	6.522	2490.9	2.049	420.641	499.214	22.838	17.241	0	0	0	0	0	0
R3	GFP-BICD2N-MTS	null	2	1	1	1	1	DAPI	MitoTracker	636	15700	1658.31	12.915	876.753	2983.2	563.185	949	6	4.072	0.00245551	6.637	4419.38	1.832	808.174	594.233	78.054	2.264	0	0	0	0	0	0
R3	GFP-BICD2N-MTS	null	2	1	1	1	1	DAPI	MitoTracker	637	7130	753.106	15.791	837.632	2810.21	681.688	8	1	0.393	0.000521839	2.053	665.75	-3.933	0	0	0	0	0	0	0	0	0	0
R3	GFP-BICD2N-MTS	null	2	1	1	1	1	DAPI	MitoTracker	638	9819	1037.13	13.208	849.093	2995.29	529.693	24	1	0.7	0.000674938	3.151	428.667	-3.573	0	0	0	0	0	0	0	0	0	0
R3	GFP-BICD2N-MTS	null	2	1	1	1	1	DAPI	MitoTracker	639	13822	1459.95	10.678	864.79	3074.48	579.125	923	8	4.082	0.00279599	6.58	4061.67	0.786	321.183	527.18	453.33	12.526	4.716	0	0	0	0	0
R3	GFP-BICD2N-MTS	null	2	1	1	1	1	DAPI	MitoTracker	640	7315	772.647	12.293	653.212	2356.62	685.997	915	6	5.164	0.00668352	6.559	2735.15	3.05	426.391	621.266	276.317	0	0	0	0	0	0	0
R3	GFP-BICD2N-MTS	null	2	1	1	1	1	DAPI	MitoTracker	641	7617	804.546	12.614	763.79	2555.8	536.394	800	4	3.676	0.00456904	6.391	2561.77	0.97	649.425	275.683	39.194	0	0	0	0	0	0	0
R3	GFP-BICD2N-MTS	null	2	1	1	1	1	DAPI	MitoTracker	642	7845	828.628	11.241	733.355	2573.03	525.624	788	3	3.933	0.0047464	6.485	2580.16	-0.212	594.247	291.853	5.912	0	0	0	0	0	0	0
R3	GFP-BICD2N-MTS	null	2	1	1	1	1	DAPI	MitoTracker	1074	11182	1181.1	12.673	976.294	3137.84	511.456	897	7	3.993	0.00338075	6.589	2822.27	-1.722	218.093	3.412	0	0	0	0	0	0	0	0
R3	GFP-BICD2N-MTS	null	2	1	1	1	1	DAPI	MitoTracker	1075	8134	859.154	17.109	1031.65	3461.16	620.735	1028	3	4.558	0.00530522	6.692	2528.52	-1.583	766.86	101.185	0	0	0	0	0	0	0	0
R3	GFP-BICD2N-MTS	null	2	1	1	1	1	DAPI	MitoTracker	1076	5865	619.491	17.575	1010.23	3664.17	660.427	627	3	3.326	0.00536893	6.239	3132.19	-0.564	641.906	211.793	33.166	0	0	0	0	0	0	0
R3	GFP-BICD2N-MTS	null	2	1	1	1	1	DAPI	MitoTracker	1077	3857	407.396	31.571	1022.7	4049.26	480.89	580	4	3.474	0.00852734	6.213	1414.61	-1.7	196.471	0	0	0	0	0	0	0	0	0
R3	GFP-BICD2N-MTS	null	2	1	1	1	1	DAPI	MitoTracker	1078	3665	387.116	25.567	1077.58	3427.05	811.199	39	1	0.816	0.0021079	3.632	640.051	-1.576	10.73	0	0	0	0	0	0	0	0	0
R3	GFP-BICD2N-MTS	null	2	1	1	1	1	DAPI	MitoTracker	1079	8333	880.173	12.923	974.964	3154.64	508.502	589	1	2.918	0.00331526	6.152	3373.53	0.664	672.62	286.752	4.992	0	0	0	0	0	0	0
R3	GFP-BICD2N-MTS	null	2	1	1	1	1	DAPI	MitoTracker	1080	4147	438.027	20.398	1082.37	3901.76	553.693	137	1	1.503	0.0034313	4.754	1585.04	1.355	161.007	57.646	0	0	0	0	0	0	0	0
R3	GFP-BICD2N-MTS	null	2	1	1	1	1	DAPI	MitoTracker	1081	7588	801.482	13.534	868.531	2982.21	621.025	454	3	2.839	0.00354219	5.884	4839.63	-1.999	1029.54	277.677	0	0	0	0	0	0	0	0
R3	GFP-BICD2N-MTS	null	2	1	1	1	1	DAPI	MitoTracker	1082	7890	833.381	14.025	887.506	3089.21	556.123	62	2	7.492	0.00898988	4.106	438.29	-0.179	0.471	10.908	0	0	0	0	0	0	0	0
R3	GFP-BICD2N-MTS	null	2	1	1	1	1	DAPI	MitoTracker	1083	4772	504.043	12.422	956.479	3624.82	670.299	78	1	1.213	0.00240654	4.315	695.09	-2.067	17.509	0	0	0	0	0	0	0	0	0
R3	GFP-BICD2N-MTS	null	2	1	1	1	1	DAPI	MitoTracker	1084	5574	588.754	14.392	1000.91	3670.87	622.205	392	2	2.465	0.00418681	5.701	3072.6	-1.39	633.954	146.391	7.411	0	0	0	0	0	0	0
R3	GFP-BICD2N-MTS	null	2	1	1	1	1	DAPI	MitoTracker	1085	11984	1265.81	14.876	1057.63	3661.22	592.944	900	6	4.143	0.003273	6.587	3823.41	-2.933	730.166	268.504	0	0	0	0	0	0	0	0
R3	GFP-BICD2N-MTS	null	2	1	1	1	1	DAPI	MitoTracker	1086	8652	913.867	13.622	1143.55	3617.22	582.373	802	7	3.599	0.00393821	6.416	3060.32	-2.61	634.362	84.572	0.403	0	0	0	0	0	0	0
R3	GFP-BICD2N-MTS	null	2	1	1	1	1	DAPI	MitoTracker	1087	13269	1401.54	11.164	947.681	3477.7	566.572	821	6	3.879	0.00276767	6.529	3906.02	-1.425	463.822	423.262	133.179	0	0	0	0	0	0	0
R3	GFP-BICD2N-MTS	null	2	1	1	1	1	DAPI	MitoTracker	1088	12402	1309.96	11.205	1051.15	3202.15	451.481	978	8	3.987	0.0030436	6.553	2452.59	-1.242	820.422	181.218	2.878	0	0	0	0	0	0	0
R3	GFP-BICD2N-MTS	null	2	1	1	1	1	DAPI	MitoTracker	1089	12145	1282.82	13.949	975.538	3542.2	663.603	1341	11	5.788	0.00451195	6.966	3061.14	1.264	551.345	474.172	234.474	143.063	100.334	0	0	0	0	0
R3	GFP-BICD2N-MTS	null	2	1	1	1	1	DAPI	MitoTracker	1090	9284	980.622	19.738	1123.74	4121.59	644.36	608	3	3.107	0.0031684	6.228	4900.8	-5.179	3.747	0	0	0	0	0	0	0	0	0
R3	GFP-BICD2N-MTS	null	2	1	1	1	1	DAPI	MitoTracker	1091	6871	725.749	11.713	1049.48	3969.16	676.11	727	3	3.105	0.00427834	6.31	3454.7	-0.824	631.427	591.013	102.84	0	0	0	0	0	0	0
R3	GFP-BICD2N-MTS	null	2	1	1	1	1	DAPI	MitoTracker	1092	8193	865.386	18.375	992.311	3456.02	664.437	959	6	4.549	0.00525662	6.746	2895.94	-0.397	541.272	321.098	111.903	0	0	0	0	0	0	0
R3	GFP-BICD2N-MTS	null	2	1	1	1	1	DAPI	MitoTracker	1093	12793	1351.26	13.674	1011.6	3592.08	528.783	757	4	3.791	0.00280553	6.424	4114.94	-0.95	670.291	296.952	14.363	0	0	0	0	0	0	0
R3	GFP-BICD2N-MTS	null	2	1	1	1	1	DAPI	MitoTracker	1094	16516	1744.5	11.246	971.363	3353.31	535.103	1006	9	4.229	0.00242419	6.668	3917.01	1.771	658.617	637.331	223.489	3.683	0	0	0	0	0	0
R3	GFP-BICD2N-MTS	null	2	1	1	1	1	DAPI	MitoTracker	1095	8552	903.305	15.166	785.636	3009.27	492.797	890	6	5.655	0.00626034	6.326	2341.06	1.794	714.037	118.986	83.859	9.505	0	0	0	0	0	0
R3	GFP-BICD2N-MTS	null	2	1	1	1	1	DAPI	MitoTracker	1096	7914	835.916	22.003	1076.97	3816.55	692.063	875	5	4.188	0.00501007	6.593	3465.9	-3.68	436.458	36.429	0	0	0	0	0	0	0	0
R3	GFP-BICD2N-MTS	null	2	1	1	1	1	DAPI	MitoTracker	1097	4626	488.621	12.083	1007.64	4000.62	411.292	106	2	1.579	0.00323154	4.327	1877.24	-1.677	195.826	0	0	0	0	0	0	0	0	0
R3	GFP-BICD2N-MTS	null	2	1	1	1	1	DAPI	MitoTracker	1098	7557	798.208	10.449	984.727	3413.76	530.911	118	5	7.821	0.0097982	4.652	596.508	6.815	0	0	0	0	20.814	0.926	0	0	0	0
R3	GFP-BICD2N-MTS	null	2	1	1	1	1	DAPI	MitoTracker	1099	5370	567.206	13.601	963.995	3244.78	576.034	121	1	1.414	0.00249292	4.548	2000.23	-1.047	192.35	0	0	0	0	0	0	0	0	0
R3	GFP-BICD2N-MTS	null	2	1	1	1	1	DAPI	MitoTracker	1100	7045	744.128	19.662	1063.22	3843.8	892.889	804	5	3.393	0.0045597	6.35	4892.91	-1.455	1192.34	420.196	0	0	0	0	0	0	0	0
R3	GFP-BICD2N-MTS	null	2	1	1	1	1	DAPI	MitoTracker	1101	7595	802.222	13.141	1005.01	3310.07	603.094	650	7	3.248	0.00404876	6.187	2718.59	-0.707	472.691	398.108	29.589	0	0	0	0	0	0	0
R3	GFP-BICD2N-MTS	null	2	1	1	1	1	DAPI	MitoTracker	1102	5453	575.973	30.115	1100.57	3980.53	950.457	661	2	2.966	0.00514955	6.202	5165.05	-2.673	1232.29	163.925	0	0	0	0	0	0	0	0
R3	GFP-BICD2N-MTS	null	2	1	1	1	1	DAPI	MitoTracker	1103	4540	479.538	15.533	991.214	3378.24	460.391	189	2	2.231	0.0046524	5.057	1280.49	-0.584	196.34	23.72	0	0	0	0	0	0	0	0
R3	GFP-BICD2N-MTS	null	2	1	1	1	1	DAPI	MitoTracker	1104	11931	1260.21	10.854	965.845	3382.92	585.774	907	3	4.544	0.00360574	6.546	3685.25	-0.695	870.969	375.755	72.139	0	0	0	0	0	0	0
R3	GFP-BICD2N-MTS	null	2	1	1	1	1	DAPI	MitoTracker	1106	11713	1237.19	15.264	1036.4	3469.2	666.232	812	3	3.463	0.0027991	6.478	5389.88	-0.199	640.81	319.403	4.231	0	0	0	0	0	0	0
[truncated: 398 more rows]

## Sheet: Figure 1g
Figure 1g
Cell_line	Replicate	IF	Cell	Area [px]	Pearson	M1	M2	Sum 1	Sum 2	FOV
[truncated: 1,874 more rows]

[truncated: 39 more sheets: Figure 1i, Figure 2a, Figure 2b, Figure 2d, Figure 2e, Figure 2g, Figure 2h, Figure 2i, Figure 3a, Figure 3c, Figure 4b, Figure 4d, Figure 4f, Supp. Figure 1a, Supp. Figure 1b, Supp. Figure 1c, Supp. Figure 2a, Supp. Figure 2c, Supp. Figure 2d, Supp. Figure 2g …]
